# Supplementary material for: Transcriptome analysis and functional characterization of cerebral organoids in bipolar disorder
Source: Genome Med. 2020 Apr 19;12:34. doi: 10.1186/s13073-020-00733-6 (PMC7168850; doi:10.1186/s13073-020-00733-6)
Supplement: Supplementary file 4 — Additional file 4. Cuffdiff analysis of bulk RNA seq, and data presented in Fig. 1b, Table 2, Table 3 and Table 4. [file 13073_2020_733_MOESM4_ESM.xlsx]

## Sheet: Control Vs BPI Significant
test_id	gene_id	gene	locus	sample_1	sample_2	status	Description	value_1	value_2	log2(fold_change)	test_stat	p_value	q_value	significant		BPI Genes	Inhibitory GeneList	Excitatory GeneList
gene27988	gene27988	C10orf128	chr10:49154723-49188580	CON	BPI	OK	chromosome 10 open reading frame 128	0.84074	2.2542	1.42289	0.980296	0.00235	0.0151453	yes		C10orf128	GRIN2A	MYRF
gene14513	gene14513	ADCY2	chr5:7396229-7830081	CON	BPI	OK	adenylate cyclase 2 (brain)	12.4006	1.17978	-3.39382	-3.58053	5e-05	0.000581682	yes		A1BG-AS1	MYRF	NCAN
gene30691	gene30691	MYRF	chr11:61752616-61788518	CON	BPI	OK	myelin regulatory factor	4.1261	7.72284	0.904354	1.30485	0.00065	0.0052301	yes		AAGAB	NCAN	NMB
gene30939	gene30939	GAL3ST3	chr11:66040764-66049180	CON	BPI	OK	galactose-3-O-sulfotransferase 3	1.32825	0.283196	-2.22966	-1.55267	0.00285	0.0177108	yes		AASDHPPT	NMB	SCN2A
gene39722	gene39722	NMB	chr15:84655128-84658611	CON	BPI	OK	neuromedin B	23.7803	7.15516	-1.73271	-1.97412	5e-05	0.000581682	yes		ABCA13	SCN2A	CA14
gene40425	gene40425	GRIN2A	chr16:9753403-10183364	CON	BPI	OK	glutamate ionotropic receptor NMDA type subunit 2A	7.34286	0.966557	-2.92541	-3.12654	5e-05	0.000581682	yes		ABCA17P	GAL3ST3	GAL3ST3
gene46303	gene46303	NCAN	chr19:19211972-19252252	CON	BPI	OK	neurocan	66.0598	9.77033	-2.75729	-3.01395	5e-05	0.000581682	yes		ABCA3	HLA-DRB1	GRIN2A
gene7725	gene7725	SCN2A	chr2:165208055-165392310	CON	BPI	OK	sodium voltage-gated channel alpha subunit 2	3.50841	0.937599	-1.90378	-1.89816	5e-05	0.000581682	yes		ABCB1	ADAMTS1	MUC2
gene2888	gene2888	CA14	chr1:150257254-150265078	CON	BPI	OK	carbonic anhydrase 14	4.67767	1.32874	-1.81573	-1.35489	0.0047	0.0264326	yes		ABCB5	ADCY1	ACVRL1
gene22272	gene22272	TMEM178B	chr7:141073401-141702188	CON	BPI	OK	transmembrane protein 178B	9.90715	1.32914	-2.89798	-2.11714	0.00015	0.00152287	yes		ABCC3	ADCY4	ADAM12
gene2886	gene2886	ANP32E	chr1:150218416-150236156	CON	BPI	OK	acidic nuclear phosphoprotein 32 family member E	23.3644	13.2987	-0.813024	-1.40886	5e-05	0.000581682	yes		ABHD15	ADCY8	ADAMTS1
gene30699	gene30699	FADS2	chr11:61799624-61867354	CON	BPI	OK	fatty acid desaturase 2	145.733	44.7812	-1.70236	-2.31109	5e-05	0.000581682	yes		ACAP3	ADCYAP1R1	ADAMTS3
gene30700	gene30700	FADS3	chr11:61873522-61892224	CON	BPI	OK	fatty acid desaturase 3	12.1616	4.71455	-1.36714	-1.61957	5e-05	0.000581682	yes		ACAT2	ADORA1	ADAMTS5
gene30951	gene30951	CD248	chr11:66314486-66317044	CON	BPI	OK	CD248 molecule	4.4429	17.1447	1.94819	2.54111	5e-05	0.000581682	yes		ACD	ADRB3	ADAMTS9
gene30983	gene30983	PC	chr11:66848521-66970996	CON	BPI	OK	pyruvate carboxylase	5.51601	2.65674	-1.05397	-1.06814	0.0062	0.0330507	yes		ACHE	AFF2	ADCY1
gene38854	gene38854	STARD9	chr15:42575645-42720998	CON	BPI	OK	StAR related lipid transfer domain containing 9	7.17065	3.57219	-1.00529	-1.77761	5e-05	0.000581682	yes		ACOT12	AGRN	ADCY4
gene39725	gene39725	ALPK3	chr15:84816630-84873482	CON	BPI	OK	alpha kinase 3	3.19786	6.65972	1.05835	1.65497	5e-05	0.000581682	yes		ACSS2	AGT	ADCY8
gene46306	gene46306	TM6SF2	chr19:19264364-19273265	CON	BPI	OK	transmembrane 6 superfamily member 2	0.903706	3.0411	1.75067	1.39347	0.00065	0.0052301	yes		ACTR1B	AGTR1	ADCYAP1R1
gene48789	gene48789	PI3	chr20:45174898-45176544	CON	BPI	OK	peptidase inhibitor 3	0.585014	2.30203	1.97637	0.985121	0.00845	0.0422125	yes		ACTR8	AJUBA	ADORA1
gene7727	gene7727	CSRNP3	chr2:165469646-165689407	CON	BPI	OK	cysteine and serine rich nuclear protein 3	7.59574	2.38153	-1.6733	-2.65032	5e-05	0.000581682	yes		ACVR1	AK4	ADRB3
gene9432	gene9432	TRANK1	chr3:36826816-36945662	CON	BPI	OK	tetratricopeptide repeat and ankyrin repeat containing 1	4.45969	9.37362	1.07166	1.77522	5e-05	0.000581682	yes		ADAD1	AK7	AFP
gene10015	gene10015	CADPS	chr3:62398345-62875389	CON	BPI	OK	Ca2+ dependent secretion activator	16.5056	4.62011	-1.83695	-2.65783	5e-05	0.000581682	yes		ADAM15	AKAP6	AGPAT2
gene10192	gene10192	ROBO2	chr3:75906674-77649964	CON	BPI	OK	roundabout guidance receptor 2	17.718	10.3946	-0.769383	-1.29364	0.00095	0.00718417	yes		ADAM29	ALCAM	AGRN
gene11053	gene11053	ATP1B3	chr3:141876627-141926540	CON	BPI	OK	ATPase Na+/K+ transporting subunit beta 3	23.7605	38.2265	0.68601	1.1553	0.00125	0.00901274	yes		ADAMTS4	ALDH1A2	AGT
gene11651	gene11651	EHHADH	chr3:185162900-185282886	CON	BPI	OK	enoyl-CoA,2C hydratase/3-hydroxyacyl CoA dehydrogenase	1.68299	3.90119	1.21289	1.36868	0.0008	0.00623288	yes		ADAMTSL1	ALDH1A3	AGTR1
gene11764	gene11764	FGF12	chr3:192139392-192727599	CON	BPI	OK	fibroblast growth factor 12	2.48454	0.437722	-2.50489	-1.85303	0.00675	0.0353132	yes		ADAP1	ALDH3A2	AJUBA
gene12020	gene12020	ZFYVE28	chr4:2269584-2418698	CON	BPI	OK	zinc finger FYVE-type containing 28	1.89019	0.926611	-1.02849	-0.830563	0.00455	0.0257312	yes		ADCY2	AMER2	AKAP6
gene12603	gene12603	GABRB1	chr4:47031277-47438409	CON	BPI	OK	gamma-aminobutyric acid type A receptor beta1 subunit	3.0404	0.405971	-2.90481	-1.70903	5e-05	0.000581682	yes		ADD3	ANGPT1	AKR1C2
gene12626	gene12626	SLC10A4	chr4:48483342-48489524	CON	BPI	OK	solute carrier family 10 member 4	1.28585	0.304962	-2.07602	-1.29624	0.001	0.00748284	yes		ADHFE1	ANK2	ALCAM
gene13136	gene13136	MAPK10	chr4:86012295-86594117	CON	BPI	OK	mitogen-activated protein kinase 10	16.4249	8.84768	-0.892514	-1.13763	0.0072	0.037167	yes		ADK	ANKS1B	AMER2
gene13225	gene13225	BMPR1B	chr4:94757976-95158453	CON	BPI	OK	bone morphogenetic protein receptor type 1B	10.4099	1.78089	-2.54728	-3.0076	5e-05	0.000581682	yes		ADO	ANO1	ANGPT1
gene13356	gene13356	DKK2	chr4:106921801-107036296	CON	BPI	OK	dickkopf WNT signaling pathway inhibitor 2	5.58075	26.4767	2.24619	3.25034	5e-05	0.000581682	yes		ADRM1	ANO9	ANGPTL4
gene14097	gene14097	SH3RF1	chr4:169094255-169271098	CON	BPI	OK	SH3 domain containing ring finger 1	4.95096	9.26388	0.903909	1.39418	0.00015	0.00152287	yes		AEBP2	AOC1	ANK2
gene14530	gene14530	SEMA5A	chr5:9035025-9546121	CON	BPI	OK	semaphorin 5A	18.5831	8.04115	-1.20851	-1.98926	0.0001	0.00107608	yes		AGA	APBA1	ANO1
gene15337	gene15337	F2RL1	chr5:76819007-76835315	CON	BPI	OK	F2R like trypsin receptor 1	6.39445	13.3616	1.06321	1.49964	5e-05	0.000581682	yes		AGRN	APBA2	ANO5
gene15504	gene15504	MEF2C	chr5:88718240-89467581	CON	BPI	OK	myocyte enhancer factor 2C	28.2571	9.72965	-1.53815	-2.11003	5e-05	0.000581682	yes		AGRP	APBB1	ANO8
gene15692	gene15692	EFNA5	chr5:107376888-107672364	CON	BPI	OK	ephrin A5	2.50745	6.69279	1.41639	1.9387	5e-05	0.000581682	yes		AGTRAP	APC	ANO9
gene165	gene165	PRDM16	chr1:3069024-3438621	CON	BPI	OK	PR domain 16	4.71767	1.59982	-1.56016	-1.58331	0.00185	0.0124838	yes		AHCTF1P1	APC2	ANXA2
gene1688	gene1688	SGIP1	chr1:66533271-66751139	CON	BPI	OK	SH3-domain GRB2-like (endophilin) interacting protein 1	3.31324	1.65918	-0.997774	-1.13943	0.00445	0.025313	yes		AK5	APCDD1	ANXA3
gene18644	gene18644	RIMS1	chr6:71886702-72403143	CON	BPI	OK	regulating synaptic membrane exocytosis 1	2.5673	1.1461	-1.16353	-1.25845	0.00085	0.00656263	yes		AKAP1	APLP1	AOC1
gene18774	gene18774	SNAP91	chr6:83552884-83709408	CON	BPI	OK	synaptosome associated protein 91kDa	6.0147	0.981981	-2.61473	-2.19876	0.0011	0.00811464	yes		AKAP6	AR	AOC3
gene18904	gene18904	EPHA7	chr6:93240019-93419687	CON	BPI	OK	EPH receptor A7	7.53565	3.50325	-1.10504	-1.26669	0.0018	0.0122198	yes		AKIRIN1	ARF6	APBA1
gene19033	gene19033	NR2E1	chr6:108166057-108188809	CON	BPI	OK	nuclear receptor subfamily 2 group E member 1	14.362	2.35309	-2.60963	-2.2013	0.00675	0.0353132	yes		AKTIP	ARHGAP24	APBA2
gene19113	gene19113	FYN	chr6:111660331-111877015	CON	BPI	OK	FYN proto-oncogene,2C Src family tyrosine kinase	67.0958	14.9527	-2.16582	-2.77542	5e-05	0.000581682	yes		ALDH1A2	ARHGAP39	APBB1
gene19169	gene19169	FRK	chr6:115941030-116100739	CON	BPI	OK	fyn related Src family tyrosine kinase	2.52012	11.4959	2.18956	2.49516	5e-05	0.000581682	yes		ALDOA	ARHGAP8	APC
gene20287	gene20287	SP4	chr7:21428070-21514761	CON	BPI	OK	Sp4 transcription factor	10.0488	4.22427	-1.25025	-1.68692	0.0001	0.00107608	yes		ALG12	ARHGEF9	APC2
gene20480	gene20480	PDE1C	chr7:31514070-32428224	CON	BPI	OK	phosphodiesterase 1C	8.61921	4.53676	-0.925894	-1.21242	0.00195	0.0130556	yes		ALG14	ARL3	APCDD1
gene20686	gene20686	CAMK2B	chr7:44217149-44325994	CON	BPI	OK	calcium/calmodulin dependent protein kinase II beta	12.2911	1.59423	-2.94668	-2.23776	5e-05	0.000581682	yes		ALPK3	ARNT2	APLNR
gene20778	gene20778	COBL	chr7:51016211-51316818	CON	BPI	OK	cordon-bleu WH2 repeat protein	10.2343	4.42402	-1.20998	-1.73871	5e-05	0.000581682	yes		AMDHD2	ARPC2	APLP1
gene21275	gene21275	HSPB1	chr7:76302557-76304297	CON	BPI	OK	heat shock protein family B (small) member 1	99.0702	180.261	0.863562	1.5145	5e-05	0.000581682	yes		AMPD1	ARRB1	APOL1
gene21317	gene21317	MAGI2	chr7:78017054-79471208	CON	BPI	OK	membrane associated guanylate kinase,2C WW and PDZ domain containing 2	10.1351	3.06048	-1.72753	-1.62577	0.00175	0.0119372	yes		ANAPC5	ARX	AQP3
gene21661	gene21661	EPHB4	chr7:100802564-100834954	CON	BPI	OK	EPH receptor B4	8.03958	15.9714	0.990296	1.60188	5e-05	0.000581682	yes		ANAPC7	ASCL1	AQP4
gene22123	gene22123	PLXNA4	chr7:132123331-132648688	CON	BPI	OK	plexin A4	13.8694	5.08152	-1.44858	-1.89738	5e-05	0.000581682	yes		ANK3	ASIC1	AR
gene22185	gene22185	CHRM2	chr7:136868651-137164648	CON	BPI	OK	cholinergic receptor muscarinic 2	1.69768	4.09341	1.26974	1.26829	0.00245	0.015667	yes		ANKHD1	ASIC3	ARF6
gene2244	gene2244	VAV3	chr1:107571159-107994607	CON	BPI	OK	vav guanine nucleotide exchange factor 3	4.91645	26.7298	2.44276	3.30963	5e-05	0.000581682	yes		ANKHD1-EIF4EBP3	ASTN1	ARHGAP39
gene23167	gene23167	SLC39A14	chr8:22367248-22434129	CON	BPI	OK	solute carrier family 39 member 14	13.4107	28.4041	1.08272	1.87248	5e-05	0.000581682	yes		ANKMY1	ATCAY	ARHGEF16
gene23481	gene23481	SFRP1	chr8:41261956-41309471	CON	BPI	OK	secreted frizzled-related protein 1	11.2369	18.2223	0.697467	1.00727	0.0051	0.0283096	yes		ANKRD13A	ATP1A2	ARHGEF6
gene24228	gene24228	MATN2	chr8:97869020-98036720	CON	BPI	OK	matrilin 2	17.7716	47.9618	1.43232	2.42053	5e-05	0.000581682	yes		ANKRD13B	ATP1B2	ARHGEF9
gene2442	gene2442	TSPAN2	chr1:115048010-115089501	CON	BPI	OK	tetraspanin 2	1.42078	3.76657	1.40657	1.44529	0.00035	0.00310496	yes		ANKRD23	ATP2A3	ARL3
gene24652	gene24652	KCNQ3	chr8:132120857-132480757	CON	BPI	OK	potassium voltage-gated channel subfamily Q member 3	4.30509	1.60817	-1.42062	-1.74131	5e-05	0.000581682	yes		ANKRD36	ATP2B2	ARPC2
gene24748	gene24748	ARC	chr8:142611043-142614472	CON	BPI	OK	activity-regulated cytoskeleton-associated protein	0.794628	0.113936	-2.80205	-1.57453	0.0002	0.00193929	yes		ANKRD40	ATP6V0E2	ARRB1
gene24819	gene24819	PARP10	chr8:143977151-143986471	CON	BPI	OK	poly(ADP-ribose) polymerase family member 10	3.43837	7.60007	1.14429	1.54414	5e-05	0.000581682	yes		ANKRD44	ATP8B1	ART5
gene25867	gene25867	RORB	chr9:74473434-74687201	CON	BPI	OK	RAR related orphan receptor B	5.41963	2.26132	-1.26103	-1.02173	0.00275	0.0171893	yes		ANKRD63	B3GAT1	ARX
gene25904	gene25904	GNA14	chr9:77423078-77648316	CON	BPI	OK	G protein subunit alpha 14	0.73188	1.82087	1.31495	1.02215	0.0066	0.034741	yes		ANKS1B	B4GALT1	ASB4
gene26989	gene26989	OLFM1	chr9:135075242-135121184	CON	BPI	OK	olfactomedin 1	9.14875	1.8323	-2.31992	-2.18956	5e-05	0.000581682	yes		ANP32B	BAG1	ASCL1
gene2705	gene2705	PDZK1	chr1:145607959-145707507	CON	BPI	OK	PDZ domain containing 1	2.18112	9.2932	2.09111	1.86086	5e-05	0.000581682	yes		ANP32E	BCAN	ASIC1
gene27137	gene27137	CACNA1B	chr9:137867924-138124624	CON	BPI	OK	calcium voltage-gated channel subunit alpha1 B	1.8148	0.315722	-2.52308	-1.98828	5e-05	0.000581682	yes		AP1M2	BCL2L1	ASIC3
gene28851	gene28851	ARL3	chr10:102673726-102714433	CON	BPI	OK	ADP ribosylation factor like GTPase 3	8.04954	3.95321	-1.02588	-1.45093	0.00015	0.00152287	yes		AP5S1	BCL2L11	ATCAY
gene29840	gene29840	PDE3B	chr11:14643690-14872059	CON	BPI	OK	phosphodiesterase 3B	2.62911	4.57376	0.798803	1.03253	0.0081	0.0407402	yes		APH1A	BDKRB2	ATP10B
gene29961	gene29961	NELL1	chr11:20669550-21575686	CON	BPI	OK	neural EGFL like 1	1.42252	0.497979	-1.5143	-1.19416	0.0066	0.034741	yes		APOA2	BEST3	ATP11B
gene30839	gene30839	NRXN2	chr11:64606173-64723188	CON	BPI	OK	neurexin 2	11.5591	1.67941	-2.78299	-2.51049	5e-05	0.000581682	yes		APOH	BHLHE22	ATP13A4
gene3116	gene3116	KCNN3	chr1:154697461-154870278	CON	BPI	OK	potassium calcium-activated channel subfamily N member 3	15.537	1.59888	-3.28057	-4.4078	5e-05	0.000581682	yes		APOPT1	BICC1	ATP1A2
gene31273	gene31273	LRRC32	chr11:76657440-76670941	CON	BPI	OK	leucine rich repeat containing 32	4.27678	9.10088	1.08948	1.42742	0.0003	0.00273636	yes		AQP10	BICD1	ATP1B2
gene31320	gene31320	TENM4	chr11:78653282-79441019	CON	BPI	OK	teneurin transmembrane protein 4	8.25075	3.40821	-1.27551	-2.08298	5e-05	0.000581682	yes		AQP9	BMF	ATP2A3
gene31783	gene31783	NCAM1	chr11:112959278-113314491	CON	BPI	OK	neural cell adhesion molecule 1	62.4941	15.4701	-2.01424	-3.31435	5e-05	0.000581682	yes		ARAP2	BMP3	ATP2B2
gene31807	gene31807	ZBTB16	chr11:114059575-114256765	CON	BPI	OK	zinc finger and BTB domain containing 16	1.87676	0.605313	-1.63249	-1.23235	0.00195	0.0130556	yes		ARC	BMP4	ATP6V0E2
gene32215	gene32215	NTM	chr11:131370325-132336822	CON	BPI	OK	neurotrimin	22.6432	7.67393	-1.56104	-1.99188	5e-05	0.000581682	yes		ARF3	BMP5	ATP8B1
gene32245	gene32245	B3GAT1	chr11:134378503-134411986	CON	BPI	OK	beta-1,2C3-glucuronyltransferase 1	15.2256	1.78785	-3.0902	-2.42012	5e-05	0.000581682	yes		ARFGEF2	BMPER	ATRNL1
gene32693	gene32693	GRIN2B	chr12:13537336-13982012	CON	BPI	OK	glutamate receptor,2C ionotropic,2C N-methyl D-aspartate 2B	6.79241	1.02171	-2.73294	-2.25594	5e-05	0.000581682	yes		ARHGAP15	BMPR1B	B2M
gene33145	gene33145	RND1	chr12:48857132-48865870	CON	BPI	OK	Rho family GTPase 1	3.60369	1.36608	-1.39944	-1.14009	0.0054	0.0296591	yes		ARHGAP17	BNIP3	B3GAT1
gene3338	gene3338	IGSF9	chr1:159927038-159945661	CON	BPI	OK	immunoglobulin superfamily member 9	2.49605	5.00376	1.00336	1.19451	0.00165	0.0113676	yes		ARHGAP24	BNIPL	B3GNT3
gene3344	gene3344	KCNJ10	chr1:160037466-160090563	CON	BPI	OK	potassium voltage-gated channel subfamily J member 10	10.369	1.04281	-3.31372	-3.02963	0.0001	0.00107608	yes		ARHGAP40	BOK	B3GNT6
gene33512	gene33512	LRP1	chr12:57128400-57213377	CON	BPI	OK	LDL receptor related protein 1	48.3923	72.699	0.587158	0.995712	0.00575	0.0311728	yes		ARHGAP44	BRINP2	B3GNT7
gene33825	gene33825	ZDHHC17	chr12:76764073-76853701	CON	BPI	OK	zinc finger DHHC-type containing 17	20.4376	10.9638	-0.898477	-1.54868	5e-05	0.000581682	yes		ARL13B	BRINP3	B4GALNT1
gene34040	gene34040	NTN4	chr12:95649254-95790758	CON	BPI	OK	netrin 4	4.76315	14.269	1.58289	2.14323	5e-05	0.000581682	yes		ARL3	BRSK1	B4GALT1
gene34290	gene34290	ARPC3	chr12:110434889-110450411	CON	BPI	OK	actin related protein 2/3 complex subunit 3	71.5774	113.57	0.666009	1.17629	0.0015	0.0104487	yes		ARMC7	BSN	BACE2
gene34987	gene34987	WASF3	chr13:26557702-26698849	CON	BPI	OK	WAS protein family member 3	11.7751	2.67996	-2.13546	-2.85621	5e-05	0.000581682	yes		ARNTL	BSPRY	BAG1
gene355	gene355	CLCN6	chr1:11761378-11847783	CON	BPI	OK	chloride voltage-gated channel 6	8.38779	4.4802	-0.90473	-1.06021	0.0052	0.0287601	yes		ARPC3	CA2	BAIAP2L1
gene35830	gene35830	GPC5	chr13:91398618-92867237	CON	BPI	OK	glypican 5	1.53806	0.474912	-1.69538	-1.10554	0.0065	0.0343161	yes		ARSK	CACNA1B	BAIAP3
gene35877	gene35877	HS6ST3	chr13:96090633-96839562	CON	BPI	OK	heparan sulfate 6-O-sulfotransferase 3	2.96142	0.872488	-1.76308	-1.78474	5e-05	0.000581682	yes		AS3MT	CACNB4	BCAM
gene36053	gene36053	COL4A1	chr13:110148957-110307157	CON	BPI	OK	collagen type IV alpha 1	45.6066	74.2608	0.703358	1.1758	0.0014	0.00986462	yes		ASAP2	CACNG4	BCAN
gene36110	gene36110	F7	chr13:113105772-113120681	CON	BPI	OK	coagulation factor VII	0.40167	1.50429	1.905	1.14747	0.01025	0.0491922	yes		ASB16	CACNG8	BCL2L1
gene36652	gene36652	PRKD1	chr14:29576478-29927693	CON	BPI	OK	protein kinase D1	11.0232	6.687	-0.72111	-1.05848	0.0037	0.0218433	yes		ASB16-AS1	CADM1	BCL2L11
gene36696	gene36696	AKAP6	chr14:32329272-32833999	CON	BPI	OK	A-kinase anchoring protein 6	14.5033	2.9055	-2.31953	-3.65853	5e-05	0.000581682	yes		ASH1L	CADM2	BDKRB2
gene37269	gene37269	SLC8A3	chr14:70044216-70232583	CON	BPI	OK	solute carrier family 8 member A3	1.92062	0.312363	-2.62028	-2.13329	5e-05	0.000581682	yes		ASH1L-AS1	CADPS	BEST3
gene37398	gene37398	FOS	chr14:75278777-75282234	CON	BPI	OK	Fos proto-oncogene,2C AP-1 trancription factor subunit	10.2348	19.5669	0.934922	1.35732	0.00035	0.00310496	yes		ASL	CADPS2	BHLHE22
gene37466	gene37466	NRXN3	chr14:77979903-79868290	CON	BPI	OK	neurexin 3	6.18838	1.82344	-1.7629	-1.57754	5e-05	0.000581682	yes		ASPDH	CALM1	BICC1
gene3848	gene3848	LAMC1	chr1:183023459-183145592	CON	BPI	OK	laminin subunit gamma 1	23.1809	46.4158	1.00168	1.84427	5e-05	0.000581682	yes		ASPHD1	CAMK2B	BICD1
gene38506	gene38506	GABRB3	chr15:26543545-26773788	CON	BPI	OK	gamma-aminobutyric acid type A receptor beta3 subunit	3.95024	1.76213	-1.16462	-1.31045	0.0005	0.00420855	yes		ASTN2	CAMK2G	BIRC3
gene38768	gene38768	PLCB2	chr15:40285495-40307973	CON	BPI	OK	phospholipase C beta 2	1.85681	4.47164	1.26798	1.40377	5e-05	0.000581682	yes		ATP11B	CAP2	BMP1
gene39087	gene39087	NEDD4	chr15:55826916-55993746	CON	BPI	OK	neural precursor cell expressed,2C developmentally down-regulated 4,2C E3 ubiquitin protein ligase	5.93621	10.8216	0.866295	1.40649	0.0001	0.00107608	yes		ATP13A1	CASP1	BMP3
gene39306	gene39306	SMAD3	chr15:67065697-67195195	CON	BPI	OK	SMAD family member 3	8.69326	15.765	0.858752	1.48906	5e-05	0.000581682	yes		ATP1B3	CASP5	BMP4
gene39543	gene39543	LINGO1	chr15:77568857-77820900	CON	BPI	OK	leucine rich repeat and Ig domain containing 1	3.24173	0.81496	-1.99196	-1.70974	5e-05	0.000581682	yes		ATP2B2	CASP8	BMP5
gene40276	gene40276	TNFRSF12A	chr16:3020311-3022383	CON	BPI	OK	tumor necrosis factor receptor superfamily member 12A	16.294	29.0146	0.83244	1.1102	0.00295	0.0181999	yes		ATP5H	CASQ1	BMPER
gene40949	gene40949	PRSS8	chr16:31131432-31135762	CON	BPI	OK	protease,2C serine 8	10.6499	48.2162	2.17868	3.06272	5e-05	0.000581682	yes		ATP6V0A2	CAV1	BMPR1B
gene41429	gene41429	CDH11	chr16:64943752-65141661	CON	BPI	OK	cadherin 11	40.7326	81.0631	0.992862	1.70373	5e-05	0.000581682	yes		ATP6V0C	CAV2	BOK
gene41513	gene41513	PSMB10	chr16:67934503-67936877	CON	BPI	OK	proteasome subunit beta 10	12.2606	38.4167	1.6477	2.04924	5e-05	0.000581682	yes		ATP6V0D1	CBL	BRINP2
gene41762	gene41762	PLCG2	chr16:81779257-81962693	CON	BPI	OK	phospholipase C gamma 2	0.621011	1.58021	1.34742	1.43953	5e-05	0.000581682	yes		ATP6V1G1	CBLC	BRINP3
gene42024	gene42024	RPH3AL	chr17:212388-386254	CON	BPI	OK	rabphilin 3A-like (without C2 domains)	0.235932	0.855996	1.85924	1.20212	0.00015	0.00152287	yes		ATP6V1G3	CCDC88A	BRSK1
gene42861	gene42861	GIT1	chr17:29573468-29589592	CON	BPI	OK	G protein-coupled receptor kinase interacting ArfGAP 1	12.7482	8.08354	-0.657235	-1.05009	0.006	0.0322744	yes		ATP8B2	CCND1	BSN
gene43200	gene43200	THRA	chr17:40062192-40100725	CON	BPI	OK	thyroid hormone receptor,2C alpha	44.1328	16.4303	-1.42549	-2.2921	5e-05	0.000581682	yes		ATXN7L3	CCNG1	BSPRY
gene43220	gene43220	IGFBP4	chr17:40443423-40457730	CON	BPI	OK	insulin like growth factor binding protein 4	24.5389	41.9951	0.77515	1.32904	0.00015	0.00152287	yes		AURKAIP1	CD164	BST2
gene43704	gene43704	NME2	chr17:51153535-51171744	CON	BPI	OK	NME/NM23 nucleoside diphosphate kinase 2	100.989	158.429	0.649644	1.03012	0.0075	0.0383543	yes		B3GALT1	CD200R1	BTBD11
gene43994	gene43994	PRKCA	chr17:66302639-66810744	CON	BPI	OK	protein kinase C alpha	17.7838	10.4447	-0.767795	-1.02464	0.00145	0.01015	yes		B3GAT1	CD24	CA1
gene44063	gene44063	KCNJ16	chr17:70075224-70135608	CON	BPI	OK	potassium voltage-gated channel subfamily J member 16	0.197407	0.585691	1.56897	0.885011	0.0015	0.0104487	yes		B3GNT2	CD38	CA12
gene44332	gene44332	NPTX1	chr17:80466832-80476604	CON	BPI	OK	neuronal pentraxin 1	4.31558	0.624676	-2.78838	-2.58619	5e-05	0.000581682	yes		B4GALT3	CD40	CA2
gene4443	gene4443	MARK1	chr1:220528182-220664457	CON	BPI	OK	microtubule affinity regulating kinase 1	11.7923	5.62524	-1.06786	-1.41746	0.0008	0.00623288	yes		BANF1	CD44	CA3
gene44862	gene44862	DSC3	chr18:30989364-31042815	CON	BPI	OK	desmocollin 3	5.27675	17.7529	1.75034	2.75881	5e-05	0.000581682	yes		BANF2	CD46	CABIN1
gene44908	gene44908	MAPRE2	chr18:34976927-35143470	CON	BPI	OK	microtubule associated protein RP/EB family member 2	24.7005	11.13	-1.15009	-1.91975	5e-05	0.000581682	yes		BANK1	CDH1	CACNA1B
gene46236	gene46236	UNC13A	chr19:17601327-17688344	CON	BPI	OK	unc-13 homolog A (C. elegans)	2.37858	0.61377	-1.95433	-2.04366	5e-05	0.000581682	yes		BBS5	CDH11	CACNB4
gene47378	gene47378	MYH14	chr19:50188185-50310544	CON	BPI	OK	myosin,2C heavy chain 14,2C non-muscle	6.44497	16.3917	1.34672	2.15621	5e-05	0.000581682	yes		BBX	CDH2	CACNG4
gene47392	gene47392	LRRC4B	chr19:50516891-50568208	CON	BPI	OK	leucine rich repeat containing 4B	11.6946	2.16715	-2.43198	-2.78377	5e-05	0.000581682	yes		BCKDK	CDH4	CACNG8
gene47446	gene47446	IGLON5	chr19:51311847-51330848	CON	BPI	OK	IgLON family member 5	2.6305	0.862175	-1.60928	-1.31799	0.0014	0.00986462	yes		BCL11B	CDH5	CADM1
gene4747	gene4747	KIAA1804	chr1:233327731-233385148	CON	BPI	OK	mixed lineage kinase 4	0.736664	2.1328	1.53367	1.52875	0.0002	0.00193929	yes		BFSP2	CDK5R1	CADPS
gene4871	gene4871	RGS7	chr1:240775192-241357374	CON	BPI	OK	regulator of G-protein signaling 7	1.33063	0.415676	-1.67858	-1.2216	0.0001	0.00107608	yes		BIRC6	CDK6	CADPS2
gene48853	gene48853	CD40	chr20:46118241-46129745	CON	BPI	OK	CD40 molecule	1.6732	4.17639	1.31964	1.18813	0.0018	0.0122198	yes		BLOC1S5	CDKN1A	CALM1
gene48921	gene48921	KCNB1	chr20:49331378-49484033	CON	BPI	OK	potassium voltage-gated channel subfamily B member 1	1.36695	0.483035	-1.50077	-1.49558	0.00015	0.00152287	yes		BLOC1S5-TXNDC5	CDKN2B	CAMK2B
gene49215	gene49215	KCNQ2	chr20:63400207-63472677	CON	BPI	OK	potassium voltage-gated channel subfamily Q member 2	3.34226	0.5299	-2.65703	-1.56514	0.00355	0.0211094	yes		BMPR1B	CEBPA	CAMK2G
gene49829	gene49829	DSCAM	chr21:40010998-40847113	CON	BPI	OK	Down syndrome cell adhesion molecule	1.15092	0.271527	-2.08362	-1.42904	0.00385	0.0225297	yes		BOLL	CECR2	CAP2
gene50011	gene50011	COL6A2	chr21:46098070-46132849	CON	BPI	OK	collagen type VI alpha 2	83.7119	223.563	1.41718	2.44736	5e-05	0.000581682	yes		BRAF	CEL	CARD11
gene50312	gene50312	MAPK1	chr22:21759656-21867680	CON	BPI	OK	mitogen-activated protein kinase 1	44.1973	28.2775	-0.644303	-1.06361	0.00325	0.0196369	yes		BRE	CELF2	CASP1
gene50631	gene50631	LIF	chr22:30240446-30246993	CON	BPI	OK	leukemia inhibitory factor	1.73481	4.92975	1.50674	1.66648	0.0001	0.00107608	yes		BRE-AS1	CELSR2	CASP5
gene50856	gene50856	KCNJ4	chr22:38424270-38455199	CON	BPI	OK	potassium voltage-gated channel subfamily J member 4	1.50349	0.297148	-2.33906	-1.35682	0.00575	0.0311728	yes		BRMS1	CELSR3	CASP8
gene581	gene581	NBL1	chr1:19596976-19658456	CON	BPI	OK	neuroblastoma 1,2C DAN family BMP antagonist	15.9398	39.556	1.31127	1.76608	5e-05	0.000581682	yes		BTBD10	CHD5	CAV1
gene5875	gene5875	NRXN1	chr2:49918502-51032536	CON	BPI	OK	neurexin 1	19.0321	3.11513	-2.61108	-2.86152	5e-05	0.000581682	yes		BTBD2	CHST3	CAV2
gene6019	gene6019	B3GNT2	chr2:62196126-62224731	CON	BPI	OK	UDP-GlcNAc:betaGal beta-1,2C3-N-acetylglucosaminyltransferase 2	4.68958	7.93641	0.759027	0.972018	0.0086	0.0427619	yes		BTBD9	CLASP2	CBL
gene6183	gene6183	TGFA	chr2:70402845-70554015	CON	BPI	OK	transforming growth factor alpha	1.40074	3.62929	1.3735	1.48943	0.0005	0.00420855	yes		BTG4	CLDN11	CCDC88A
gene723	gene723	CLIC4	chr1:24745268-24844324	CON	BPI	OK	chloride intracellular channel 4	84.9007	50.4427	-0.751131	-1.31889	0.00035	0.00310496	yes		C10orf128	CLMN	CCND1
gene7692	gene7692	SLC4A10	chr2:161624334-161985276	CON	BPI	OK	solute carrier family 4 member 10	2.62634	0.372931	-2.81607	-2.14374	5e-05	0.000581682	yes		C10orf32	CNN1	CCRL2
gene8375	gene8375	MAP2	chr2:209424046-209734118	CON	BPI	OK	microtubule associated protein 2	58.9415	8.15505	-2.85352	-3.62611	5e-05	0.000581682	yes		C10orf32-AS3MT	CNTFR	CCSAP
gene8766	gene8766	INPP5D	chr2:233059966-233207903	CON	BPI	OK	inositol polyphosphate-5-phosphatase D	2.68568	5.57109	1.05267	1.34177	0.0006	0.00491287	yes		C10orf35	CNTN3	CD24
gene9102	gene9102	ATP2B2	chr3:10324022-10707962	CON	BPI	OK	ATPase plasma membrane Ca2+ transporting 2	3.75451	0.492393	-2.93074	-2.55443	5e-05	0.000581682	yes		C10orf53	COL14A1	CD34
gene9548	gene9548	VIPR1	chr3:42489298-42537573	CON	BPI	OK	vasoactive intestinal peptide receptor 1	2.38808	8.46175	1.82511	1.91171	5e-05	0.000581682	yes		C10orf99	COL18A1	CD40
gene9709	gene9709	PLXNB1	chr3:48403853-48446652	CON	BPI	OK	plexin B1	27.5981	16.5353	-0.739014	-1.21337	0.00125	0.00901274	yes		C11orf49	COL2A1	CD44
gene9795	gene9795	GNAI2	chr3:50226687-50259354	CON	BPI	OK	G protein subunit alpha i2	97.2136	64.7292	-0.586741	-1.08565	0.0034	0.0203533	yes		C11orf80	COL4A2	CD55
gene9914	gene9914	CACNA1D	chr3:53495048-53846393	CON	BPI	OK	calcium voltage-gated channel subunit alpha1 D	1.77881	4.33532	1.28523	1.34312	0.00295	0.0181999	yes		C11orf88	COL6A1	CD8B
gene10237	gene10237	CADM2	chr3:84958981-86074429	CON	BPI	OK	cell adhesion molecule 2	6.86174	0.864724	-2.98826	-3.31208	5e-05	0.000581682	yes		C11orf94	COL9A1	CDA
gene10463	gene10463	HHLA2	chr3:108296489-108378285	CON	BPI	OK	HERV-H LTR-associating 2	1.03642	3.98911	1.94446	1.53241	0.0004	0.00348772	yes		C12orf76	CPS1	CDH11
gene11583	gene11583	ATP11B	chr3:182793502-182923010	CON	BPI	OK	ATPase phospholipid transporting 11B (putative)	10.1621	18.0682	0.830254	1.4584	0.00015	0.00152287	yes		C14orf180	CRHR2	CDH3
gene12131	gene12131	SORCS2	chr4:7192606-7742837	CON	BPI	OK	sortilin related VPS10 domain containing receptor 2	7.93246	4.08311	-0.958101	-1.39083	0.00065	0.0052301	yes		C14orf2	CRMP1	CDH5
gene13133	gene13133	ARHGAP24	chr4:85475130-86002670	CON	BPI	OK	Rho GTPase activating protein 24	2.78963	7.04215	1.33594	1.64083	5e-05	0.000581682	yes		C14orf23	CTTNBP2	CDKN2B
gene13743	gene13743	MAML3	chr4:139665724-140154079	CON	BPI	OK	mastermind like transcriptional coactivator 3	3.26046	5.59374	0.778736	0.976935	0.00815	0.0409435	yes		C14orf64	CUL7	CEBPA
gene14164	gene14164	GLRA3	chr4:174642010-174829568	CON	BPI	OK	glycine receptor alpha 3	1.08725	0.0644355	-4.07668	-1.73815	5e-05	0.000581682	yes		C15orf52	CUX2	CECR2
gene19121	gene19121	LAMA4	chr6:112107930-112306683	CON	BPI	OK	laminin subunit alpha 4	15.7697	30.1373	0.934397	1.04629	0.00015	0.00152287	yes		C15orf53	CXCL6	CEL
gene1934	gene1934	CLCA4	chr1:86547075-86704493	CON	BPI	OK	chloride channel accessory 4	1.74503	10.6714	2.61242	2.49201	0.0014	0.00986462	yes		C15orf59	CYP2J2	CELSR2
gene19814	gene19814	QKI	chr6:163414485-163578596	CON	BPI	OK	QKI,2C KH domain containing,2C RNA binding	246.23	49.6867	-2.30907	-2.06763	5e-05	0.000581682	yes		C16orf55	ADCY2	CELSR3
gene19990	gene19990	ADAP1	chr7:897899-955407	CON	BPI	OK	ArfGAP with dual PH domains 1	2.73427	7.40339	1.43703	1.58098	0.0002	0.00193929	yes		C16orf59	ABAT	CENPF
gene20280	gene20280	SP8	chr7:20782273-20786889	CON	BPI	OK	Sp8 transcription factor	2.53618	0.472561	-2.42408	-1.58448	0.0008	0.00623288	yes		C16orf72	ABCB11	CERKL
gene21159	gene21159	WBSCR17	chr7:71132413-71713601	CON	BPI	OK	Williams-Beuren syndrome chromosome region 17	14.8325	2.70245	-2.45642	-2.8171	5e-05	0.000581682	yes		C16orf86	ABCB5	CFTR
gene21904	gene21904	CTTNBP2	chr7:117710647-117873507	CON	BPI	OK	cortactin binding protein 2	7.12263	2.43958	-1.54578	-2.02951	0.00015	0.00152287	yes		C16orf92	ABCC9	CGN
gene25886	gene25886	PCSK5	chr9:75890600-76362339	CON	BPI	OK	proprotein convertase subtilisin/kexin type 5	8.43975	23.9565	1.50514	1.96047	5e-05	0.000581682	yes		C17orf53	ABI2	CHD7
gene26740	gene26740	MVB12B	chr9:126326843-126507041	CON	BPI	OK	multivesicular body subunit 12B	10.3277	5.1202	-1.01225	-1.14525	0.00085	0.00656263	yes		C18orf61	ACE2	CHST3
gene30229	gene30229	MAPK8IP1	chr11:45885495-45906465	CON	BPI	OK	mitogen-activated protein kinase 8 interacting protein 1	24.283	3.52406	-2.78464	-3.42932	5e-05	0.000581682	yes		C1orf151-NBL1	ACKR3	CLASP2
gene30232	gene30232	GYLTL1B	chr11:45921620-45929096	CON	BPI	OK	glycosyltransferase-like 1B	0.85806	2.10654	1.29573	1.02062	0.0043	0.0246038	yes		C1orf170	ACPP	CLCA1
gene31381	gene31381	SYTL2	chr11:85694220-85811182	CON	BPI	OK	synaptotagmin like 2	11.4201	25.2396	1.14411	1.79663	5e-05	0.000581682	yes		C1orf185	ACTN2	CLCA2
gene33511	gene33511	STAT6	chr12:57088893-57111433	CON	BPI	OK	signal transducer and activator of transcription 6	11.5741	27.6655	1.25718	1.75717	0.00025	0.00234126	yes		C1orf51	ACTN4	CLIC5
gene34094	gene34094	ANKS1B	chr12:98645140-99984727	CON	BPI	OK	ankyrin repeat and sterile alpha motif domain containing 1B	10.3536	3.65769	-1.50113	-1.45161	0.0001	0.00107608	yes		C1orf54	ACVRL1	CLIC6
gene34283	gene34283	C12orf76	chr12:110041176-110067695	CON	BPI	OK	chromosome 12 open reading frame 76	5.91126	3.02131	-0.968292	-1.00788	0.00465	0.0261858	yes		C1QTNF4	ADAM22	CLMN
gene34439	gene34439	SRRM4	chr12:118981494-119163051	CON	BPI	OK	serine/arginine repetitive matrix 4	1.47558	0.274065	-2.42869	-1.6816	5e-05	0.000581682	yes		C1QTNF9B	ADAM23	CNN1
gene3446	gene3446	FCGR3A	chr1:161541758-161550623	CON	BPI	OK	Fc fragment of IgG receptor IIIa	16.3056	29.0013	0.830746	1.12655	0.0038	0.0222981	yes		C1QTNF9B-AS1	CEND1	CNR1
gene34473	gene34473	MSI1	chr12:120339654-120369180	CON	BPI	OK	musashi RNA binding protein 1	15.9152	6.01541	-1.40367	-1.84512	0.0001	0.00107608	yes		C20orf27	CFH	CNTN2
gene35238	gene35238	DGKH	chr13:42040035-42256584	CON	BPI	OK	diacylglycerol kinase eta	4.30295	6.67083	0.632543	0.958685	0.00515	0.0285205	yes		C21orf58	CFTR	COBL
gene36037	gene36037	MYO16	chr13:108495728-109208007	CON	BPI	OK	myosin XVI	4.1594	0.589289	-2.81933	-2.69474	5e-05	0.000581682	yes		C2orf15	CHD7	COL12A1
gene36640	gene36640	FOXG1	chr14:28767071-28770277	CON	BPI	OK	forkhead box G1	30.9907	3.37083	-3.20066	-3.50827	5e-05	0.000581682	yes		C2orf16	CHI3L1	MAGI2
gene36866	gene36866	MDGA2	chr14:46836517-47675319	CON	BPI	OK	MAM domain containing glycosylphosphatidylinositol anchor 2	3.36646	0.402721	-3.06338	-2.38757	5e-05	0.000581682	yes		C2orf82	CHL1	MAN1A1
gene37267	gene37267	SMOC1	chr14:69879387-70032366	CON	BPI	OK	SPARC related modular calcium binding 1	18.2491	1.30199	-3.80904	-3.375	5e-05	0.000581682	yes		C3orf35	CHST10	MAN1C1
gene37746	gene37746	EML1	chr14:99737698-99942060	CON	BPI	OK	echinoderm microtubule associated protein like 1	9.93369	5.95324	-0.738654	-1.00989	0.00935	0.0457147	yes		C3orf70	CKB	MAOB
gene37886	gene37886	DIO3	chr14:101561350-101563452	CON	BPI	OK	deiodinase,2C iodothyronine,2C type III	0.949927	4.04223	2.08927	1.68855	0.0001	0.00107608	yes		C4orf3	CLCA1	MAP1B
gene3840	gene3840	NPL	chr1:182789448-182830384	CON	BPI	OK	N-acetylneuraminate pyruvate lyase (dihydrodipicolinate synthase)	4.60613	10.0965	1.13223	1.43093	0.00025	0.00234126	yes		C6orf10	CLIC5	MAP2
gene38857	gene38857	TTBK2	chr15:42738973-42920995	CON	BPI	OK	tau tubulin kinase 2	11.2855	6.34363	-0.831094	-1.35787	0.00035	0.00310496	yes		C6orf141	CLIC6	MAP2K3
gene39117	gene39117	ALDH1A2	chr15:57953423-58065923	CON	BPI	OK	aldehyde dehydrogenase 1 family member A2	1.01494	3.44656	1.76376	1.49029	0.00065	0.0052301	yes		C7orf62	CLU	MAP4K4
gene40133	gene40133	LMF1	chr16:853631-981615	CON	BPI	OK	lipase maturation factor 1	18.2672	7.54322	-1.276	-1.62715	0.00045	0.00385449	yes		C7orf73	CNGA3	MAP6
gene41517	gene41517	DPEP2	chr16:67987389-68000635	CON	BPI	OK	dipeptidase 2	0.503615	1.64211	1.70516	1.16067	0.0003	0.00273636	yes		C8orf46	CNKSR2	MAPK10
gene41600	gene41600	HYDIN	chr16:70802083-71230722	CON	BPI	OK	HYDIN,2C axonemal central pair apparatus protein	8.11029	1.45328	-2.48044	-2.54223	5e-05	0.000581682	yes		C8orf47	CNR1	MAPK11
gene42053	gene42053	MYO1C	chr17:1464185-1492707	CON	BPI	OK	myosin IC	12.9763	27.424	1.07956	1.89562	5e-05	0.000581682	yes		C9orf123	CNTN2	MAPK13
gene42299	gene42299	TNFSF13	chr17:7549057-7561608	CON	BPI	OK	tumor necrosis factor superfamily member 13	3.81337	12.3414	1.69437	1.67057	0.0006	0.00491287	yes		C9orf129	COBL	MAPRE2
gene42856	gene42856	TAOK1	chr17:29390924-29551904	CON	BPI	OK	TAO kinase 1	35.6909	21.4542	-0.734295	-1.36883	0.0001	0.00107608	yes		C9orf41	COL4A1	MAPT
gene43691	gene43691	ABCC3	chr17:50634842-50691704	CON	BPI	OK	ATP binding cassette subfamily C member 3	6.59773	21.3388	1.69344	2.50053	5e-05	0.000581682	yes		CA10	COL4A5	MARVELD3
gene44154	gene44154	SLC16A5	chr17:75087726-75106590	CON	BPI	OK	solute carrier family 16 member 5	3.13274	9.44822	1.59262	1.78557	5e-05	0.000581682	yes		CA14	COL5A1	MATN2
gene45919	gene45919	SLC44A2	chr19:10602444-10644559	CON	BPI	OK	solute carrier family 44 member 2	41.4911	27.4141	-0.597883	-1.07218	0.0038	0.0222981	yes		CA8	COL5A2	MBP
gene46056	gene46056	NFIX	chr19:12995511-13098796	CON	BPI	OK	nuclear factor I X	24.2339	7.26693	-1.73761	-2.82206	5e-05	0.000581682	yes		CACNA1B	COL6A2	MCOLN3
gene46771	gene46771	DPF1	chr19:38211005-38229714	CON	BPI	OK	double PHD fingers 1	4.57943	0.517222	-3.14631	-1.97951	0.00245	0.015667	yes		CACNA1C	COL6A3	MDK
gene48079	gene48079	PROKR2	chr20:5298851-5317977	CON	BPI	OK	prokineticin receptor 2	2.18242	0.789571	-1.46679	-1.24651	0.0068	0.0355312	yes		CACNA1C-AS4	CPAMD8	MECOM
gene48585	gene48585	PROCR	chr20:35171936-35215989	CON	BPI	OK	protein C receptor	2.0083	5.89332	1.55311	1.2602	0.0017	0.0116445	yes		CACNA1C-IT3	CPLX2	MEF2C
gene48638	gene48638	SAMHD1	chr20:36873070-36951843	CON	BPI	OK	SAM and HD domain containing deoxynucleoside triphosphate triphosphohydrolase 1	10.7326	19.0996	0.831538	1.32503	0.00045	0.00385449	yes		CACNA1D	CRB1	MEG3
gene48795	gene48795	SLPI	chr20:45230820-45290352	CON	BPI	OK	secretory leukocyte peptidase inhibitor	25.1484	124.83	2.31142	2.74913	5e-05	0.000581682	yes		CACNA1I	CRB2	MEGF10
gene48908	gene48908	ARFGEF2	chr20:48921720-49036693	CON	BPI	OK	ADP ribosylation factor guanine nucleotide exchange factor 2	9.09092	13.9525	0.618022	1.13707	0.0026	0.0164149	yes		CACNA2D2	CREB3L1	MEIS1
gene48922	gene48922	PTGIS	chr20:49503873-49571934	CON	BPI	OK	prostaglandin I2 (prostacyclin) synthase	6.08588	16.0695	1.40078	2.08724	5e-05	0.000581682	yes		CACNB2	CRY1	MET
gene50529	gene50529	LRP5L	chr22:25351417-25405410	CON	BPI	OK	LDL receptor related protein 5 like	2.56617	5.14198	1.00271	1.08009	0.00355	0.0211094	yes		CACNB3	CSGALNACT1	METRN
gene50680	gene50680	PIK3IP1	chr22:31281592-31292534	CON	BPI	OK	phosphoinositide-3-kinase interacting protein 1	9.1407	16.1476	0.820944	1.23875	0.00125	0.00901274	yes		CADM2	CSPG5	MFAP4
gene51154	gene51154	PIM3	chr22:49960494-49964072	CON	BPI	OK	Pim-3 proto-oncogene,2C serine/threonine kinase	6.73635	11.5247	0.77469	1.06897	0.00295	0.0181999	yes		CADPS	CTGF	MGAT1
gene5127	gene5127	SNTG2	chr2:949633-1367991	CON	BPI	OK	syntrophin gamma 2	3.75731	0.285124	-3.72004	-2.08201	5e-05	0.000581682	yes		CAHM	CTNNA2	MGAT4A
gene64	gene64	ISG15	chr1:1013466-1014540	CON	BPI	OK	ISG15 ubiquitin-like modifier	9.37463	24.0615	1.35989	1.41154	5e-05	0.000581682	yes		CALR	CTNND2	MGAT4C
gene6773	gene6773	MGAT4A	chr2:98619105-98731126	CON	BPI	OK	mannosyl (alpha-1,2C3-)-glycoprotein beta-1,2C4-N-acetylglucosaminyltransferase,2C isozyme A	4.43106	11.3886	1.36187	2.2407	5e-05	0.000581682	yes		CAMK1D	CTSV	MGAT5B
gene6871	gene6871	POU3F3	chr2:104854067-104858574	CON	BPI	OK	POU class 3 homeobox 3	40.3019	4.42087	-3.18844	-3.73196	5e-05	0.000581682	yes		CAMK2B	CXCL1	MGP
gene7128	gene7128	SCTR	chr2:119439842-119524452	CON	BPI	OK	secretin receptor	0.293437	2.06409	2.81438	1.41984	5e-05	0.000581682	yes		CAPN10	CXCL5	MITF
gene7765	gene7765	KLHL41	chr2:169509701-169526262	CON	BPI	OK	kelch like family member 41	9.69309	2.43712	-1.99178	-1.7034	5e-05	0.000581682	yes		CAPZB	CYBA	MLC1
gene8909	gene8909	GPR35	chr2:240605407-240631259	CON	BPI	OK	G protein-coupled receptor 35	2.60045	8.91676	1.77776	1.9468	5e-05	0.000581682	yes		CARS2	CYP1B1	MLLT11
gene93	gene93	MXRA8	chr1:1352688-1363541	CON	BPI	OK	matrix-remodelling associated 8	17.6369	40.1808	1.18791	2.03122	5e-05	0.000581682	yes		CATSPER1	CYP26B1	MLXIPL
gene10375	gene10375	TMEM45A	chr3:100492618-100577453	CON	BPI	OK	transmembrane protein 45A	5.53616	21.7338	1.97298	2.40564	5e-05	0.000581682	yes		CCDC121	CYP46A1	MMP14
gene10468	gene10468	DZIP3	chr3:108380368-108694846	CON	BPI	OK	DAZ interacting zinc finger protein 3	11.4658	6.49584	-0.819747	-1.13818	0.00875	0.0433263	yes		CCDC173	CYSLTR1	MMP2
gene10564	gene10564	ZBTB20	chr3:114314499-115147280	CON	BPI	OK	zinc finger and BTB domain containing 20	44.3536	10.2426	-2.11446	-3.13695	5e-05	0.000581682	yes		CCDC19	DAG1	MMP9
gene10922	gene10922	TMEM108	chr3:133038287-133397775	CON	BPI	OK	transmembrane protein 108	5.23377	0.91037	-2.52333	-2.1862	5e-05	0.000581682	yes		CCDC3	DBI	MOGAT2
gene11390	gene11390	WDR49	chr3:167478683-167653501	CON	BPI	OK	WD repeat domain 49	4.59383	0.504281	-3.1874	-2.06045	5e-05	0.000581682	yes		CCDC63	DCC	MPC1
gene11649	gene11649	C3orf70	chr3:185078049-185153014	CON	BPI	OK	chromosome 3 open reading frame 70	13.8711	4.67595	-1.56875	-2.49996	5e-05	0.000581682	yes		CCDC65	DCLK1	MRGPRF
gene12459	gene12459	ARAP2	chr4:36005185-36274215	CON	BPI	OK	ArfGAP with RhoGAP domain,2C ankyrin repeat and PH domain 2	11.5248	7.47677	-0.624255	-1.05148	0.00655	0.0345289	yes		CCDC8	DCN	MRVI1
gene12650	gene12650	SGCB	chr4:52020694-52038319	CON	BPI	OK	sarcoglycan,2C beta (43kDa dystrophin-associated glycoprotein)	14.4769	7.4272	-0.96286	-1.56599	5e-05	0.000581682	yes		CCDC83	DCT	MT3
gene13538	gene13538	USP53	chr4:119192772-119295518	CON	BPI	OK	ubiquitin specific peptidase 53	3.96944	9.25091	1.22066	1.88337	5e-05	0.000581682	yes		CCDC89	DCX	MTSS1
gene13540	gene13540	FABP2	chr4:119317249-119322161	CON	BPI	OK	fatty acid binding protein 2	1.35799	10.0884	2.89315	2.61782	5e-05	0.000581682	yes		CCKAR	DDC	MUC1
gene13927	gene13927	DCHS2	chr4:153789213-154491778	CON	BPI	OK	dachsous cadherin-related 2	0.52469	1.21866	1.21576	1.18212	0.0029	0.0179692	yes		CCM2	DDR1	MUC12
gene14252	gene14252	STOX2	chr4:183796330-184023530	CON	BPI	OK	storkhead box 2	9.47549	3.76438	-1.33179	-2.09459	5e-05	0.000581682	yes		CCNF	DES	MUC13
gene14255	gene14255	ENPP6	chr4:184088705-184217961	CON	BPI	OK	ectonucleotide pyrophosphatase/phosphodiesterase 6	1.21753	0.0750462	-4.02003	-2.33315	5e-05	0.000581682	yes		CCNL2	DHCR24	MUC16
gene14777	gene14777	TTC23L	chr5:34837713-34900511	CON	BPI	OK	tetratricopeptide repeat domain 23-like	2.36093	0.942432	-1.32489	-1.01364	0.0041	0.0236558	yes		CCR7	DHRS3	MUC17
gene15388	gene15388	MTX3	chr5:79976715-79991267	CON	BPI	OK	metaxin 3	8.85971	5.89869	-0.586865	-1.01088	0.00875	0.0433263	yes		CCT6P1	DIRAS1	MUC20
gene1607	gene1607	NFIA	chr1:61077123-61462788	CON	BPI	OK	nuclear factor I A	54.9669	19.962	-1.46131	-2.34321	5e-05	0.000581682	yes		CD160	DKK2	MUC3A
gene16117	gene16117	REEP2	chr5:138439000-138446969	CON	BPI	OK	receptor accessory protein 2	19.0697	3.80977	-2.32351	-2.79813	5e-05	0.000581682	yes		CD248	DKK3	MUC5B
gene16325	gene16325	PPP2R2B	chr5:146561345-147081520	CON	BPI	OK	protein phosphatase 2 regulatory subunit B,2C beta	27.2524	5.89078	-2.20985	-1.60266	0.0006	0.00491287	yes		CD276	DLC1	MYADM
gene16631	gene16631	DOCK2	chr5:169637246-170083382	CON	BPI	OK	dedicator of cytokinesis 2	2.99766	5.60935	0.903997	1.0822	0.00395	0.0230015	yes		CD40	DLG2	MYC
gene17165	gene17165	ELOVL2	chr6:10980758-11079144	CON	BPI	OK	ELOVL fatty acid elongase 2	12.0045	3.58927	-1.74181	-2.13863	5e-05	0.000581682	yes		CD47	DLGAP1	MYCN
gene17308	gene17308	MBOAT1	chr6:20099683-20212464	CON	BPI	OK	membrane bound O-acyltransferase domain containing 1	5.06066	16.4634	1.70187	2.09586	5e-05	0.000581682	yes		CD68	DLK1	MYH14
gene1837	gene1837	GIPC2	chr1:78044961-78143511	CON	BPI	OK	GIPC PDZ domain containing family member 2	1.62411	9.80602	2.59402	2.64684	5e-05	0.000581682	yes		CDAN1	DLL4	MYH9
gene18638	gene18638	LINC00472	chr6:71407863-71420745	CON	BPI	OK	long intergenic non-protein coding RNA 472	3.4434	1.96107	-0.81219	-1.1489	0.00225	0.0146555	yes		CDC25B	DLX1	MYL12B
gene18772	gene18772	ME1	chr6:83210388-83431219	CON	BPI	OK	malic enzyme 1	3.79187	8.86846	1.22577	1.61399	0.0002	0.00193929	yes		CDC25C	DLX2	MYL9
gene19171	gene19171	NT5DC1	chr6:116100832-116245690	CON	BPI	OK	5'-nucleotidase domain containing 1	3.57776	8.25373	1.20599	1.25514	0.0009	0.00686435	yes		CDCA2	DMRT3	MYLIP
gene19172	gene19172	COL10A1	chr6:116100832-116245690	CON	BPI	OK	collagen type X alpha 1	1.4917	3.43933	1.20517	1.13842	0.00405	0.0234179	yes		CDH11	DNAJB2	MYLK
gene19174	gene19174	TSPYL4	chr6:116249963-116254098	CON	BPI	OK	TSPY-like 4	14.185	8.38507	-0.758476	-1.25419	0.00055	0.00457	yes		CDH13	DNER	MYO10
gene19267	gene19267	NKAIN2	chr6:123803839-124825652	CON	BPI	OK	Na+/K+ transporting ATPase interacting 2	1.74657	0.687818	-1.34443	-0.968068	0.0092	0.0451673	yes		CDH4	DNM3	MYO1C
gene19482	gene19482	NHSL1	chr6:138422042-138697288	CON	BPI	OK	NHS like 1	11.2042	17.6004	0.651573	1.16412	0.00585	0.0316267	yes		CDHR1	DOCK7	MYO5A
gene19639	gene19639	IYD	chr6:150368853-150404629	CON	BPI	OK	iodotyrosine deiodinase	0.448764	2.25685	2.33028	1.284	5e-05	0.000581682	yes		CDIPT	DOK5	MYOCD
gene19664	gene19664	SYNE1	chr6:152121683-152637399	CON	BPI	OK	spectrin repeat containing nuclear envelope protein 1	14.1728	7.74197	-0.872354	-1.54202	5e-05	0.000581682	yes		CDK10	DPF1	MYOF
gene19802	gene19802	PACRG	chr6:161347416-163324473	CON	BPI	OK	PARK2 co-regulated	8.82163	1.63853	-2.42864	-1.7506	5e-05	0.000581682	yes		CDKN2C	DPF3	NAT8L
gene20289	gene20289	DNAH11	chr7:21543214-21945924	CON	BPI	OK	dynein axonemal heavy chain 11	2.39076	0.365702	-2.70873	-1.85312	0.00065	0.0052301	yes		CDR2L	DPYSL2	NBL1
gene20442	gene20442	SCRN1	chr7:29920102-30026801	CON	BPI	OK	secernin 1	62.6675	35.059	-0.837932	-1.45843	0.0001	0.00107608	yes		CDRT7	DPYSL3	NCALD
gene20712	gene20712	NACAD	chr7:45080431-45089443	CON	BPI	OK	NAC alpha domain containing	5.64231	1.32166	-2.09394	-2.37269	5e-05	0.000581682	yes		CELF1	DPYSL4	NCAM1
gene2102	gene2102	CNN3	chr1:94896948-94963270	CON	BPI	OK	calponin 3	255.962	99.9652	-1.35643	-2.32671	5e-05	0.000581682	yes		CEMP1	DPYSL5	NCMAP
gene21095	gene21095	GUSB	chr7:65960683-65982314	CON	BPI	OK	glucuronidase beta	10.7795	18.2853	0.762386	1.13031	0.0041	0.0236558	yes		CENPB	DSC2	NDFIP1
gene21099	gene21099	ASL	chr7:66075788-66093343	CON	BPI	OK	argininosuccinate lyase	5.86039	15.8181	1.43251	1.88095	5e-05	0.000581682	yes		CENPT	DSC3	NDNF
gene21387	gene21387	ABCB1	chr7:87503862-87832298	CON	BPI	OK	ATP-binding cassette,2C sub-family B (MDR/TAP),2C member 1	1.79878	10.9075	2.60023	2.70368	5e-05	0.000581682	yes		CEP112	DSCAM	NDP
gene21755	gene21755	LHFPL3	chr7:104328655-104926645	CON	BPI	OK	lipoma HMGIC fusion partner-like 3	8.23539	2.24185	-1.87715	-1.62247	5e-05	0.000581682	yes		CERS4	DSCAML1	NDRG4
gene22784	gene22784	CSMD1	chr8:2935352-4995035	CON	BPI	OK	CUB and Sushi multiple domains 1	1.07083	0.108545	-3.30237	-1.80176	5e-05	0.000581682	yes		CERS6	DSG2	NEDD4L
gene22946	gene22946	LINC00599	chr8:9900063-9903329	CON	BPI	OK	long intergenic non-protein coding RNA 599	6.68575	0.945435	-2.82204	-1.85116	0.0002	0.00193929	yes		CHAT	DSP	NEGR1
gene22950	gene22950	MSRA	chr8:9983308-10428891	CON	BPI	OK	methionine sulfoxide reductase A	21.2941	5.84487	-1.86521	-2.18082	5e-05	0.000581682	yes		CHDH	DTNA	NELL2
gene23235	gene23235	DOCK5	chr8:25184722-25415716	CON	BPI	OK	dedicator of cytokinesis 5	3.42407	12.5382	1.87255	1.98222	5e-05	0.000581682	yes		CHMP1A	DUOX2	NET1
gene23810	gene23810	C8orf46	chr8:66493255-66518524	CON	BPI	OK	chromosome 8 open reading frame 46	4.4418	0.873215	-2.34673	-1.46522	0.00205	0.0135931	yes		CHMP2A	DUOXA1	NETO1
gene23932	gene23932	GDAP1	chr8:74349250-74488867	CON	BPI	OK	ganglioside induced differentiation associated protein 1	9.05473	3.57931	-1.33899	-1.76497	5e-05	0.000581682	yes		CHMP4C	DUSP5	NEUROD1
gene23945	gene23945	HNF4G	chr8:75407566-75566834	CON	BPI	OK	hepatocyte nuclear factor 4 gamma	2.35051	14.6722	2.64204	3.06184	5e-05	0.000581682	yes		CHRM2	DUSP6	NEUROD2
gene24026	gene24026	CHMP4C	chr8:81732452-81759515	CON	BPI	OK	charged multivesicular body protein 4C	1.45463	6.33298	2.12223	1.87343	5e-05	0.000581682	yes		CHTF8	DUSP7	NFASC
gene24104	gene24104	MMP16	chr8:88037231-88327488	CON	BPI	OK	matrix metallopeptidase 16	12.2278	4.94286	-1.30674	-2.02512	5e-05	0.000581682	yes		CILP2	ECM1	NFIB
gene2431	gene2431	DENND2C	chr1:114582306-114670111	CON	BPI	OK	DENN domain containing 2C	0.868176	2.71587	1.64536	1.63211	0.00015	0.00152287	yes		CIRH1A	EDN1	NID1
gene24751	gene24751	PSCA	chr8:142670307-142682727	CON	BPI	OK	prostate stem cell antigen	30.3011	67.6342	1.15838	1.46826	0.0004	0.00348772	yes		CKS1B	EDN3	NID2
gene24757	gene24757	LYNX1	chr8:142764333-142777848	CON	BPI	OK	Ly6/neurotoxin 1	5.80506	3.1394	-0.886822	-1.04188	0.0014	0.00986462	yes		CLASP1	EDNRA	NIPAL1
gene24758	gene24758	LY6D	chr8:142784881-142786592	CON	BPI	OK	lymphocyte antigen 6 complex,2C locus D	1.43508	43.048	4.90674	3.70676	5e-05	0.000581682	yes		CLCA3P	EDNRB	NKD1
gene25309	gene25309	PRSS3	chr9:33750465-33799231	CON	BPI	OK	protease,2C serine 3	3.06856	15.5589	2.34211	1.84405	5e-05	0.000581682	yes		CLCA4	EFHD1	NKD2
gene25879	gene25879	OSTF1	chr9:75088479-75147201	CON	BPI	OK	osteoclast stimulating factor 1	9.26205	20.5584	1.15032	1.5011	0.00015	0.00152287	yes		CLCN6	EFNA1	NKX3-2
gene26278	gene26278	TRIM14	chr9:98056676-98119418	CON	BPI	OK	tripartite motif containing 14	5.48803	11.3855	1.05284	1.38072	0.00015	0.00152287	yes		CLDN6	EFNA5	NLGN1
gene27380	gene27380	CCDC3	chr10:12896624-13099773	CON	BPI	OK	coiled-coil domain containing 3	1.80798	3.57795	0.984754	1.02775	0.00945	0.0461192	yes		CLDN9	EFNB3	NLGN2
gene28106	gene28106	ZNF365	chr10:62339587-62672011	CON	BPI	OK	zinc finger protein 365	2.52507	0.691187	-1.86917	-1.41502	0.0007	0.00558406	yes		CLEC17A	EGFL7	NLGN3
gene28382	gene28382	ZMIZ1	chr10:79068993-79316528	CON	BPI	OK	zinc finger MIZ-type containing 1	21.4577	12.7606	-0.749803	-1.3921	0.0002	0.00193929	yes		CLIC4	EHHADH	NLGN4X
gene28462	gene28462	C10orf99	chr10:84173763-84185294	CON	BPI	OK	chromosome 10 open reading frame 99	0.426921	2.31549	2.43928	1.41598	0.00795	0.0401085	yes		CLK4	ELAVL3	NLRP1
gene28463	gene28463	CDHR1	chr10:84194634-84219621	CON	BPI	OK	cadherin related family member 1	1.78214	0.431292	-2.04687	-1.70722	5e-05	0.000581682	yes		CLRN3	ELF1	NLRP6
gene28658	gene28658	CYP2C18	chr10:94683493-94736190	CON	BPI	OK	cytochrome P450 family 2 subfamily C member 18	0.394434	2.88157	2.869	1.67089	0.00085	0.00656263	yes		CNIH2	EMP2	NOS1AP
gene29223	gene29223	CLRN3	chr10:127877840-127892947	CON	BPI	OK	clarin 3	1.64968	9.4496	2.51807	1.94823	5e-05	0.000581682	yes		CNN3	EMX1	NOS2
gene29752	gene29752	DENND5A	chr11:9138824-9265335	CON	BPI	OK	DENN domain containing 5A	36.6067	17.5084	-1.06405	-1.90712	5e-05	0.000581682	yes		CNNM2	ENAH	NOTCH1
gene29993	gene29993	LUZP2	chr11:24494303-25082640	CON	BPI	OK	leucine zipper protein 2	3.86787	1.81867	-1.08865	-1.08074	0.00055	0.00457	yes		CNNM3	EPAS1	NOTCH3
gene30212	gene30212	PRDM11	chr11:45094012-45235124	CON	BPI	OK	PR domain 11	3.26528	6.49387	0.991871	1.15267	0.00195	0.0130556	yes		CNNM4	EPB41L3	NOVA1
gene31420	gene31420	RAB38	chr11:87358802-88175505	CON	BPI	OK	RAB38,2C member RAS oncogene family	4.16813	11.2537	1.43293	1.46044	0.0003	0.00273636	yes		CNTN4	EPHA2	NOX1
gene31738	gene31738	LAYN	chr11:111540279-111563464	CON	BPI	OK	layilin	1.29138	3.0562	1.24283	1.17722	0.0071	0.0367662	yes		CNTNAP2	EPHA5	NPR3
gene32246	gene32246	LOC283177	chr11:134436481-134505661	CON	BPI	OK	uncharacterized LOC283177	1.15028	0.396268	-1.53743	-1.15217	0.0011	0.00811464	yes		CNTNAP5	EPHB1	NPSR1
gene3257	gene3257	KIRREL	chr1:157993272-158100262	CON	BPI	OK	kin of IRRE like (Drosophila)	10.0574	16.6771	0.729616	1.27116	0.0005	0.00420855	yes		COBL	EPHB4	NPTX2
gene33147	gene33147	CCDC65	chr12:48904109-48921576	CON	BPI	OK	coiled-coil domain containing 65	1.70646	0.690988	-1.30427	-1.02961	0.00675	0.0353132	yes		COG8	ERBB3	NR2F1
gene3337	gene3337	TAGLN2	chr1:159918106-159925542	CON	BPI	OK	transgelin 2	102.236	68.4338	-0.579119	-1.05855	0.00375	0.0220897	yes		COL10A1	ERBB4	NR2F2
gene3339	gene3339	SLAMF9	chr1:159951491-159984730	CON	BPI	OK	SLAM family member 9	0.343233	1.33236	1.95673	0.847642	0.0098	0.0474373	yes		COL4A1	ERRFI1	NR2F6
gene33508	gene33508	MYO1A	chr12:57028516-57050765	CON	BPI	OK	myosin IA	0.899396	4.74	2.39786	2.01802	5e-05	0.000581682	yes		COL6A2	ETS1	NR4A3
gene33771	gene33771	TRHDE	chr12:72087287-72666662	CON	BPI	OK	thyrotropin releasing hormone degrading enzyme	0.791212	3.59154	2.18247	1.82715	0.00055	0.00457	yes		COLGALT1	EYA1	NRCAM
gene34282	gene34282	ANKRD13A	chr12:109999168-110039432	CON	BPI	OK	ankyrin repeat domain 13A	10.8166	19.5588	0.854568	1.43376	0.00035	0.00310496	yes		COMP	F2RL1	NRG1
gene34511	gene34511	ANAPC5	chr12:121308244-121354209	CON	BPI	OK	anaphase promoting complex subunit 5	23.4896	36.8918	0.651278	1.13796	0.003	0.018418	yes		COQ10B	FABP7	NRG3
gene35722	gene35722	NDFIP2	chr13:79477363-79556077	CON	BPI	OK	Nedd4 family interacting protein 2	7.5567	15.6001	1.04573	1.73139	5e-05	0.000581682	yes		CORIN	FAIM2	NRK
gene36111	gene36111	F10	chr13:113122798-113149529	CON	BPI	OK	coagulation factor X	1.50257	8.23151	2.45373	2.2014	5e-05	0.000581682	yes		CORO6	FAM212A	NRXN1
gene36699	gene36699	NPAS3	chr14:32934784-33804176	CON	BPI	OK	neuronal PAS domain protein 3	13.0266	1.78164	-2.87018	-3.50029	5e-05	0.000581682	yes		COX5B	FAT4	NRXN2
gene37949	gene37949	KLC1	chr14:103629187-103715486	CON	BPI	OK	kinesin light chain 1	48.7699	30.6709	-0.66912	-1.11065	0.00235	0.0151453	yes		COX6A1	FBN1	NRXN3
gene37953	gene37953	PPP1R13B	chr14:103733750-103858049	CON	BPI	OK	protein phosphatase 1 regulatory subunit 13B	2.43682	4.68967	0.944489	1.2185	0.00215	0.0140814	yes		COX8A	FBN2	NSMF
gene3849	gene3849	LAMC2	chr1:183186038-183245127	CON	BPI	OK	laminin subunit gamma 2	11.2272	23.0344	1.03679	1.71043	5e-05	0.000581682	yes		CPEB2	FBP1	NTM
gene39431	gene39431	C15orf59	chr15:73735430-73753170	CON	BPI	OK	chromosome 15 open reading frame 59	4.18005	1.12031	-1.89962	-2.24789	5e-05	0.000581682	yes		CPSF3L	FEZ1	NTN4
gene40230	gene40230	ABCA3	chr16:2275877-2340746	CON	BPI	OK	ATP binding cassette subfamily A member 3	8.35987	1.70332	-2.29513	-2.93493	5e-05	0.000581682	yes		CREB1	FEZF2	NTNG2
gene40268	gene40268	PAQR4	chr16:2969244-2980539	CON	BPI	OK	progestin and adipoQ receptor family member 4	8.82627	2.70651	-1.70537	-1.74417	5e-05	0.000581682	yes		CRELD2	FGF1	NTRK2
gene40275	gene40275	CLDN6	chr16:3014711-3018187	CON	BPI	OK	claudin 6	1.21805	2.95921	1.28064	0.911389	0.009	0.0443075	yes		CRK	FGF12	NTRK3
gene40387	gene40387	RBFOX1	chr16:5239748-7713343	CON	BPI	OK	RNA binding protein,2C fox-1 homolog 1	1.91358	0.442056	-2.11398	-1.22729	5e-05	0.000581682	yes		CRLF1	FGF18	NUPR1
gene40865	gene40865	SEZ6L2	chr16:29871158-29899573	CON	BPI	OK	seizure related 6 homolog like 2	6.99537	18.1975	1.37927	2.02726	5e-05	0.000581682	yes		CRTC1	FGF2	NXN
gene40876	gene40876	FAM57B	chr16:30023333-30053026	CON	BPI	OK	family with sequence similarity 57 member B	3.03675	0.564463	-2.42758	-1.62465	0.00135	0.00957864	yes		CRY2	FGFBP1	NXPH3
gene40950	gene40950	PRSS36	chr16:31138925-31150094	CON	BPI	OK	protease,2C serine 36	0.242943	0.603393	1.31248	0.826268	0.0076	0.0386898	yes		CRYBA1	FHL1	NYAP1
gene41476	gene41476	ELMO3	chr16:67199124-67204024	CON	BPI	OK	engulfment and cell motility 3	1.43765	5.39632	1.90827	1.8804	5e-05	0.000581682	yes		CSDE1	FLNB	OAS1
gene41483	gene41483	PLEKHG4	chr16:67277819-67326758	CON	BPI	OK	pleckstrin homology and RhoGEF domain containing G4	1.64307	3.50078	1.09128	1.20826	0.00525	0.0289617	yes		CSE1L	FLRT2	OAS2
gene41487	gene41487	TPPP3	chr16:67389806-67393535	CON	BPI	OK	tubulin polymerization promoting protein family member 3	80.1359	9.33603	-3.10157	-3.64756	5e-05	0.000581682	yes		CSF3	FLRT3	OAS3
gene41490	gene41490	HSD11B2	chr16:67431132-67437553	CON	BPI	OK	hydroxysteroid (11-beta) dehydrogenase 2	0.644065	1.77486	1.46242	1.13776	0.0031	0.0188639	yes		CSMD1	FLT1	OPCML
gene41505	gene41505	TSNAXIP1	chr16:67723065-67828068	CON	BPI	OK	translin associated factor X interacting protein 1	2.43746	0.692227	-1.81606	-0.800811	5e-05	0.000581682	yes		CSNK1G2	FN1	OSR1
gene41593	gene41593	MTSS1L	chr16:70661203-70686207	CON	BPI	OK	metastasis suppressor 1-like	32.9185	11.434	-1.52557	-2.50756	5e-05	0.000581682	yes		CSRNP3	FOSL2	OSR2
gene42306	gene42306	CD68	chr17:7579486-7590170	CON	BPI	OK	CD68 molecule	35.6044	83.3464	1.22706	1.92783	5e-05	0.000581682	yes		CST6	FOXA1	OSTC
gene42862	gene42862	ANKRD13B	chr17:29589768-29622912	CON	BPI	OK	ankyrin repeat domain 13B	6.93143	1.76894	-1.97027	-1.88821	5e-05	0.000581682	yes		CTCF	FOXC1	P2RX1
gene43222	gene43222	TNS4	chr17:40475827-40501681	CON	BPI	OK	tensin 4	1.52619	5.25911	1.78488	1.72709	0.0001	0.00107608	yes		CTNNBL1	FOXG1	P2RY1
gene43758	gene43758	MSI2	chr17:57251077-57684689	CON	BPI	OK	musashi RNA binding protein 2	34.0014	20.6204	-0.72152	-1.0485	0.00345	0.0206007	yes		CTRL	FOXP1	P2RY2
gene43827	gene43827	VMP1	chr17:59697305-59840593	CON	BPI	OK	vacuole membrane protein 1	25.6759	54.5297	1.08663	1.79716	5e-05	0.000581682	yes		CTTNBP2	FOXP2	PAG1
gene44645	gene44645	IMPA2	chr18:11981427-12030886	CON	BPI	OK	inositol monophosphatase 2	3.25533	7.85318	1.27047	1.319	0.00115	0.00841666	yes		CUBN	FRK	PAK3
gene44981	gene44981	SYT4	chr18:43267891-43277650	CON	BPI	OK	synaptotagmin 4	7.2117	2.34778	-1.61904	-1.65061	0.0001	0.00107608	yes		CUL4A	FRZB	PALM3
gene44994	gene44994	SETBP1	chr18:44680172-45068510	CON	BPI	OK	SET binding protein 1	23.2275	11.5557	-1.00724	-1.39947	0.0004	0.00348772	yes		CWC22	FST	PARP1
gene45917	gene45917	AP1M2	chr19:10572670-10587315	CON	BPI	OK	adaptor related protein complex 1 mu 2 subunit	4.54812	16.7497	1.88079	2.12519	5e-05	0.000581682	yes		CYB561D2	FUT9	PAWR
gene46234	gene46234	COLGALT1	chr19:17523300-17583162	CON	BPI	OK	collagen beta(1-O)galactosyltransferase 1	16.4827	26.8731	0.705213	1.21606	0.0011	0.00811464	yes		CYB5B	FYN	PAX6
gene46280	gene46280	TMEM59L	chr19:18612871-18621039	CON	BPI	OK	transmembrane protein 59 like	8.00419	1.23955	-2.69094	-1.80807	0.00025	0.00234126	yes		CYP11B1	FZD1	PBX3
gene46768	gene46768	SIPA1L3	chr19:37906822-38208372	CON	BPI	OK	signal induced proliferation associated 1 like 3	5.18325	7.97335	0.621329	0.991738	0.01035	0.0495608	yes		CYP11B2	FZD3	PCDHB10
gene47145	gene47145	HIF3A	chr19:46297045-46343433	CON	BPI	OK	hypoxia inducible factor 3 alpha subunit	5.00676	9.06033	0.855686	1.19709	0.003	0.018418	yes		CYP17A1	FZD6	PCDHB11
gene47150	gene47150	PNMAL1	chr19:46466490-46471577	CON	BPI	OK	paraneoplastic Ma antigen family-like 1	12.1996	5.48144	-1.1542	-1.68872	5e-05	0.000581682	yes		CYP2C18	FZD8	PCDHB14
gene47900	gene47900	RPS5	chr19:58387268-58394804	CON	BPI	OK	ribosomal protein S5	256.357	389.068	0.601871	1.13268	0.00145	0.01015	yes		CYP2R1	GAB1	PCDHB16
gene48043	gene48043	HSPA12B	chr20:3732669-3753111	CON	BPI	OK	heat shock protein family A (Hsp70) member 12B	0.836113	1.90433	1.18751	1.02203	0.00555	0.0303736	yes		CYP4V2	GABBR2	PCDHB6
gene48223	gene48223	RRBP1	chr20:17613677-17682283	CON	BPI	OK	ribosome binding protein 1	24.9193	59.4841	1.25524	2.33562	5e-05	0.000581682	yes		DAGLA	GABRA3	PCDHB9
gene48576	gene48576	ACSS2	chr20:34874941-34927966	CON	BPI	OK	acyl-CoA synthetase short-chain family member 2	8.40171	16.508	0.974413	1.48312	0.0001	0.00107608	yes		DAND5	GABRB1	PCSK9
gene49219	gene49219	EEF1A2	chr20:63488011-63499315	CON	BPI	OK	eukaryotic translation elongation factor 1 alpha 2	23.1076	3.65108	-2.66197	-2.90023	5e-05	0.000581682	yes		DBC1	GABRB2	PDE1A
gene49796	gene49796	ETS2	chr21:38805306-38824955	CON	BPI	OK	ETS proto-oncogene 2,2C transcription factor	10.5317	41.5559	1.98031	3.20083	5e-05	0.000581682	yes		DCAF12	GABRQ	PDE3A
gene50310	gene50310	YPEL1	chr22:21665983-21735834	CON	BPI	OK	yippee like 1	7.79648	2.31249	-1.75338	-1.43059	0.00275	0.0171893	yes		DCBLD1	GAD1	PDE4B
gene50668	gene50668	SMTN	chr22:31081295-31104624	CON	BPI	OK	smoothelin	6.37299	16.1464	1.34117	1.97213	5e-05	0.000581682	yes		DCHS2	GAL3ST4	PDE4C
gene50669	gene50669	SELM	chr22:31104776-31107565	CON	BPI	OK	selenoprotein M	17.0217	29.8807	0.811836	0.974984	0.00925	0.0453711	yes		DCST1	GAP43	PDE5A
gene51021	gene51021	TTLL1	chr22:43038584-43089428	CON	BPI	OK	tubulin tyrosine ligase like 1	9.35059	4.86452	-0.942761	-1.08045	0.0063	0.0335002	yes		DCST2	GAS6	PDGFA
gene5312	gene5312	FAM84A	chr2:14632685-14650819	CON	BPI	OK	family with sequence similarity 84 member A	6.16644	9.41273	0.610175	0.963462	0.0096	0.0466488	yes		DCUN1D1	GATA6	PDGFC
gene5450	gene5450	EFR3B	chr2:25042103-25159137	CON	BPI	OK	EFR3 homolog B	10.7459	2.06929	-2.37657	-3.05076	5e-05	0.000581682	yes		DCUN1D4	GCG	PDGFD
gene583	gene583	TMCO4	chr1:19682212-19800385	CON	BPI	OK	transmembrane and coiled-coil domains 4	2.36184	5.1567	1.12654	1.29123	0.00175	0.0119372	yes		DDN	GDF15	PDGFRB
gene6778	gene6778	KIAA1211L	chr2:98793845-98936221	CON	BPI	OK	KIAA1211-like	0.725325	1.872	1.36788	1.2178	0.0034	0.0203533	yes		DDX17	GDI1	PDLIM7
gene7768	gene7768	CCDC173	chr2:169645424-169694421	CON	BPI	OK	coiled-coil domain containing 173	2.62307	0.486954	-2.4294	-1.89852	5e-05	0.000581682	yes		DDX23	GFAP	PEA15
gene8155	gene8155	RFTN2	chr2:197568223-197676050	CON	BPI	OK	raftlin family member 2	16.3023	3.84412	-2.08435	-2.76855	5e-05	0.000581682	yes		DDX27	GFRA1	PECAM1
gene8178	gene8178	SPATS2L	chr2:200305880-200482263	CON	BPI	OK	spermatogenesis associated serine rich 2 like	29.5591	48.5034	0.714486	1.174	0.0024	0.0154118	yes		DDX28	GHR	PFN1
gene9060	gene9060	LHFPL4	chr3:9498360-9553802	CON	BPI	OK	lipoma HMGIC fusion partner-like 4	2.20418	0.41899	-2.39525	-1.96492	5e-05	0.000581682	yes		DDX55	GIPC1	PFN2
gene9349	gene9349	RBMS3	chr3:29264193-30010395	CON	BPI	OK	RNA binding motif single stranded interacting protein 3	4.98378	10.5662	1.08414	1.26737	0.00305	0.0186286	yes		DEFB109P1B	GJB1	PGF
gene9607	gene9607	ZNF501	chr3:44729605-44737083	CON	BPI	OK	zinc finger protein 501	4.69203	2.42098	-0.95462	-1.10857	0.0033	0.0198772	yes		DEFB125	GJB6	PHLDA1
gene9615	gene9615	ZDHHC3	chr3:44915260-45012668	CON	BPI	OK	zinc finger DHHC-type containing 3	13.67	23.2929	0.768874	1.06159	0.0042	0.0241415	yes		DEFB126	GJC1	PHLPP1
gene9809	gene9809	ZMYND10	chr3:50341105-50346028	CON	BPI	OK	zinc finger MYND-type containing 10	6.26389	0.901805	-2.79617	-2.34675	5e-05	0.000581682	yes		DEFB127	GLS	PI16
gene10013	gene10013	FEZF2	chr3:62369671-62373515	CON	BPI	OK	FEZ family zinc finger 2	3.82894	1.07641	-1.83071	-1.34022	0.0034	0.0203533	yes		DENND5A	GNAO1	PIEZO1
gene10068	gene10068	LRIG1	chr3:66133609-66501124	CON	BPI	OK	leucine-rich repeats and immunoglobulin like domains 1	49.6169	20.3168	-1.28816	-2.2034	5e-05	0.000581682	yes		DET1	GNG2	PIEZO2
gene10109	gene10109	FOXP1	chr3:70954713-71583989	CON	BPI	OK	forkhead box P1	10.5493	25.7106	1.28522	1.92908	5e-05	0.000581682	yes		DFNA5	GPC2	PIGR
gene10271	gene10271	EPHA3	chr3:89107523-89482134	CON	BPI	OK	EPH receptor A3	11.4597	6.89636	-0.732662	-0.988696	0.01045	0.0499166	yes		DFNB31	GPC3	PITPNC1
gene10426	gene10426	ALCAM	chr3:105366712-105576913	CON	BPI	OK	activated leukocyte cell adhesion molecule	10.8502	24.3624	1.16693	1.9933	5e-05	0.000581682	yes		DGKH	GPC6	PITX2
gene1046	gene1046	GRIK3	chr1:36795526-37034243	CON	BPI	OK	glutamate ionotropic receptor kainate type subunit 3	8.69814	0.847553	-3.35933	-3.64757	5e-05	0.000581682	yes		DHFRL1	GPM6A	PKDCC
gene10529	gene10529	CD200R1	chr3:112922684-112975090	CON	BPI	OK	CD200 receptor 1	1.79868	10.3327	2.52221	2.21755	5e-05	0.000581682	yes		DHH	GPM6B	PKP2
gene10575	gene10575	GAP43	chr3:115623303-115721487	CON	BPI	OK	growth associated protein 43	65.614	13.3414	-2.29809	-2.71377	0.00035	0.00310496	yes		DIO3	GPNMB	PLA2G4A
gene10576	gene10576	LSAMP	chr3:115802362-116445542	CON	BPI	OK	limbic system-associated membrane protein	30.699	11.1193	-1.46513	-2.18757	5e-05	0.000581682	yes		DIO3OS	GPR161	PLA2R1
gene10698	gene10698	MYLK	chr3:123585512-123884302	CON	BPI	OK	myosin light chain kinase	19.3898	68.9794	1.83087	2.34838	5e-05	0.000581682	yes		DIP2A	GPR173	PLAC8
gene10720	gene10720	SLC12A8	chr3:125082635-125212765	CON	BPI	OK	solute carrier family 12 member 8	2.4825	5.09362	1.0369	1.17004	0.0028	0.017461	yes		DIP2A-IT1	GPRC5B	PLAG1
gene10854	gene10854	PLXND1	chr3:129555212-129606739	CON	BPI	OK	plexin D1	9.58367	14.9657	0.643006	1.02976	0.0068	0.0355312	yes		DISP2	GPRIN1	PLAT
gene10910	gene10910	ACPP	chr3:132317366-132368765	CON	BPI	OK	acid phosphatase,2C prostate	0.643427	2.40015	1.89928	1.45117	0.00595	0.0320377	yes		DKFZP434K028	GREM2	PLAU
gene10956	gene10956	EPHB1	chr3:134776088-135260467	CON	BPI	OK	EPH receptor B1	8.73	1.34278	-2.70076	-2.4106	5e-05	0.000581682	yes		DKFZp451B082	GRHL2	PLCE1
gene11039	gene11039	PXYLP1	chr3:141231824-141294903	CON	BPI	OK	2-phosphoxylose phosphatase 1	23.033	8.18728	-1.49224	-2.41286	5e-05	0.000581682	yes		DKFZp779M0652	GRIA1	PLIN2
gene11070	gene11070	TRPC1	chr3:142724031-142807888	CON	BPI	OK	transient receptor potential cation channel subfamily C member 1	9.50548	4.41123	-1.10758	-1.53343	0.0002	0.00193929	yes		DKK2	GRIA2	PLK2
gene1109	gene1109	MACF1	chr1:39084166-39487138	CON	BPI	OK	microtubule-actin crosslinking factor 1	63.1672	36.8095	-0.779098	-1.15265	0.00815	0.0409435	yes		DLGAP2	GRIA3	PLP1
gene11115	gene11115	ZIC1	chr3:147409393-147416719	CON	BPI	OK	Zic family member 1	4.39426	1.22223	-1.8461	-1.56286	5e-05	0.000581682	yes		DMRTA2	GRIK1	PLXNA1
gene11152	gene11152	WWTR1	chr3:149517234-149724783	CON	BPI	OK	WW domain containing transcription regulator 1	22.9063	14.9475	-0.615844	-1.09222	0.0028	0.017461	yes		DNAH11	GRIK3	PLXNA2
gene11162	gene11162	PFN2	chr3:149964903-149970954	CON	BPI	OK	profilin 2	105.788	43.3852	-1.28589	-2.33908	5e-05	0.000581682	yes		DNAJB4	GRIN2B	PLXNA4
gene11223	gene11223	P2RY1	chr3:152834692-152841439	CON	BPI	OK	purinergic receptor P2Y1	7.61278	4.05738	-0.907875	-1.41651	0.00015	0.00152287	yes		DNAJB7	GRIN2C	PLXNB1
gene11372	gene11372	BCHE	chr3:165772903-165837467	CON	BPI	OK	butyrylcholinesterase	7.23848	2.92779	-1.30587	-1.46337	0.00025	0.00234126	yes		DNAJC11	GRIN3A	PLXNB2
gene11409	gene11409	MECOM	chr3:169083498-169663781	CON	BPI	OK	MDS1 and EVI1 complex locus	3.60888	16.9566	2.23222	2.93653	5e-05	0.000581682	yes		DNM1P41	GRK4	PLXNB3
gene1142	gene1142	CAP1	chr1:40040069-40072649	CON	BPI	OK	CAP,2C adenylate cyclase-associated protein 1 (yeast)	52.7825	79.0795	0.583244	1.07554	0.00325	0.0196369	yes		DNM2	GRM1	PLXND1
gene11433	gene11433	PRKCI	chr3:170222431-170305982	CON	BPI	OK	protein kinase C iota	11.667	17.56	0.589862	1.04917	0.00455	0.0257312	yes		DOC2A	GRM5	PMAIP1
gene11448	gene11448	TNIK	chr3:171058413-171460408	CON	BPI	OK	TRAF2 and NCK interacting kinase	25.3033	10.7598	-1.23368	-1.0719	0.00025	0.00234126	yes		DOCK2	GSN	PMEPA1
gene11480	gene11480	NLGN1	chr3:173395898-174291287	CON	BPI	OK	neuroligin 1	9.35429	2.40203	-1.96138	-2.42242	5e-05	0.000581682	yes		DOCK5	GSTO1	PMP22
gene1150	gene1150	COL9A2	chr1:40300486-40317653	CON	BPI	OK	collagen type IX alpha 2	6.73773	12.3192	0.87058	1.05114	0.0057	0.0309646	yes		DPEP1	GSTP1	PNP
gene11568	gene11568	SOX2	chr3:181056679-181742228	CON	BPI	OK	SRY-box 2	82.3779	10.6412	-2.9526	-3.65793	5e-05	0.000581682	yes		DPEP2	GUCY1A3	POSTN
gene11606	gene11606	MAP6D1	chr3:183815875-183825605	CON	BPI	OK	MAP6 domain containing 1	2.72838	1.082	-1.33434	-1.09128	0.00735	0.0377316	yes		DPEP3	HAP1	POU3F2
gene11638	gene11638	CHRD	chr3:184380072-184389835	CON	BPI	OK	chordin	1.98428	0.617972	-1.683	-1.44111	0.00025	0.00234126	yes		DPF1	HCAR2	PPARG
gene11711	gene11711	SST	chr3:187668905-187670413	CON	BPI	OK	somatostatin	15.4996	121.183	2.96689	3.22756	5e-05	0.000581682	yes		DPM1	HDAC1	PPARGC1B
gene11714	gene11714	BCL6	chr3:187698258-187745725	CON	BPI	OK	B-cell CLL/lymphoma 6	19.0551	10.8234	-0.816018	-1.25854	0.0007	0.00558406	yes		DPYD	HEBP2	PPFIA1
gene11733	gene11733	TP63	chr3:189597114-189897279	CON	BPI	OK	tumor protein p63	3.9395	15.1194	1.94032	2.17858	5e-05	0.000581682	yes		DRG1	HECW1	PPFIA2
gene11860	gene11860	TFRC	chr3:196049283-196082161	CON	BPI	OK	transferrin receptor	16.057	33.3722	1.05544	1.90262	5e-05	0.000581682	yes		DRGX	HEPH	PPM1L
gene11885	gene11885	FBXO45	chr3:196568853-196589059	CON	BPI	OK	F-box protein 45	4.65397	2.78247	-0.742094	-1.0459	0.0044	0.0250619	yes		DSC3	HEY1	PPP1R16B
gene11979	gene11979	FGFRL1	chr4:1011821-1026898	CON	BPI	OK	fibroblast growth factor receptor-like 1	11.4166	5.6507	-1.01463	-1.43823	5e-05	0.000581682	yes		DSCAM	HIC1	PPP2CB
gene11985	gene11985	SPON2	chr4:1166931-1208962	CON	BPI	OK	spondin 2	12.2231	28.0678	1.1993	1.57459	0.0002	0.00193929	yes		DSTN	HIPK2	PRDM1
gene12013	gene12013	NAT8L	chr4:2059511-2069089	CON	BPI	OK	N-acetyltransferase 8 like	4.24643	0.585436	-2.85867	-2.69531	5e-05	0.000581682	yes		DTX2	HMGA2	PRDM16
gene12037	gene12037	GRK4	chr4:2935545-3040760	CON	BPI	OK	G protein-coupled receptor kinase 4	3.45605	1.14618	-1.5923	-0.695978	5e-05	0.000581682	yes		DUS2L	HMGCS1	PRDX4
gene12091	gene12091	CYTL1	chr4:5014585-5019470	CON	BPI	OK	cytokine like 1	1.0994	4.07574	1.89035	1.2843	0.0009	0.00686435	yes		DUSP28	HNF4A	PREX1
gene12100	gene12100	CRMP1	chr4:5711196-5893083	CON	BPI	OK	collapsin response mediator protein 1	51.2816	10.4473	-2.29532	-2.02363	0.00125	0.00901274	yes		DVL1	HOPX	PRICKLE1
gene12141	gene12141	ABLIM2	chr4:7965309-8158832	CON	BPI	OK	actin binding LIM protein family member 2	1.0169	0.474463	-1.09981	-0.779614	0.00185	0.0124838	yes		DYNLRB1	HOXA3	PRKAR2B
gene12147	gene12147	HTRA3	chr4:8268607-8307111	CON	BPI	OK	HtrA serine peptidase 3	1.94601	7.0587	1.85888	2.00319	5e-05	0.000581682	yes		DYSF	HOXB3	PRKCA
gene12217	gene12217	WDR1	chr4:10074338-10116983	CON	BPI	OK	WD repeat domain 1	43.2832	64.8853	0.584085	1.09426	0.0028	0.017461	yes		DZIP3	HPN	PRKD1
gene12293	gene12293	CD38	chr4:15778264-15853243	CON	BPI	OK	CD38 molecule	10.9719	1.00473	-3.44894	-3.80617	5e-05	0.000581682	yes		E2F4	HSH2D	PRKX
gene12295	gene12295	FGFBP1	chr4:15935568-15938740	CON	BPI	OK	fibroblast growth factor binding protein 1	1.14306	6.64267	2.53886	1.59816	0.0007	0.00558406	yes		EDC4	HSPA1A	PRLR
gene12334	gene12334	SLIT2	chr4:20251904-20620561	CON	BPI	OK	slit guidance ligand 2	6.36767	12.0752	0.923215	1.42937	0.0003	0.00273636	yes		EDEM2	HSPB1	PROCR
gene12405	gene12405	STIM2	chr4:26860690-27025381	CON	BPI	OK	stromal interaction molecule 2	9.57527	6.00471	-0.673218	-1.06644	0.00395	0.0230015	yes		EEF1A2	HSPB7	PROS1
gene12504	gene12504	WDR19	chr4:39182403-39285810	CON	BPI	OK	WD repeat domain 19	11.6329	7.33493	-0.665351	-1.09921	0.00575	0.0311728	yes		EEF1E1-MUTED	HSPG2	PROX1
gene12544	gene12544	UCHL1	chr4:41256880-41268429	CON	BPI	OK	ubiquitin C-terminal hydrolase L1	67.987	17.7269	-1.93932	-2.71283	5e-05	0.000581682	yes		EFNA5	HTRA3	PRRX1
gene12598	gene12598	GABRA2	chr4:46243547-46390039	CON	BPI	OK	gamma-aminobutyric acid type A receptor alpha2 subunit	5.22217	2.50553	-1.05953	-1.17219	0.00745	0.0381442	yes		EFR3B	HYDIN	PRSS8
gene12619	gene12619	NIPAL1	chr4:48016771-48040173	CON	BPI	OK	NIPA like domain containing 1	1.24369	5.27934	2.08573	2.39859	5e-05	0.000581682	yes		EGR1	ICAM1	PSMB10
gene12682	gene12682	PDGFRA	chr4:54229096-54298245	CON	BPI	OK	platelet derived growth factor receptor alpha	30.9039	56.4028	0.867977	1.55253	0.0001	0.00107608	yes		EGR2	ID1	PTCHD1
gene12732	gene12732	HOPX	chr4:56647987-56681866	CON	BPI	OK	HOP homeobox	51.1237	18.5926	-1.45926	-1.77012	5e-05	0.000581682	yes		EHHADH	ID2	PTGER1
gene12794	gene12794	EPHA5	chr4:65319562-65693386	CON	BPI	OK	EPH receptor A5	9.95235	1.70774	-2.54295	-2.83433	0.0009	0.00686435	yes		EHHADH-AS1	ID4	PTGFR
gene12907	gene12907	RUFY3	chr4:70704203-70808622	CON	BPI	OK	RUN and FYVE domain containing 3	61.5335	25.5104	-1.27028	-2.21382	5e-05	0.000581682	yes		EIF1AD	IFI30	PTGIS
gene12912	gene12912	SLC4A4	chr4:71187285-71572087	CON	BPI	OK	solute carrier family 4 member 4	14.1889	7.53497	-0.913085	-1.57671	0.0001	0.00107608	yes		EIF2B1	IFITM1	PTGS2
gene12938	gene12938	CXCL6	chr4:73836555-73838760	CON	BPI	OK	C-X-C motif chemokine ligand 6	1.568	6.97959	2.15422	1.65191	5e-05	0.000581682	yes		EIF3H	IFNLR1	PTK7
gene12941	gene12941	CXCL1	chr4:73869391-73871302	CON	BPI	OK	C-X-C motif chemokine ligand 1	2.77605	11.7504	2.0816	1.81575	5e-05	0.000581682	yes		EIF4A1	IGF1	PTN
gene12946	gene12946	CXCL5	chr4:73995641-73998729	CON	BPI	OK	C-X-C motif chemokine ligand 5	0.669042	1.86148	1.47628	1.08538	0.004	0.0231978	yes		EIF4ENIF1	IGFBP3	PTPN3
gene12958	gene12958	EREG	chr4:74365142-74388760	CON	BPI	OK	epiregulin	0.115552	0.818323	2.82413	1.63596	5e-05	0.000581682	yes		ELAC2	IGFBP4	PTPN6
gene13071	gene13071	BMP3	chr4:81030777-81057531	CON	BPI	OK	bone morphogenetic protein 3	0.36199	2.37677	2.71498	2.30501	5e-05	0.000581682	yes		ELMO3	IGFBP6	PTPRO
gene13169	gene13169	SPP1	chr4:87975649-87983411	CON	BPI	OK	secreted phosphoprotein 1	386.912	845.492	1.12779	0.875156	0.0089	0.0439265	yes		ELOVL2	IGSF9B	PTPRR
gene13211	gene13211	GRID2	chr4:92304248-93810330	CON	BPI	OK	glutamate ionotropic receptor delta type subunit 2	2.8325	0.549612	-2.36559	-1.82425	5e-05	0.000581682	yes		EMC10	IHH	PTPRU
gene13297	gene13297	SLC39A8	chr4:102251040-102345498	CON	BPI	OK	solute carrier family 39 member 8	3.63237	6.93381	0.932738	1.13163	0.0067	0.0351635	yes		EMCN	IL1RN	PTPRZ1
gene13301	gene13301	NFKB1	chr4:102418601-102617302	CON	BPI	OK	nuclear factor of kappa light polypeptide gene enhancer in B-cells 1	5.61946	10.6498	0.922329	1.30694	0.00095	0.00718417	yes		EML1	INA	PXYLP1
gene13420	gene13420	PITX2	chr4:110617422-110642123	CON	BPI	OK	paired like homeodomain 2	5.91167	23.427	1.98654	2.48936	5e-05	0.000581682	yes		EMR3	INHBA	PYCARD
gene13456	gene13456	ANK2	chr4:112692867-113383740	CON	BPI	OK	ankyrin 2,2C neuronal	52.4	10.684	-2.29411	-3.4485	5e-05	0.000581682	yes		ENKD1	INHBB	PYY
gene13551	gene13551	PDE5A	chr4:119454782-119630755	CON	BPI	OK	phosphodiesterase 5A	9.19188	37.9518	2.04574	2.89404	5e-05	0.000581682	yes		ENPP6	INHBE	RAB25
gene13565	gene13565	NDNF	chr4:121035626-121072518	CON	BPI	OK	neuron-derived neurotrophic factor	2.71209	6.89744	1.34666	1.58208	5e-05	0.000581682	yes		ENTHD1	INSR	RAB27A
gene13595	gene13595	FGF2	chr4:122826707-122923004	CON	BPI	OK	fibroblast growth factor 2	6.68024	3.57938	-0.900191	-1.30728	0.00045	0.00385449	yes		EPGN	IRF1	RAB3A
gene13601	gene13601	SPRY1	chr4:123396790-123403760	CON	BPI	OK	sprouty RTK signaling antagonist 1	5.20654	11.4686	1.13929	1.5218	0.00035	0.00310496	yes		EPHA7	IRF6	RAP2A
gene13614	gene13614	FAT4	chr4:125314912-125492932	CON	BPI	OK	FAT atypical cadherin 4	6.99531	13.5345	0.952179	1.59112	5e-05	0.000581682	yes		EPHB4	IRS1	RASD1
gene13629	gene13629	INTU	chr4:127618782-127716779	CON	BPI	OK	inturned planar cell polarity protein	15.9087	9.04255	-0.815012	-1.24824	0.00155	0.0107654	yes		EPM2AIP1	IRS2	RASGRF1
gene13774	gene13774	GAB1	chr4:143335476-143474565	CON	BPI	OK	GRB2 associated binding protein 1	32.9609	13.7171	-1.26478	-2.10637	5e-05	0.000581682	yes		ERBB2IP	IRX3	RASGRP1
gene13796	gene13796	HHIP	chr4:144642915-144742645	CON	BPI	OK	hedgehog interacting protein	1.50424	4.93122	1.71291	1.81458	0.0001	0.00107608	yes		ERCC6	ISLR2	RASSF2
gene1382	gene1382	SLC5A9	chr1:48221112-48248644	CON	BPI	OK	solute carrier family 5 member 9	2.59594	8.46321	1.70495	2.02607	5e-05	0.000581682	yes		ESPN	ITGA1	RBP4
gene13836	gene13836	EDNRA	chr4:147480916-147544954	CON	BPI	OK	endothelin receptor type A	4.99089	10.0545	1.01047	1.43226	0.0004	0.00348772	yes		ESRP2	ITGA2	RBPMS
gene13925	gene13925	SFRP2	chr4:153780589-153789076	CON	BPI	OK	secreted frizzled-related protein 2	5.33469	23.1904	2.12005	2.38169	5e-05	0.000581682	yes		ETF1	ITGA3	REL
gene13966	gene13966	GUCY1A3	chr4:155666709-155758415	CON	BPI	OK	guanylate cyclase 1,2C soluble,2C alpha 3	5.96345	16.5346	1.47127	1.9401	5e-05	0.000581682	yes		ETFB	ITGA5	RFX3
gene13978	gene13978	PDGFC	chr4:156761610-156971394	CON	BPI	OK	platelet derived growth factor C	9.86374	23.1567	1.23122	1.9375	5e-05	0.000581682	yes		ETS2	ITGA8	RGMA
gene13983	gene13983	GRIA2	chr4:157205098-157370583	CON	BPI	OK	glutamate ionotropic receptor AMPA type subunit 2	30.0422	2.31399	-3.69853	-3.9826	5e-05	0.000581682	yes		EVL	ITGB1	RGS10
gene14075	gene14075	SPOCK3	chr4:166733383-167234869	CON	BPI	OK	sparc/osteonectin,2C cwcv and kazal-like domains proteoglycan (testican) 3	0.586724	1.98829	1.76077	1.24423	0.00085	0.00656263	yes		EXOC3L1	ITPR1	RGS11
gene14100	gene14100	NEK1	chr4:169393269-169612629	CON	BPI	OK	NIMA related kinase 1	9.6474	5.95806	-0.695297	-1.11315	0.008	0.0403036	yes		EXOSC4	ITPR3	RGS4
gene14144	gene14144	HAND2	chr4:173526500-173591255	CON	BPI	OK	heart and neural crest derivatives expressed 2	2.9978	10.3914	1.79341	1.65323	0.00025	0.00234126	yes		F10	JPH2	RGS5
gene14172	gene14172	GPM6A	chr4:175632936-176002691	CON	BPI	OK	glycoprotein M6A	141.683	15.0226	-3.23745	-3.90877	5e-05	0.000581682	yes		F11	JUP	RGS6
gene14209	gene14209	TENM3	chr4:181447612-182803024	CON	BPI	OK	teneurin transmembrane protein 3	4.97063	10.8987	1.13265	1.73099	5e-05	0.000581682	yes		F2RL1	KANK2	RGS7BP
gene14230	gene14230	WWC2	chr4:183097020-183320777	CON	BPI	OK	WW and C2 domain containing 2	3.84884	6.13707	0.673126	1.01519	0.00605	0.0324372	yes		F7	KAT2B	RHOD
gene14299	gene14299	TLR3	chr4:186069154-186086724	CON	BPI	OK	toll like receptor 3	3.06044	7.29594	1.25336	1.54426	0.00015	0.00152287	yes		FABP2	KCNA2	RIPK3
gene14561	gene14561	CTNND2	chr5:10962412-11904067	CON	BPI	OK	catenin delta 2	24.5829	1.99769	-3.62125	-4.17724	5e-05	0.000581682	yes		FADS1	KCNA5	RNASE1
gene14612	gene14612	MYO10	chr5:16661906-16936276	CON	BPI	OK	myosin X	37.3113	18.8153	-0.987705	-1.78709	5e-05	0.000581682	yes		FADS2	KCNA6	RNASEL
gene14619	gene14619	BASP1	chr5:17130027-17276845	CON	BPI	OK	brain abundant membrane attached signal protein 1	52.2653	22.0193	-1.24708	-2.0602	5e-05	0.000581682	yes		FADS3	KCNB1	RND1
gene14751	gene14751	NPR3	chr5:32689075-32791724	CON	BPI	OK	natriuretic peptide receptor 3	3.50396	15.4394	2.13956	2.86769	5e-05	0.000581682	yes		FAF1	KCND3	RND2
gene14799	gene14799	SLC1A3	chr5:36606354-36688334	CON	BPI	OK	solute carrier family 1 member 3	107.369	28.4955	-1.91378	-2.75566	5e-05	0.000581682	yes		FAHD2B	KCNH7	RNF112
gene14817	gene14817	GDNF	chr5:37812676-37875799	CON	BPI	OK	glial cell derived neurotrophic factor	0.669552	2.39649	1.83965	0.944037	0.0079	0.0398845	yes		FAM117A	KCNJ10	RNF128
gene14844	gene14844	DAB2	chr5:39371673-39425233	CON	BPI	OK	DAB2,2C clathrin adaptor protein	12.2614	29.9391	1.2879	2.22839	5e-05	0.000581682	yes		FAM118B	KCNK1	ROBO2
gene14857	gene14857	PRKAA1	chr5:40759378-40798195	CON	BPI	OK	protein kinase AMP-activated catalytic subunit alpha 1	9.66312	14.8412	0.619046	1.07067	0.0056	0.0305768	yes		FAM160B1	KCNK10	ROR2
gene14881	gene14881	GHR	chr5:42423774-42721878	CON	BPI	OK	growth hormone receptor	1.57232	4.64996	1.56432	1.81404	0.0003	0.00273636	yes		FAM170B	KCNK5	RORB
gene14885	gene14885	SEPP1	chr5:42756817-42811922	CON	BPI	OK	selenoprotein P,2C plasma,2C 1	59.3098	333.614	2.49184	3.89709	5e-05	0.000581682	yes		FAM170B-AS1	KCNK6	RORC
gene149	gene149	TNFRSF14	chr1:2549919-2565622	CON	BPI	OK	tumor necrosis factor receptor superfamily member 14	1.55665	5.69778	1.87196	1.66883	0.00015	0.00152287	yes		FAM178B	KCNN3	RPH3AL
gene1490	gene1490	LRP8	chr1:53226891-53328149	CON	BPI	OK	LDL receptor related protein 8	11.4716	2.90711	-1.98041	-2.20419	5e-05	0.000581682	yes		FAM180A	KCNQ3	RPS19
gene14947	gene14947	ITGA1	chr5:52787939-52953655	CON	BPI	OK	integrin subunit alpha 1	6.30611	23.8492	1.91912	2.52355	5e-05	0.000581682	yes		FAM180B	KCNT2	RPS6
gene14950	gene14950	ITGA2	chr5:52989325-53094779	CON	BPI	OK	integrin subunit alpha 2	6.7651	13.3376	0.979315	1.65127	5e-05	0.000581682	yes		FAM189A1	KDR	RPS6KA1
gene14957	gene14957	FST	chr5:53480337-53487134	CON	BPI	OK	follistatin	1.71286	4.42213	1.36834	1.27797	0.00425	0.0243961	yes		FAM196B	KIAA0319	RPS6KA3
gene15044	gene15044	PLK2	chr5:58453981-58460139	CON	BPI	OK	polo like kinase 2	13.9519	29.8306	1.09633	1.79449	5e-05	0.000581682	yes		FAM19A2	KIAA1804	RPSA
gene15048	gene15048	RAB3C	chr5:58582187-58859394	CON	BPI	OK	RAB3C,2C member RAS oncogene family	1.29152	0.630332	-1.03489	-1.09075	0.00425	0.0243961	yes		FAM216A	KIAA2022	RRAS
gene15107	gene15107	RGS7BP	chr5:64504564-64614661	CON	BPI	OK	regulator of G-protein signaling 7 binding protein	2.5683	0.594733	-2.1105	-1.87313	5e-05	0.000581682	yes		FAM25A	KIDINS220	RREB1
gene15246	gene15246	MAP1B	chr5:72074583-72209570	CON	BPI	OK	microtubule associated protein 1B	136.891	41.6446	-1.71683	-2.43586	5e-05	0.000581682	yes		FAM35A	KIF13B	RSPO3
gene15336	gene15336	F2R	chr5:76716042-76735780	CON	BPI	OK	coagulation factor II thrombin receptor	21.1437	13.1723	-0.682716	-1.16614	0.0013	0.00929485	yes		FAM53C	KIF1B	RUFY3
gene15544	gene15544	NR2F1	chr5:93583336-93594613	CON	BPI	OK	nuclear receptor subfamily 2 group F member 1	38.257	18.0401	-1.08452	-1.67316	5e-05	0.000581682	yes		FAM57B	KIF2A	RUNX1
gene15651	gene15651	ST8SIA4	chr5:100806934-100903285	CON	BPI	OK	ST8 alpha-N-acetylneuraminate alpha-2,2C8-sialyltransferase 4	4.05817	2.14473	-0.920036	-1.01184	0.00345	0.0206007	yes		FAM65A	KIF3A	S100A6
gene15746	gene15746	APC	chr5:112707504-112846239	CON	BPI	OK	adenomatous polyposis coli	49.1623	14.7769	-1.73421	-2.98779	5e-05	0.000581682	yes		FAM66B	KIF5A	S100A8
gene15797	gene15797	SEMA6A	chr5:116084591-116633440	CON	BPI	OK	semaphorin 6A	20.8511	11.9484	-0.803301	-1.16404	0.003	0.018418	yes		FAM71E1	KIF5C	S100A9
gene15863	gene15863	SNCAIP	chr5:122311353-122479087	CON	BPI	OK	synuclein alpha interacting protein	28.1041	17.3731	-0.693923	-1.12358	0.00695	0.0361647	yes		FAM73A	KIFAP3	S100B
gene15923	gene15923	MEGF10	chr5:127218483-127461222	CON	BPI	OK	multiple EGF like domains 10	8.27817	0.95751	-3.11195	-3.20557	5e-05	0.000581682	yes		FAM81B	KLF10	S1PR1
gene15933	gene15933	SLC12A2	chr5:128083790-128189688	CON	BPI	OK	solute carrier family 12 member 2	10.8455	40.403	1.89736	3.08902	5e-05	0.000581682	yes		FAM84A	KLF15	S1PR5
gene15935	gene15935	FBN2	chr5:128257907-128538358	CON	BPI	OK	fibrillin 2	6.76207	21.6552	1.67918	2.79139	5e-05	0.000581682	yes		FAM99A	KLF4	SALL1
gene1594	gene1594	CYP2J2	chr1:59893307-59926798	CON	BPI	OK	cytochrome P450 family 2 subfamily J member 2	1.9238	5.69178	1.56492	1.53529	0.00115	0.00841666	yes		FAM99B	KNDC1	SCAMP5
gene15949	gene15949	CHSY3	chr5:129903414-130186637	CON	BPI	OK	chondroitin sulfate synthase 3	4.13266	9.81143	1.24739	1.42226	5e-05	0.000581682	yes		FANCA	KRT4	SCG2
gene15969	gene15969	ACSL6	chr5:131949972-132012068	CON	BPI	OK	acyl-CoA synthetase long-chain family member 6	1.39764	0.428443	-1.70582	-1.44413	0.00125	0.00901274	yes		FARSA	LAMA1	SCN1A
gene15981	gene15981	SLC22A5	chr5:132294383-132395614	CON	BPI	OK	solute carrier family 22 member 5	4.52401	8.25737	0.868081	1.03579	0.0067	0.0351635	yes		FASTKD1	LAMA2	SCN3A
gene15985	gene15985	IRF1	chr5:132481608-132490789	CON	BPI	OK	interferon regulatory factor 1	8.48069	26.2557	1.63038	2.29864	5e-05	0.000581682	yes		FBN3	LAMB1	SCN3B
gene15992	gene15992	KIF3A	chr5:132688807-132737633	CON	BPI	OK	kinesin family member 3A	15.5064	6.38649	-1.27977	-1.80024	5e-05	0.000581682	yes		FBXO25	LAMC1	SCN4B
gene16031	gene16031	CDKL3	chr5:134298423-134371159	CON	BPI	OK	cyclin dependent kinase like 3	4.07121	1.85934	-1.13067	-1.09195	0.00295	0.0181999	yes		FBXO5	LAMC3	SCN8A
gene16091	gene16091	SPOCK1	chr5:136975297-137499329	CON	BPI	OK	sparc/osteonectin,2C cwcv and kazal-like domains proteoglycan (testican) 1	6.12275	9.72343	0.667287	0.991484	0.00715	0.0369624	yes		FBXW12	LEF1	SCNN1A
gene16210	gene16210	PCDHB2	chr5:141094606-141097380	CON	BPI	OK	protocadherin beta 2	10.0554	6.05818	-0.731015	-1.02815	0.0056	0.0305768	yes		FCER1G	LGALS3	SCPEP1
gene16211	gene16211	PCDHB3	chr5:141100241-141103827	CON	BPI	OK	protocadherin beta 3	5.86204	2.479	-1.24165	-1.54201	0.00015	0.00152287	yes		FCGR2C	LGR4	SCTR
gene16212	gene16212	PCDHB4	chr5:141121749-141125623	CON	BPI	OK	protocadherin beta 4	2.87132	1.14231	-1.32975	-1.30061	0.00105	0.00781049	yes		FCGR3A	LHX2	SDC1
gene16213	gene16213	PCDHB5	chr5:141135205-141138127	CON	BPI	OK	protocadherin beta 5	9.78553	6.03214	-0.69798	-0.97997	0.0073	0.0375471	yes		FCGR3B	LIN7A	SDC3
gene16214	gene16214	PCDHB6	chr5:141150021-141153287	CON	BPI	OK	protocadherin beta 6	2.04707	0.650795	-1.65328	-1.34205	0.00125	0.00901274	yes		FDPSL2A	LINGO1	SEC23A
gene16218	gene16218	PCDHB16	chr5:141181689-141186221	CON	BPI	OK	protocadherin beta 16	2.02144	0.586183	-1.78596	-1.55765	0.0002	0.00193929	yes		FEN1	LMNA	SEC24D
gene16219	gene16219	PCDHB9	chr5:141187126-141191538	CON	BPI	OK	protocadherin beta 9	2.84768	0.620361	-2.19861	-1.98594	5e-05	0.000581682	yes		FER1L5	LMO3	SEMA3B
gene16220	gene16220	PCDHB10	chr5:141192378-141195640	CON	BPI	OK	protocadherin beta 10	3.26962	0.86283	-1.92197	-1.65442	0.0001	0.00107608	yes		FGA	LRG1	SEMA3C
gene16221	gene16221	PCDHB11	chr5:141199774-141203045	CON	BPI	OK	protocadherin beta 11	2.61762	0.744252	-1.81439	-1.53277	0.00055	0.00457	yes		FGB	LRIG1	SEMA3E
gene16223	gene16223	PCDHB13	chr5:141213918-141217421	CON	BPI	OK	protocadherin beta 13	3.40196	1.26914	-1.42252	-1.43184	0.00055	0.00457	yes		FGF12	LRP4	SEMA5A
gene16224	gene16224	PCDHB14	chr5:141222325-141226288	CON	BPI	OK	protocadherin beta 14	4.8614	1.99098	-1.28789	-1.44622	0.00025	0.00234126	yes		FGFR1	LRP8	SEPP1
gene16275	gene16275	NDFIP1	chr5:142108758-142154443	CON	BPI	OK	Nedd4 family interacting protein 1	44.1829	24.5131	-0.849937	-1.55644	5e-05	0.000581682	yes		FHOD1	LRRC32	SEPT5
gene1628	gene1628	DOCK7	chr1:62454725-62688368	CON	BPI	OK	dedicator of cytokinesis 7	35.5933	16.7636	-1.08627	-1.88128	5e-05	0.000581682	yes		FKBP14	LRRC4B	SERINC2
gene16282	gene16282	FGF1	chr5:142592177-142698070	CON	BPI	OK	fibroblast growth factor 1	7.03411	1.83841	-1.93591	-2.1999	5e-05	0.000581682	yes		FLAD1	LRRTM4	SERPINB2
gene16335	gene16335	DPYSL3	chr5:147234962-147510056	CON	BPI	OK	dihydropyrimidinase like 3	170.526	47.8131	-1.83451	-2.77779	5e-05	0.000581682	yes		FLJ36777	LSAMP	SERPINB3
gene16340	gene16340	SPINK1	chr5:147824579-147839231	CON	BPI	OK	serine peptidase inhibitor,2C Kazal type 1	19.2244	82.2193	2.09654	2.42516	5e-05	0.000581682	yes		FLJ41350	LTBR	SERPINB7
gene16345	gene16345	SPINK5	chr5:148063971-148137362	CON	BPI	OK	serine peptidase inhibitor,2C Kazal type 5	2.91515	6.70334	1.20131	1.48852	0.00015	0.00152287	yes		FLJ44313	LUZP1	SERPINF1
gene16357	gene16357	HTR4	chr5:148451031-148654527	CON	BPI	OK	5-hydroxytryptamine receptor 4	0.0644896	0.873599	3.75983	1.34425	0.0005	0.00420855	yes		FLJ45079	MAFB	SEZ6
gene16361	gene16361	SH3TC2	chr5:148982149-149063174	CON	BPI	OK	SH3 domain and tetratricopeptide repeats 2	0.369742	1.00485	1.44238	1.75064	5e-05	0.000581682	yes		FLYWCH1	MAGI2	SFN
gene16390	gene16390	CSF1R	chr5:150053290-150113372	CON	BPI	OK	colony stimulating factor 1 receptor	10.3484	18.943	0.872249	1.31572	0.00065	0.0052301	yes		FOS	MAOB	SFRP1
gene16392	gene16392	PDGFRB	chr5:150113838-150155884	CON	BPI	OK	platelet derived growth factor receptor beta	14.2854	22.8085	0.675028	1.23869	0.0015	0.0104487	yes		FOXG1	MAP1B	SFRP2
gene16400	gene16400	CD74	chr5:150401636-150412936	CON	BPI	OK	CD74 molecule	72.1728	125.275	0.795571	1.1755	0.00215	0.0140814	yes		FRK	MAP2	SFRP5
gene16432	gene16432	SPARC	chr5:151661095-151687910	CON	BPI	OK	secreted protein acidic and cysteine rich	238.352	620.83	1.38111	1.78826	5e-05	0.000581682	yes		FRYL	MAP2K3	SFXN5
gene16451	gene16451	GRIA1	chr5:153489614-153813873	CON	BPI	OK	glutamate ionotropic receptor AMPA type subunit 1	14.4909	2.97787	-2.28279	-2.8977	5e-05	0.000581682	yes		FSTL5	MAP3K14	SGIP1
gene16603	gene16603	TENM2	chr5:166979065-168264159	CON	BPI	OK	teneurin transmembrane protein 2	1.63532	2.96586	0.858881	1.17566	0.00565	0.0307555	yes		FTCD	MAP3K19	SH3TC2
gene16617	gene16617	SLIT3	chr5:168661732-169301129	CON	BPI	OK	slit guidance ligand 3	2.98873	8.53207	1.51336	2.27837	5e-05	0.000581682	yes		FTO	MAP4K4	SHC3
gene16696	gene16696	ATP6V0E1	chr5:172983759-173034897	CON	BPI	OK	ATPase H+ transporting V0 subunit e1	54.0548	85.6017	0.663218	1.08613	0.00335	0.0201386	yes		FUBP1	MAP6	SHOX2
gene16734	gene16734	MSX2	chr5:174724494-174730899	CON	BPI	OK	msh homeobox 2	1.74319	3.61559	1.0525	1.00146	0.00755	0.0385086	yes		FUS	MAPK10	SIRT2
gene16747	gene16747	CPLX2	chr5:175796538-175884021	CON	BPI	OK	complexin 2	6.04977	0.949122	-2.67221	-2.66644	5e-05	0.000581682	yes		FXR2	MAPK11	SIX1
gene16773	gene16773	GPRIN1	chr5:176595801-176610130	CON	BPI	OK	G protein regulated inducer of neurite outgrowth 1	5.05953	1.17246	-2.10946	-2.16464	5e-05	0.000581682	yes		FYN	MAPK8IP1	SIX4
gene16779	gene16779	UNC5A	chr5:176810558-176899373	CON	BPI	OK	unc-5 netrin receptor A	1.81287	0.354215	-2.35558	-1.28402	0.0072	0.037167	yes		G6PC3	MAPRE2	SLC10A4
gene16783	gene16783	FGFR4	chr5:177086871-177098144	CON	BPI	OK	fibroblast growth factor receptor 4	2.00765	6.23249	1.6343	1.7448	5e-05	0.000581682	yes		GABRA1	MAPT	SLC12A2
gene16799	gene16799	DBN1	chr5:177426495-177480368	CON	BPI	OK	drebrin 1	39.6016	25.2757	-0.647805	-1.0318	0.00605	0.0324372	yes		GABRB1	MARVELD3	SLC12A8
gene1680	gene1680	LEPROT	chr1:65420447-65637493	CON	BPI	OK	leptin receptor overlapping transcript	12.336	18.8138	0.608912	0.789839	0.00715	0.0369624	yes		GABRB2	MATN2	SLC13A1
gene1684	gene1684	PDE4B	chr1:65792509-66374579	CON	BPI	OK	phosphodiesterase 4B	13.7841	3.41664	-2.01235	-2.70212	5e-05	0.000581682	yes		GABRB3	MBP	SLC13A2
gene1695	gene1695	SLC35D1	chr1:66999331-67054397	CON	BPI	OK	solute carrier family 35 member D1	5.05875	7.82755	0.629779	1.01232	0.00735	0.0377316	yes		GADD45GIP1	MCOLN3	SLC16A5
gene16998	gene16998	FOXC1	chr6:1610445-1613897	CON	BPI	OK	forkhead box C1	1.30998	4.28463	1.70962	1.76964	5e-05	0.000581682	yes		GAL	MDGA1	SLC16A9
gene17108	gene17108	DSP	chr6:7540113-7586717	CON	BPI	OK	desmoplakin	15.4423	56.996	1.88397	3.13727	5e-05	0.000581682	yes		GAL3ST3	MDGA2	SLC17A4
gene17142	gene17142	TFAP2A	chr6:10396676-10419897	CON	BPI	OK	transcription factor AP-2 alpha	1.4727	3.51518	1.25514	1.21989	0.00655	0.0345289	yes		GATAD2A	MDK	SLC17A6
gene17152	gene17152	GCNT2	chr6:10508662-10629368	CON	BPI	OK	glucosaminyl (N-acetyl) transferase 2,2C I-branching enzyme (I blood group)	2.42069	6.52898	1.43144	1.65168	0.0001	0.00107608	yes		GATSL3	MECOM	SLC19A1
gene17190	gene17190	EDN1	chr6:12256463-12297194	CON	BPI	OK	endothelin 1	2.56428	15.3822	2.58464	2.75543	5e-05	0.000581682	yes		GCM2	MEF2C	SLC1A2
gene17248	gene17248	MYLIP	chr6:16129085-16151015	CON	BPI	OK	myosin regulatory light chain interacting protein	4.43582	10.5131	1.24491	1.65908	5e-05	0.000581682	yes		GDAP1	MEG3	SLC1A3
gene17264	gene17264	CAP2	chr6:17393215-17557792	CON	BPI	OK	CAP,2C adenylate cyclase-associated protein,2C 2 (yeast)	10.9014	2.87941	-1.92067	-2.38013	5e-05	0.000581682	yes		GEMIN8P4	MEGF10	SLC1A5
gene17305	gene17305	ID4	chr6:19837369-19842200	CON	BPI	OK	inhibitor of DNA binding 4,2C HLH protein	48.4342	9.53248	-2.3451	-3.38166	5e-05	0.000581682	yes		GET4	MEIS1	SLC22A17
gene17323	gene17323	SOX4	chr6:21593740-21598619	CON	BPI	OK	SRY-box 4	61.532	32.1677	-0.935726	-1.75493	5e-05	0.000581682	yes		GFOD2	MET	SLC22A3
gene17352	gene17352	KIAA0319	chr6:24540130-24646211	CON	BPI	OK	KIAA0319	2.44572	0.54032	-2.17837	-1.65145	5e-05	0.000581682	yes		GGT7	METRN	SLC25A10
gene17388	gene17388	SLC17A4	chr6:25723743-25832108	CON	BPI	OK	solute carrier family 17 member 4	2.61662	13.0857	2.32222	2.34124	5e-05	0.000581682	yes		GHITM	MLLT11	SLC25A13
gene17405	gene17405	HFE	chr6:26087280-26096216	CON	BPI	OK	hemochromatosis	3.0871	6.96302	1.17346	1.32218	0.0007	0.00558406	yes		GHRH	MMP14	SLC25A24
gene1762	gene1762	NEGR1	chr1:71402941-72282850	CON	BPI	OK	neuronal growth regulator 1	4.22129	2.11951	-0.993956	-0.998714	0.003	0.018418	yes		GIPC2	MMP2	SLC25A3
gene17761	gene17761	GABBR1	chr6:29602227-29633135	CON	BPI	OK	gamma-aminobutyric acid type B receptor subunit 1	1.74666	0.735911	-1.247	-1.11138	0.0034	0.0203533	yes		GIT1	MMP9	SLC26A2
gene17860	gene17860	DDR1	chr6:30880908-30900156	CON	BPI	OK	discoidin domain receptor tyrosine kinase 1	0.980021	0.133763	-2.87313	-1.59301	5e-05	0.000581682	yes		GIT2	MRVI1	SLC26A3
gene17912	gene17912	LTA	chr6:31546850-31574324	CON	BPI	OK	lymphotoxin alpha	0.750172	0.276845	-1.43814	-0.908824	0.00335	0.0201386	yes		GJA9	MSI1	SLC27A2
gene18068	gene18068	BAK1	chr6:33572545-33580293	CON	BPI	OK	BCL2 antagonist/killer 1	3.60699	7.75199	1.10377	1.28974	0.00115	0.00841666	yes		GJA9-MYCBP	MT3	SLC29A1
gene18071	gene18071	ITPR3	chr6:33621332-33696574	CON	BPI	OK	inositol 1,2C4,2C5-trisphosphate receptor type 3	4.02785	11.6435	1.53145	2.39543	5e-05	0.000581682	yes		GLB1L2	MTSS1	SLC2A1
gene18143	gene18143	MAPK14	chr6:36027634-36122964	CON	BPI	OK	mitogen-activated protein kinase 14	16.0276	24.664	0.621853	0.987284	0.00675	0.0353132	yes		GLRA3	MTUS1	SLC2A9
gene18164	gene18164	CDKN1A	chr6:36676459-36687339	CON	BPI	OK	cyclin-dependent kinase inhibitor 1A	45.8675	67.2663	0.552412	1.00149	0.00765	0.0388887	yes		GLT8D1	MUC1	SLC34A2
gene18170	gene18170	PI16	chr6:36948262-36964837	CON	BPI	OK	peptidase inhibitor 16	4.90632	0.277667	-4.14321	-2.61718	5e-05	0.000581682	yes		GLTP	MUC20	SLC38A1
gene18206	gene18206	KCNK5	chr6:39188970-39229475	CON	BPI	OK	potassium two pore domain channel subfamily K member 5	1.13623	6.09347	2.42301	2.39455	5e-05	0.000581682	yes		GLTPD1	MXRA8	SLC38A10
gene18240	gene18240	TREM2	chr6:41149096-41178568	CON	BPI	OK	triggering receptor expressed on myeloid cells 2	8.56256	19.641	1.19776	1.23854	0.00135	0.00957864	yes		GLTSCR1	MYADM	SLC38A11
gene18302	gene18302	CUL7	chr6:43037616-43053950	CON	BPI	OK	cullin 7	9.49746	15.8327	0.737294	1.25592	0.0008	0.00623288	yes		GLUD1	MYC	SLC38A2
gene18305	gene18305	PTK7	chr6:43076267-43161720	CON	BPI	OK	protein tyrosine kinase 7	30.9563	60.5409	0.967677	1.75981	5e-05	0.000581682	yes		GMIP	MYCN	SLC38A3
gene18335	gene18335	VEGFA	chr6:43770208-43786487	CON	BPI	OK	vascular endothelial growth factor A	157.246	72.9928	-1.1072	-1.97941	5e-05	0.000581682	yes		GML	MYEF2	SLC38A4
gene18352	gene18352	SLC29A1	chr6:44219504-44234151	CON	BPI	OK	solute carrier family 29 member 1 (Augustine blood group)	6.64053	12.9416	0.962647	1.34143	0.00105	0.00781049	yes		GNA14	MYH14	SLC38A5
gene18375	gene18375	CLIC5	chr6:45898450-46129809	CON	BPI	OK	chloride intracellular channel 5	1.82428	10.1138	2.47093	2.35665	5e-05	0.000581682	yes		GNAI2	MYH9	SLC39A2
gene18499	gene18499	GCLC	chr6:53497340-53545129	CON	BPI	OK	glutamate-cysteine ligase catalytic subunit	8.3412	14.8324	0.830429	1.29245	0.0003	0.00273636	yes		GNAQ	MYL12B	SLC39A8
gene18508	gene18508	MLIP	chr6:54018915-54266325	CON	BPI	OK	muscular LMNA-interacting protein	1.21131	0.376751	-1.68489	-1.08074	0.01005	0.0483953	yes		GNL3	MYL9	SLC40A1
gene18523	gene18523	BMP5	chr6:55753652-55875625	CON	BPI	OK	bone morphogenetic protein 5	1.77086	5.9792	1.7555	1.66128	0.00105	0.00781049	yes		GNRH1	MYLIP	SLC41A1
gene18618	gene18618	COL9A1	chr6:70216039-70303083	CON	BPI	OK	collagen type IX alpha 1	3.46108	14.2986	2.04658	2.28575	5e-05	0.000581682	yes		GOLGA4	MYLK	SLC4A10
gene18786	gene18786	TBX18	chr6:84666833-84764236	CON	BPI	OK	T-box 18	0.54923	1.14057	1.05427	0.813808	0.00815	0.0409435	yes		GOLGA6L4	MYO10	SLC4A2
gene18845	gene18845	CNR1	chr6:88139863-88167429	CON	BPI	OK	cannabinoid receptor 1 (brain)	14.4189	3.27137	-2.14	-2.75595	5e-05	0.000581682	yes		GOLGA6L5	MYO16	SLC4A3
gene18866	gene18866	ANKRD6	chr6:89433177-89828021	CON	BPI	OK	ankyrin repeat domain 6	10.206	4.36985	-1.22376	-0.837482	0.00505	0.0280758	yes		GPAA1	MYO5A	SLC4A4
gene1888	gene1888	PRKACB	chr1:84077974-84298136	CON	BPI	OK	protein kinase cAMP-activated catalytic subunit beta	23.6902	14.275	-0.730796	-1.16165	0.0009	0.00686435	yes		GPC5	MYOCD	SLC4A8
gene18916	gene18916	FUT9	chr6:96015968-96215612	CON	BPI	OK	fucosyltransferase 9	12.4408	0.984942	-3.6589	-4.36799	5e-05	0.000581682	yes		GPN1	MYT1L	SLC52A3
gene18940	gene18940	POU3F2	chr6:98834703-98838790	CON	BPI	OK	POU class 3 homeobox 2	27.5294	3.51669	-2.96868	-3.31368	5e-05	0.000581682	yes		GPN3	NACC2	SLC5A1
gene18967	gene18967	GRIK2	chr6:101393707-102070083	CON	BPI	OK	glutamate ionotropic receptor kainate type subunit 2	6.48397	2.48139	-1.38573	-1.67715	0.00015	0.00152287	yes		GPR128	NAT8L	SLC6A1
gene18984	gene18984	BVES	chr6:105096821-105137174	CON	BPI	OK	blood vessel epicardial substance	2.74114	1.17044	-1.22773	-1.0466	0.002	0.0133485	yes		GPR150	NBL1	SLC6A11
gene18996	gene18996	PRDM1	chr6:106046728-106109939	CON	BPI	OK	PR domain 1	2.18377	7.83549	1.8432	2.30452	5e-05	0.000581682	yes		GPR151	NCALD	SLC6A14
gene19017	gene19017	CD24	chr6:106969830-106976855	CON	BPI	OK	CD24 molecule	53.6827	103.284	0.944084	1.64216	5e-05	0.000581682	yes		GPR179	NCAM1	SLC6A20
gene1905	gene1905	LPAR3	chr1:84813402-84893213	CON	BPI	OK	lysophosphatidic acid receptor 3	1.88509	3.97432	1.07607	0.908367	0.0103	0.0493989	yes		GPR35	NCMAP	SLC7A11
gene1907	gene1907	MCOLN3	chr1:85018081-85048902	CON	BPI	OK	mucolipin 3	0.706918	3.33884	2.23973	2.0093	5e-05	0.000581682	yes		GPR89A	NDFIP1	SLC7A2
gene1914	gene1914	BCL10	chr1:85265775-85278088	CON	BPI	OK	B-cell CLL/lymphoma 10	6.71898	11.6587	0.795088	1.0896	0.00495	0.0275917	yes		GPR98	NDNF	SLC7A7
gene1918	gene1918	CYR61	chr1:85580760-85583967	CON	BPI	OK	cysteine rich angiogenic inducer 61	4.96132	10.9301	1.13951	1.41847	0.0001	0.00107608	yes		GPSM3	NDP	SLC7A8
gene19262	gene19262	TRDN	chr6:123216338-123669264	CON	BPI	OK	triadin	1.80158	0.451299	-1.99711	-1.35486	0.0012	0.00871397	yes		GRHL3	NDRG1	SLC9A1
gene1931	gene1931	CLCA1	chr1:86468842-86500294	CON	BPI	OK	chloride channel accessory 1	22.2312	176.397	2.98817	4.2296	5e-05	0.000581682	yes		GRHPR	NDRG4	SLCO1C1
gene19325	gene19325	LAMA2	chr6:128883140-129558643	CON	BPI	OK	laminin subunit alpha 2	11.8867	23.0103	0.952934	1.67079	5e-05	0.000581682	yes		GRIN2A	NEDD4L	SLCO2A1
gene19359	gene19359	ENPP1	chr6:131808015-131895155	CON	BPI	OK	ectonucleotide pyrophosphatase/phosphodiesterase 1	1.00606	2.92179	1.53814	1.80469	5e-05	0.000581682	yes		GRIN2B	NEGR1	SLIT3
gene19363	gene19363	CTGF	chr6:131948175-131951378	CON	BPI	OK	connective tissue growth factor	5.45815	19.9768	1.87184	2.38798	5e-05	0.000581682	yes		GRINA	NELL2	SLITRK2
gene19409	gene19409	SGK1	chr6:134169245-134318112	CON	BPI	OK	serum/glucocorticoid regulated kinase 1	10.5805	23.9978	1.1815	1.8082	5e-05	0.000581682	yes		GRK7	NES	SLITRK5
gene19427	gene19427	MYB	chr6:135180980-135236195	CON	BPI	OK	MYB proto-oncogene,2C transcription factor	1.35889	3.41841	1.3309	1.18002	0.0031	0.0188639	yes		GRM3	NETO1	SLITRK6
gene19438	gene19438	PDE7B	chr6:135808751-136195571	CON	BPI	OK	phosphodiesterase 7B	2.64808	4.81467	0.862488	0.981161	0.01005	0.0483953	yes		GRPEL1	NEUROD1	SLPI
gene19472	gene19472	TNFAIP3	chr6:137823668-137883314	CON	BPI	OK	TNF alpha induced protein 3	3.45681	6.76124	0.967844	1.28977	0.00155	0.0107654	yes		GRXCR1	NEUROD2	SMAD3
gene19572	gene19572	GRM1	chr6:146027633-146437598	CON	BPI	OK	glutamate metabotropic receptor 1	1.5031	0.16173	-3.21629	-2.2462	5e-05	0.000581682	yes		GSDMA	NEUROD6	SMAD6
gene19694	gene19694	CNKSR3	chr6:154405298-154510619	CON	BPI	OK	CNKSR family member 3	3.74541	6.55633	0.807764	1.01375	0.00475	0.0266716	yes		GSS	NFASC	SMAP1
gene19749	gene19749	EZR	chr6:158644880-158822239	CON	BPI	OK	ezrin	98.1929	62.3506	-0.655214	-1.17934	0.00135	0.00957864	yes		GTF2H1	NFIB	SMOC1
gene19954	gene19954	PSMB1	chr6:170535115-170553329	CON	BPI	OK	proteasome subunit beta 1	49.9153	73.2488	0.553323	0.924363	0.01015	0.0488219	yes		GTF2H3	NFIX	SNAI2
gene19980	gene19980	PDGFA	chr7:497244-525232	CON	BPI	OK	platelet derived growth factor subunit A	12.5228	24.3778	0.961009	1.44926	0.00045	0.00385449	yes		GTPBP5	NIPAL1	SNAP91
gene20204	gene20204	ETV1	chr7:13891228-13991425	CON	BPI	OK	ETS variant 1	9.24322	5.62004	-0.717816	-1.10464	0.0043	0.0246038	yes		GUSB	NKD1	SNTA1
gene20224	gene20224	SOSTDC1	chr7:16461480-16496513	CON	BPI	OK	sclerostin domain containing 1	1.86562	5.52915	1.5674	1.46164	0.0007	0.00558406	yes		GYLTL1B	NKD2	SOCS4
gene20258	gene20258	TWIST1	chr7:19106492-19117672	CON	BPI	OK	twist family bHLH transcription factor 1	1.12259	2.9875	1.41211	1.02162	0.0093	0.0455536	yes		HAPLN4	NLGN1	SORBS1
gene20316	gene20316	GPNMB	chr7:23246205-23275110	CON	BPI	OK	glycoprotein nmb	74.4995	156.008	1.06632	1.66331	5e-05	0.000581682	yes		HAS3	NLGN2	SORCS1
gene20379	gene20379	HOXA1	chr7:27092992-27096006	CON	BPI	OK	homeobox A1	0.414605	1.1505	1.47245	1.15529	0.00385	0.0225297	yes		HAUS2	NLGN3	SORCS3
gene20381	gene20381	HOXA2	chr7:27100353-27102775	CON	BPI	OK	homeobox A2	1.19469	2.82131	1.23973	1.03208	0.0073	0.0375471	yes		HAX1	NLGN4X	SORT1
gene20462	gene20462	CRHR2	chr7:30651843-30750364	CON	BPI	OK	corticotropin releasing hormone receptor 2	3.97091	0.70359	-2.49666	-2.01135	5e-05	0.000581682	yes		HBEGF	NLRP6	SOSTDC1
gene20469	gene20469	AQP1	chr7:30911799-30925516	CON	BPI	OK	aquaporin 1 (Colton blood group)	16.0368	4.91688	-1.70557	-2.28162	5e-05	0.000581682	yes		HCFC1R1	NOS1AP	SOX11
gene20473	gene20473	ADCYAP1R1	chr7:31052340-31114005	CON	BPI	OK	ADCYAP receptor type I	29.3881	2.22398	-3.72401	-4.16695	5e-05	0.000581682	yes		HDAC4	NOS2	SOX2
gene20586	gene20586	AMPH	chr7:38383693-38631567	CON	BPI	OK	amphiphysin	1.97456	0.705065	-1.4857	-1.21642	0.00435	0.0248235	yes		HDAC5	NOTCH1	SOX4
gene20630	gene20630	INHBA	chr7:41685100-41872347	CON	BPI	OK	inhibin beta A	3.61502	9.72321	1.42743	1.44571	5e-05	0.000581682	yes		HDAC7	NOTCH3	SOX6
gene20649	gene20649	HECW1	chr7:43025324-43566001	CON	BPI	OK	HECT,2C C2 and WW domain containing E3 ubiquitin protein ligase 1	2.25612	0.530318	-2.08891	-1.79012	0.0004	0.00348772	yes		HEATR2	NOVA1	SOX8
gene20722	gene20722	ADCY1	chr7:45574139-45723116	CON	BPI	OK	adenylate cyclase 1 (brain)	6.26689	1.72224	-1.86346	-2.05453	5e-05	0.000581682	yes		HEMGN	NOX1	SOX9
gene20730	gene20730	IGFBP3	chr7:45912244-45921272	CON	BPI	OK	insulin-like growth factor binding protein 3	63.4591	231.188	1.86517	2.85978	5e-05	0.000581682	yes		HES4	NPM1	SP100
gene20767	gene20767	VWC2	chr7:49773660-50093264	CON	BPI	OK	von Willebrand factor C domain containing 2	0.346507	1.59959	2.20674	1.4445	0.0002	0.00193929	yes		HHLA2	NPR3	SP4
gene20771	gene20771	IKZF1	chr7:50303452-50405101	CON	BPI	OK	IKAROS family zinc finger 1	0.763099	1.75022	1.1976	0.844548	0.0013	0.00929485	yes		HIF3A	NPSR1	SP6
gene20774	gene20774	DDC	chr7:50458435-50565460	CON	BPI	OK	dopa decarboxylase	2.56797	15.5719	2.60025	2.47331	5e-05	0.000581682	yes		HIRIP3	NPTX2	SPAG9
gene20776	gene20776	GRB10	chr7:50590062-50793462	CON	BPI	OK	growth factor receptor bound protein 10	10.142	5.74982	-0.818749	-1.32615	0.00125	0.00901274	yes		HIVEP2	NR2F1	SPARC
gene21344	gene21344	CD36	chr7:80602187-80679277	CON	BPI	OK	CD36 molecule	2.24503	5.03422	1.16504	1.11344	0.00365	0.0216138	yes		HIVEP3	NR2F2	SPINK1
gene21345	gene21345	SEMA3C	chr7:80742537-80919351	CON	BPI	OK	semaphorin 3C	17.3761	34.7268	0.998946	1.75712	5e-05	0.000581682	yes		HLF	NR2F6	SPINK5
gene21352	gene21352	CACNA2D1	chr7:81946443-82443921	CON	BPI	OK	calcium voltage-gated channel auxiliary subunit alpha2delta 1	12.5188	5.71549	-1.13115	-1.31793	0.0006	0.00491287	yes		HMGB3P1	NR3C1	SPOCK3
gene21360	gene21360	SEMA3E	chr7:83363905-83649163	CON	BPI	OK	semaphorin 3E	1.03908	2.55692	1.2991	1.43451	0.00035	0.00310496	yes		HNF4G	NR4A3	SPON2
gene21364	gene21364	SEMA3A	chr7:83956845-84492724	CON	BPI	OK	semaphorin 3A	6.18567	11.3295	0.873088	1.41403	5e-05	0.000581682	yes		HNRNPC	NRBP2	SPRY1
gene21394	gene21394	SRI	chr7:88205114-88229768	CON	BPI	OK	sorcin	46.8621	29.1796	-0.683463	-0.996239	0.007	0.0363364	yes		HNRNPCL1	NRCAM	SPTAN1
gene21396	gene21396	STEAP4	chr7:88276428-88306913	CON	BPI	OK	STEAP4 metalloreductase	0.868653	2.9005	1.73945	1.76946	5e-05	0.000581682	yes		HOMER1	NRG1	SPTBN4
gene21413	gene21413	STEAP2	chr7:90211685-90245132	CON	BPI	OK	STEAP2 metalloreductase	1.73084	5.15881	1.57557	1.84932	5e-05	0.000581682	yes		HORMAD2	NRK	SRGAP1
gene21447	gene21447	CDK6	chr7:92604920-92917187	CON	BPI	OK	cyclin-dependent kinase 6	9.24272	17.0901	0.886769	1.63511	5e-05	0.000581682	yes		HPS5	NRXN1	SRGAP2C
gene21477	gene21477	PEG10	chr7:94656324-94669695	CON	BPI	OK	paternally expressed 10	30.3598	13.1405	-1.20814	-2.05914	5e-05	0.000581682	yes		HRH3	NRXN2	SRGAP3
gene21520	gene21520	DLX5	chr7:97020389-97024831	CON	BPI	OK	distal-less homeobox 5	4.36137	1.06075	-2.03969	-1.3741	0.00305	0.0186286	yes		HRSP12	NRXN3	SRPX2
gene21530	gene21530	TAC1	chr7:97731958-97740472	CON	BPI	OK	tachykinin precursor 1	0.369678	1.66201	2.16859	1.14666	0.00125	0.00901274	yes		HS6ST3	NSMF	SSH3
gene21564	gene21564	ARPC1A	chr7:99325872-99366262	CON	BPI	OK	actin related protein 2/3 complex subunit 1A	27.7775	41.6655	0.584936	0.975434	0.0074	0.0379155	yes		HSD11B2	NTM	SST
gene21618	gene21618	GAL3ST4	chr7:100159241-100168750	CON	BPI	OK	galactose-3-O-sulfotransferase 4	7.29951	3.82084	-0.933909	-1.11499	0.0017	0.0116445	yes		HSD52	NTN4	ST6GALNAC1
gene21619	gene21619	GPC2	chr7:100169605-100177426	CON	BPI	OK	glypican 2	7.45325	1.52135	-2.29252	-2.27389	5e-05	0.000581682	yes		HSPA12B	NTNG2	ST6GALNAC2
gene21641	gene21641	NYAP1	chr7:100483871-100494802	CON	BPI	OK	neuronal tyrosine phosphorylated phosphoinositide-3-kinase adaptor 1	5.12671	1.0755	-2.25302	-2.27153	5e-05	0.000581682	yes		HSPA7	NTRK2	ST8SIA1
gene21653	gene21653	TFR2	chr7:100620415-100642780	CON	BPI	OK	transferrin receptor 2	1.21691	0.317403	-1.93884	-1.37541	0.00855	0.0425628	yes		HSPA9	NTRK3	ST8SIA2
gene21680	gene21680	SERPINE1	chr7:101127086-101139266	CON	BPI	OK	serpin family E member 1	6.46667	11.6629	0.850834	1.09884	0.0023	0.014904	yes		HSPB1	NUPR1	ST8SIA3
gene2178	gene2178	VCAM1	chr1:100719639-100739045	CON	BPI	OK	vascular cell adhesion molecule 1	32.3132	12.0476	-1.42338	-2.36642	5e-05	0.000581682	yes		HSPB3	NXN	ST8SIA5
gene21788	gene21788	PIK3CG	chr7:106865277-106908978	CON	BPI	OK	phosphatidylinositol-4,2C5-bisphosphate 3-kinase catalytic subunit gamma	0.609081	1.97573	1.69768	1.67261	5e-05	0.000581682	yes		HSPD1	NYAP1	STARD10
gene21789	gene21789	PRKAR2B	chr7:107044727-107161811	CON	BPI	OK	protein kinase cAMP-dependent type II regulatory subunit beta	14.1556	5.66015	-1.32246	-1.93294	5e-05	0.000581682	yes		HSPE1	OGN	STAT6
gene21804	gene21804	SLC26A3	chr7:107765466-107803233	CON	BPI	OK	solute carrier family 26 member 3	0.71076	4.22397	2.57116	1.66634	0.0005	0.00420855	yes		HSPE1-MOB4	OLFM4	STC1
gene21809	gene21809	LAMB1	chr7:107923798-108003359	CON	BPI	OK	laminin subunit beta 1	25.33	76.4936	1.59449	2.8376	5e-05	0.000581682	yes		HTR6	OPCML	STEAP2
gene21814	gene21814	NRCAM	chr7:108147625-108456442	CON	BPI	OK	neuronal cell adhesion molecule	26.4298	7.43775	-1.82923	-2.66587	5e-05	0.000581682	yes		HYAL1	OTX1	STEAP3
gene21861	gene21861	FOXP2	chr7:114086309-114693772	CON	BPI	OK	forkhead box P2	1.28112	5.64994	2.14083	1.9454	5e-05	0.000581682	yes		HYAL2	P2RX1	STEAP4
gene2187	gene2187	S1PR1	chr1:101236748-101241520	CON	BPI	OK	sphingosine-1-phosphate receptor 1	10.1106	2.86207	-1.82074	-2.27594	5e-05	0.000581682	yes		HYAL3	P2RY1	STK24
gene21879	gene21879	CAV2	chr7:116499600-116508541	CON	BPI	OK	caveolin 2	5.61704	9.43981	0.748948	1.01132	0.00785	0.0397165	yes		HYDIN	P2RY2	STMN2
gene21880	gene21880	CAV1	chr7:116524784-116561185	CON	BPI	OK	caveolin 1	7.11148	17.4743	1.29701	1.77052	5e-05	0.000581682	yes		ICT1	PAK3	STMN3
gene21882	gene21882	MET	chr7:116672358-116798386	CON	BPI	OK	MET proto-oncogene,2C receptor tyrosine kinase	5.7819	14.6784	1.34408	2.02918	5e-05	0.000581682	yes		IFITM10	PALM3	STMN4
gene21898	gene21898	WNT2	chr7:117276630-117323289	CON	BPI	OK	Wnt family member 2	1.13983	2.51718	1.14299	1.03516	0.00525	0.0289617	yes		IFRD2	PAWR	STOM
gene21903	gene21903	CFTR	chr7:117478366-117668665	CON	BPI	OK	cystic fibrosis transmembrane conductance regulator (ATP-binding cassette sub-family C,2C member 7)	0.775944	6.90666	3.15396	3.27431	5e-05	0.000581682	yes		IFT57	PAX6	STON2
gene21938	gene21938	PTPRZ1	chr7:121873104-122062036	CON	BPI	OK	protein tyrosine phosphatase,2C receptor type Z1	168.036	22.7256	-2.88638	-3.03668	5e-05	0.000581682	yes		IFT80	PBX3	STT3B
gene21946	gene21946	CADPS2	chr7:122318423-122886759	CON	BPI	OK	Ca2+ dependent secretion activator 2	1.47033	4.83245	1.71661	1.90508	5e-05	0.000581682	yes		IFT81	PCDH18	STX1B
gene21954	gene21954	SLC13A1	chr7:123113489-123201836	CON	BPI	OK	solute carrier family 13 member 1	0.189993	0.674224	1.82729	1.07099	0.00015	0.00152287	yes		IGF1R	PCDH9	STX2
gene22191	gene22191	PTN	chr7:137227340-137343865	CON	BPI	OK	pleiotrophin	171.766	31.8876	-2.42938	-3.80137	5e-05	0.000581682	yes		IGFBP4	PCDHB10	STX3
gene22236	gene22236	HIPK2	chr7:139561569-139777894	CON	BPI	OK	homeodomain interacting protein kinase 2	14.7092	6.98036	-1.07535	-1.94028	5e-05	0.000581682	yes		IGLL3P	PCDHB11	STXBP1
gene22558	gene22558	ATP6V0E2	chr7:149867693-149880713	CON	BPI	OK	ATPase H+ transporting V0 subunit e2	28.247	4.92341	-2.52037	-3.30694	5e-05	0.000581682	yes		IGLON5	PCDHB12	STYK1
gene22595	gene22595	AOC1	chr7:150818963-150877309	CON	BPI	OK	amine oxidase,2C copper containing 1	2.65994	16.0996	2.59756	2.69634	5e-05	0.000581682	yes		IGSF9	PCDHB14	SULF1
gene22602	gene22602	ASIC3	chr7:151048291-151052756	CON	BPI	OK	acid sensing ion channel subunit 3	2.18912	0.511165	-2.09849	-1.72954	5e-05	0.000581682	yes		IL12A	PCDHB15	SYK
gene22613	gene22613	CHPF2	chr7:151232488-151238827	CON	BPI	OK	chondroitin polymerizing factor 2	9.45627	14.4313	0.609854	0.992667	0.0076	0.0386898	yes		IL17RB	PCDHB16	SYT1
gene22615	gene22615	SMARCD3	chr7:151238972-151277436	CON	BPI	OK	SWI/SNF related,2C matrix associated,2C actin dependent regulator of chromatin,2C subfamily d,2C member 3	25.8235	13.6482	-0.919974	-1.36677	0.00095	0.00718417	yes		IL2	PCDHB6	SYT11
gene22655	gene22655	DPP6	chr7:153747985-154894290	CON	BPI	OK	dipeptidyl peptidase like 6	2.54555	0.595785	-2.09512	-1.60525	0.00115	0.00841666	yes		IL21	PCDHB9	SYT5
gene22684	gene22684	SHH	chr7:155799983-155812273	CON	BPI	OK	sonic hedgehog	0.333101	1.16642	1.80805	1.02099	0.00375	0.0220897	yes		IL34	PCSK9	SYTL2
gene22705	gene22705	MNX1	chr7:157004852-157010653	CON	BPI	OK	motor neuron and pancreas homeobox 1	0.231206	1.16841	2.33729	1.40515	0.0089	0.0439265	yes		ILF3	PDCD4	TAC1
gene2284	gene2284	CELSR2	chr1:109249704-109275756	CON	BPI	OK	cadherin EGF LAG seven-pass G-type receptor 2	15.2531	4.70264	-1.69756	-2.91369	5e-05	0.000581682	yes		ILF3-AS1	PDE1A	TAC3
gene2288	gene2288	PSMA5	chr1:109399030-109426486	CON	BPI	OK	proteasome subunit alpha 5	7.98177	12.2986	0.623714	0.98781	0.00605	0.0324372	yes		IMMP2L	PDE4B	TACSTD2
gene22985	gene22985	GATA4	chr8:11676918-11760002	CON	BPI	OK	GATA binding protein 4	0.562455	1.81704	1.69178	1.11847	0.00865	0.0429007	yes		IMPA2	PDE5A	TAX1BP3
gene23051	gene23051	DLC1	chr8:13083360-13604606	CON	BPI	OK	DLC1 Rho GTPase activating protein	4.85705	8.49796	0.807038	1.20251	0.00185	0.0124838	yes		ING1	PDGFA	TBR1
gene23119	gene23119	CSGALNACT1	chr8:19404160-19757940	CON	BPI	OK	chondroitin sulfate N-acetylgalactosaminyltransferase 1	5.48323	1.92208	-1.51236	-1.74721	5e-05	0.000581682	yes		INO80E	PDGFC	TBX18
gene23133	gene23133	LZTS1	chr8:20246164-20303981	CON	BPI	OK	leucine zipper,2C putative tumor suppressor 1	4.4557	1.81677	-1.29427	-1.58464	0.0002	0.00193929	yes		INPP5D	PDGFRB	TBX3
gene23218	gene23218	STC1	chr8:23841920-23854807	CON	BPI	OK	stanniocalcin 1	4.28365	8.26038	0.947366	1.15393	0.0022	0.0143605	yes		INPP5J	PEA15	TCF4
gene23230	gene23230	NEFM	chr8:24884001-24924631	CON	BPI	OK	neurofilament,2C medium polypeptide	3.20931	1.15426	-1.4753	-1.36765	0.0003	0.00273636	yes		INPP5K	PFKFB3	TCN1
gene23231	gene23231	NEFL	chr8:24950954-24956869	CON	BPI	OK	neurofilament,2C light polypeptide	2.71148	0.693909	-1.96626	-1.58839	5e-05	0.000581682	yes		INTS4L2	PFN1	TEAD3
gene23256	gene23256	DPYSL2	chr8:26514192-26658177	CON	BPI	OK	dihydropyrimidinase like 2	228.664	56.1429	-2.02605	-3.10265	5e-05	0.000581682	yes		IQCH	PFN2	TENM1
gene23266	gene23266	STMN4	chr8:27235322-27258865	CON	BPI	OK	stathmin 4	19.3599	2.49453	-2.95623	-2.70107	0.00635	0.0337577	yes		IQCH-AS1	PGF	TENM2
gene23273	gene23273	CLU	chr8:27491001-27616717	CON	BPI	OK	clusterin	954.64	138.422	-2.78589	-2.92591	5e-05	0.000581682	yes		ISG15	PHLDA1	TENM3
gene23298	gene23298	FZD3	chr8:28494204-28574268	CON	BPI	OK	frizzled class receptor 3	27.6329	8.68073	-1.6705	-1.88258	5e-05	0.000581682	yes		ISM1	PI16	TENM4
gene23304	gene23304	EXTL3	chr8:28701472-28753690	CON	BPI	OK	exostosin like glycosyltransferase 3	11.1273	6.87367	-0.694948	-1.1539	0.00155	0.0107654	yes		ITCH	PID1	TFAP2A
gene2331	gene2331	KCNA2	chr1:110593579-110631536	CON	BPI	OK	potassium voltage-gated channel subfamily A member 2	4.2351	0.413976	-3.35478	-1.98943	5e-05	0.000581682	yes		ITGA9	PIEZO1	TFRC
gene23310	gene23310	KIF13B	chr8:29067277-29263384	CON	BPI	OK	kinesin family member 13B	6.97661	17.5349	1.32963	2.13387	5e-05	0.000581682	yes		ITIH1	PIEZO2	TGFA
gene23347	gene23347	PPP2CB	chr8:30785609-30812836	CON	BPI	OK	protein phosphatase 2 catalytic subunit beta	47.2053	23.8371	-0.98574	-1.69618	5e-05	0.000581682	yes		ITIH3	PIK3IP1	TGFB1I1
gene23359	gene23359	NRG1	chr8:31639221-32771716	CON	BPI	OK	neuregulin 1	15.6701	6.11287	-1.35809	-1.51794	0.0002	0.00193929	yes		ITIH4	PITX2	TGFB2
gene23432	gene23432	ADRB3	chr8:37962994-37966666	CON	BPI	OK	adrenoceptor beta 3	0.182917	0.867305	2.24535	1.36045	0.0014	0.00986462	yes		IVL	PJA2	TGFBR2
gene23503	gene23503	PLAT	chr8:42174717-42207724	CON	BPI	OK	plasminogen activator,2C tissue type	36.7015	126.862	1.78935	2.72781	5e-05	0.000581682	yes		IYD	PKHD1	TGM2
gene23593	gene23593	SNAI2	chr8:48917676-48921440	CON	BPI	OK	snail family zinc finger 2	5.22919	14.6287	1.48414	1.85281	5e-05	0.000581682	yes		JOSD2	PKP2	THBD
gene23627	gene23627	OPRK1	chr8:53177570-53251697	CON	BPI	OK	opioid receptor kappa 1	0.29266	1.57647	2.42939	1.20187	0.00305	0.0186286	yes		JPH1	PLA2R1	THBS1
gene23670	gene23670	LYN	chr8:55877304-56012447	CON	BPI	OK	LYN proto-oncogene,2C Src family tyrosine kinase	5.09381	9.14782	0.844685	1.17297	0.00205	0.0135931	yes		JRK	PLAG1	THBS2
gene23679	gene23679	PLAG1	chr8:56160908-56211327	CON	BPI	OK	PLAG1 zinc finger	2.62178	5.33932	1.02611	1.43025	0.0005	0.00420855	yes		KANSL3	PLAT	THRA
gene2371	gene2371	KCND3	chr1:111770661-111989577	CON	BPI	OK	potassium voltage-gated channel subfamily D member 3	11.3863	4.82581	-1.23846	-1.65717	5e-05	0.000581682	yes		KAT8	PLCE1	THY1
gene23738	gene23738	CHD7	chr8:60678743-60868028	CON	BPI	OK	chromodomain helicase DNA binding protein 7	21.1383	10.868	-0.959766	-1.63298	5e-05	0.000581682	yes		KBTBD4	PLK2	TIE1
gene23782	gene23782	BHLHE22	chr8:64580237-64583634	CON	BPI	OK	basic helix-loop-helix family member e22	9.98868	2.2421	-2.15544	-1.94093	5e-05	0.000581682	yes		KCNB1	PLP1	TIGIT
gene23842	gene23842	PREX2	chr8:67951920-68237033	CON	BPI	OK	phosphatidylinositol-3,2C4,2C5-trisphosphate dependent Rac exchange factor 2	6.02363	1.98408	-1.60217	-1.92011	5e-05	0.000581682	yes		KCNC3	PLXDC1	TIMP1
gene23856	gene23856	SULF1	chr8:69466623-69660912	CON	BPI	OK	sulfatase 1	23.705	58.7085	1.30838	1.97762	5e-05	0.000581682	yes		KCNG1	PLXNA1	TINAGL1
gene23892	gene23892	TRPA1	chr8:71841541-72094885	CON	BPI	OK	transient receptor potential cation channel subfamily A member 1	0.376158	1.53481	2.02865	1.44747	0.00095	0.00718417	yes		KCNG2	PLXNA2	TLR3
gene23975	gene23975	STMN2	chr8:79585935-79666175	CON	BPI	OK	stathmin 2	82.3222	17.4962	-2.23424	-2.80161	5e-05	0.000581682	yes		KCNJ10	PLXNA4	TMBIM1
gene23977	gene23977	HEY1	chr8:79764009-79767863	CON	BPI	OK	hes related family bHLH transcription factor with YRPW motif 1	7.39864	1.96016	-1.91629	-1.97584	5e-05	0.000581682	yes		KCNJ16	PLXNB1	TMC5
gene24061	gene24061	CA2	chr8:85438826-85481492	CON	BPI	OK	carbonic anhydrase 2	33.5862	11.372	-1.56238	-1.4164	0.0001	0.00107608	yes		KCNJ4	PLXNB2	TMEM173
gene24262	gene24262	RGS22	chr8:99960935-100106116	CON	BPI	OK	regulator of G-protein signaling 22	2.12875	0.6411	-1.73139	-1.51256	0.0011	0.00811464	yes		KCNJ6	PLXNB3	TMEM176A
gene24306	gene24306	GRHL2	chr8:101460957-101678105	CON	BPI	OK	grainyhead like transcription factor 2	4.79867	16.5789	1.78864	2.15966	5e-05	0.000581682	yes		KCNMA1	PLXND1	TMEM176B
gene24309	gene24309	NCALD	chr8:101686541-102124907	CON	BPI	OK	neurocalcin delta	17.5218	6.36999	-1.45979	-2.00909	5e-05	0.000581682	yes		KCNN2	PMAIP1	TMEM231
gene24327	gene24327	KLF10	chr8:102648776-102730620	CON	BPI	OK	Kruppel-like factor 10	13.5243	31.4807	1.21891	2.07218	5e-05	0.000581682	yes		KCNN3	PMEPA1	TMEM37
gene24348	gene24348	FZD6	chr8:103243533-103332866	CON	BPI	OK	frizzled class receptor 6	6.18239	18.0723	1.54755	2.2912	5e-05	0.000581682	yes		KCNQ2	PMP22	TMOD2
gene24349	gene24349	CTHRC1	chr8:103371514-103383005	CON	BPI	OK	collagen triple helix repeat containing 1	12.3759	30.8178	1.31623	1.65453	5e-05	0.000581682	yes		KCNQ3	POU3F2	TNC
gene24390	gene24390	ANGPT1	chr8:107249481-107498055	CON	BPI	OK	angiopoietin 1	12.0176	3.33946	-1.84746	-2.52726	5e-05	0.000581682	yes		KCNS1	POU3F3	TNFRSF10A
gene24473	gene24473	EXT1	chr8:117797495-118111819	CON	BPI	OK	exostosin glycosyltransferase 1	13.8191	20.9501	0.600295	1.01061	0.0065	0.0343161	yes		KCNS3	POU6F1	TNFRSF11A
gene24498	gene24498	DEPTOR	chr8:119873654-120056202	CON	BPI	OK	DEP domain containing MTOR-interacting protein	3.87358	7.98095	1.04289	1.26908	0.0005	0.00420855	yes		KCNV1	PPARG	TNFRSF12A
gene24501	gene24501	COL14A1	chr8:120124467-120373575	CON	BPI	OK	collagen type XIV alpha 1	19.1409	73.1001	1.93321	3.29135	5e-05	0.000581682	yes		KCTD13	PPFIA1	TNFRSF14
gene2451	gene2451	CASQ2	chr1:115700002-115768805	CON	BPI	OK	calsequestrin 2	7.97814	0.923546	-3.1108	-2.06869	5e-05	0.000581682	yes		KCTD19	PPFIA2	TNFRSF19
gene24522	gene24522	ZHX2	chr8:122781348-122974515	CON	BPI	OK	zinc fingers and homeoboxes 2	19.5742	6.16168	-1.66756	-2.61316	5e-05	0.000581682	yes		KCTD2	PPP1R16B	TNFSF10
gene24546	gene24546	FBXO32	chr8:123497886-123541253	CON	BPI	OK	F-box protein 32	6.72671	12.7517	0.922715	1.50038	0.00025	0.00234126	yes		KCTD9	PPP2CB	TNFSF15
gene24568	gene24568	MTSS1	chr8:124550769-124728507	CON	BPI	OK	metastasis suppressor 1	17.7762	8.75856	-1.02118	-1.53268	0.0003	0.00273636	yes		KDELR3	PRDM1	TNFSF9
gene24583	gene24583	TRIB1	chr8:125430099-125438405	CON	BPI	OK	tribbles pseudokinase 1	5.4927	9.60006	0.805528	1.10169	0.00365	0.0216138	yes		KDM2B	PRDM16	TNIK
gene24614	gene24614	MYC	chr8:127736068-127741434	CON	BPI	OK	v-myc avian myelocytomatosis viral oncogene homolog	6.58338	14.2058	1.10958	1.5368	5e-05	0.000581682	yes		KDM3B	PRDM6	TNR
gene2463	gene2463	ATP1A1	chr1:116373172-116418622	CON	BPI	OK	ATPase Na+/K+ transporting subunit alpha 1	78.6978	198.765	1.33667	2.23123	5e-05	0.000581682	yes		KIAA1109	PRDX4	TNRC6C
gene24641	gene24641	ADCY8	chr8:130780299-131296184	CON	BPI	OK	adenylate cyclase 8 (brain)	8.30943	0.626311	-3.7298	-2.7987	5e-05	0.000581682	yes		KIAA1143	PREX1	TOB2
gene24841	gene24841	SCRT1	chr8:144330564-144336281	CON	BPI	OK	scratch family zinc finger 1	0.82519	0.120307	-2.77801	-1.61302	5e-05	0.000581682	yes		KIAA1211L	PRICKLE1	TP63
gene24868	gene24868	ARHGAP39	chr8:144529178-144714845	CON	BPI	OK	Rho GTPase activating protein 39	5.63258	1.57451	-1.83889	-2.28174	5e-05	0.000581682	yes		KIAA1239	PRKAR2B	TPH1
gene24912	gene24912	DMRT3	chr9:976967-991732	CON	BPI	OK	doublesex and mab-3 related transcription factor 3	1.1192	0.278225	-2.00815	-1.14942	0.0009	0.00686435	yes		KIAA1407	PRKCA	TPM1
gene25016	gene25016	PTPRD	chr9:8314245-10612840	CON	BPI	OK	protein tyrosine phosphatase,2C receptor type D	12.6272	8.20218	-0.622454	-1.06052	0.0056	0.0305768	yes		KIAA1524	PRKD1	TPT1
gene25049	gene25049	NFIB	chr9:14081842-14398983	CON	BPI	OK	nuclear factor I B	52.6292	17.6497	-1.57622	-2.78277	5e-05	0.000581682	yes		KIAA1804	PROX1	TRABD2A
gene25087	gene25087	SH3GL2	chr9:17578953-17797129	CON	BPI	OK	SH3 domain containing GRB2 like 2	2.24128	0.50847	-2.14009	-1.64143	0.00285	0.0177108	yes		KIF15	PRSS8	TRIM16
gene25168	gene25168	CDKN2B	chr9:21967138-22121097	CON	BPI	OK	cyclin-dependent kinase inhibitor 2B	7.16627	15.8487	1.14507	1.63527	0.00015	0.00152287	yes		KIR2DL3	PSD2	TRIM38
gene252	gene252	ERRFI1	chr1:8011718-8026333	CON	BPI	OK	ERBB receptor feedback inhibitor 1	7.5275	15.914	1.08005	1.59123	5e-05	0.000581682	yes		KIR3DL3	PSD4	TRIM67
gene25206	gene25206	TEK	chr9:27109140-27230178	CON	BPI	OK	TEK receptor tyrosine kinase	0.454356	1.28705	1.50217	1.27477	0.0021	0.0138516	yes		KIRREL	PSMB10	TRIM9
gene25273	gene25273	B4GALT1	chr9:33110640-33179983	CON	BPI	OK	beta-1,2C4-galactosyltransferase 1	13.1596	28.8736	1.13364	1.96658	5e-05	0.000581682	yes		KLC1	PTGES	TRPC6
gene25277	gene25277	BAG1	chr9:33252470-33264761	CON	BPI	OK	BCL2 associated athanogene 1	5.44073	11.058	1.02322	1.52352	5e-05	0.000581682	yes		KLC2	PTGS2	TRPM6
gene25338	gene25338	CNTFR	chr9:34551431-34590386	CON	BPI	OK	ciliary neurotrophic factor receptor	11.4029	2.60656	-2.12918	-2.24393	0.0001	0.00107608	yes		KLHL17	PTK7	TRPS1
gene25803	gene25803	APBA1	chr9:69427531-69673012	CON	BPI	OK	amyloid beta precursor protein binding family A member 1	1.28041	0.530701	-1.27064	-1.22102	0.0022	0.0143605	yes		KLHL20	PTN	TRPV4
gene25869	gene25869	TRPM6	chr9:74722494-74888094	CON	BPI	OK	transient receptor potential cation channel subfamily M member 6	0.691605	4.12941	2.57792	2.59265	5e-05	0.000581682	yes		KLHL26	PTPN14	TSKU
gene2590	gene2590	SRGAP2C	chr1:121167645-121463123	CON	BPI	OK	SLIT-ROBO Rho GTPase activating protein 2C	6.40398	2.47293	-1.37275	-1.35161	0.0006	0.00491287	yes		KLHL41	PTPN3	TSPAN15
gene25989	gene25989	NTRK2	chr9:84668367-85027070	CON	BPI	OK	neurotrophic receptor tyrosine kinase 2	55.1729	3.97873	-3.79358	-5.49755	5e-05	0.000581682	yes		KLKB1	PTPN6	TSPAN2
gene26017	gene26017	GAS1	chr9:86944361-86947189	CON	BPI	OK	growth arrest specific 1	7.23211	13.5846	0.909487	1.2624	0.0006	0.00491287	yes		KPNA4	PTPRO	TSPAN5
gene26069	gene26069	SHC3	chr9:89005770-89182308	CON	BPI	OK	SHC (Src homology 2 domain containing) transforming protein 3	7.11396	1.91756	-1.89138	-2.71259	5e-05	0.000581682	yes		KPNA7	PTPRR	TSPAN8
gene26097	gene26097	SYK	chr9:90801679-90898560	CON	BPI	OK	spleen tyrosine kinase	4.14793	13.6469	1.71811	2.37561	5e-05	0.000581682	yes		KPRP	PTPRS	TSPO
gene26111	gene26111	ROR2	chr9:91722595-91950206	CON	BPI	OK	receptor tyrosine kinase like orphan receptor 2	2.15757	6.59644	1.61228	1.66873	0.00045	0.00385449	yes		KREMEN2	PTPRU	TUBB3
gene26209	gene26209	PTCH1	chr9:95442981-95516965	CON	BPI	OK	patched 1	3.12148	5.07008	0.699777	0.992786	0.0101	0.0486033	yes		KRTAP5-10	PTPRZ1	TWIST1
gene26283	gene26283	GABBR2	chr9:98288081-98709197	CON	BPI	OK	gamma-aminobutyric acid type B receptor subunit 2	7.20566	1.45979	-2.30336	-2.32939	5e-05	0.000581682	yes		KRTAP5-11	PXYLP1	TWIST2
gene26302	gene26302	NR4A3	chr9:99821854-99866893	CON	BPI	OK	nuclear receptor subfamily 4 group A member 3	1.29469	0.434013	-1.5768	-1.28305	0.0024	0.0154118	yes		KRTAP5-5	PYCARD	TXK
gene26418	gene26418	KLF4	chr9:107484851-107489720	CON	BPI	OK	Kruppel-like factor 4 (gut)	1.81823	6.01231	1.72538	1.89647	5e-05	0.000581682	yes		KRTAP5-6	PYCR1	TXNIP
gene26455	gene26455	PTPN3	chr9:109375693-109538395	CON	BPI	OK	protein tyrosine phosphatase,2C non-receptor type 3	2.25812	8.4754	1.90816	2.61813	5e-05	0.000581682	yes		KRTAP5-7	QARS	UBA7
gene26527	gene26527	BSPRY	chr9:113349531-113371233	CON	BPI	OK	B-box and SPRY domain containing	0.988297	3.96372	2.00384	1.69206	0.00015	0.00152287	yes		KRTAP5-8	QKI	UCHL1
gene26563	gene26563	TNC	chr9:115019574-115118257	CON	BPI	OK	tenascin C	113.395	53.9731	-1.07104	-1.59654	5e-05	0.000581682	yes		KRTAP5-9	RAB27A	UNC13A
gene26592	gene26592	TLR4	chr9:117704174-117717491	CON	BPI	OK	toll like receptor 4	2.38444	6.18285	1.37462	1.81538	5e-05	0.000581682	yes		LACE1	RAB3A	UNC79
gene26628	gene26628	STOM	chr9:121338987-121370304	CON	BPI	OK	stomatin	20.921	42.06	1.0075	1.8064	5e-05	0.000581682	yes		LAMA4	RAP2A	UNC80
gene26680	gene26680	CRB2	chr9:123354064-123930158	CON	BPI	OK	crumbs 2,2C cell polarity complex component	10.5562	1.49249	-2.82229	-1.79043	0.0056	0.0305768	yes		LAMA5	RAPGEF5	VAMP2
gene26688	gene26688	LHX2	chr9:124011609-124033163	CON	BPI	OK	LIM homeobox 2	14.6547	2.98247	-2.29679	-2.11985	5e-05	0.000581682	yes		LAMC1	RARRES2	VAMP8
gene26734	gene26734	PBX3	chr9:125747337-125967377	CON	BPI	OK	pre-B-cell leukemia homeobox 3	5.40972	10.408	0.944067	1.22513	0.0017	0.0116445	yes		LAMC2	RASGRF1	VANGL2
gene26763	gene26763	STXBP1	chr9:127612206-127692716	CON	BPI	OK	syntaxin binding protein 1	9.9536	3.8413	-1.37362	-1.87678	5e-05	0.000581682	yes		LAMP1	RASSF2	VASP
gene26814	gene26814	SPTAN1	chr9:128552557-128656850	CON	BPI	OK	spectrin alpha,2C non-erythrocytic 1	114.581	53.9678	-1.0862	-1.80616	5e-05	0.000581682	yes		LAYN	RASSF3	VAV3
gene26866	gene26866	NCS1	chr9:130172577-130237304	CON	BPI	OK	neuronal calcium sensor 1	14.554	8.31526	-0.807587	-1.34125	0.0004	0.00348772	yes		LBX1	RBP4	VCL
gene26904	gene26904	NTNG2	chr9:132161233-132244534	CON	BPI	OK	netrin G2	3.85341	0.635251	-2.60074	-1.62411	5e-05	0.000581682	yes		LCAT	RERG	VDR
gene26926	gene26926	CEL	chr9:133061977-133071863	CON	BPI	OK	carboxyl ester lipase	3.40031	33.0368	3.28034	3.96929	5e-05	0.000581682	yes		LCE1A	RGMA	VIL1
gene26975	gene26975	COL5A1	chr9:134641789-134890506	CON	BPI	OK	collagen type V alpha 1	50.5764	195.955	1.95398	2.58512	5e-05	0.000581682	yes		LCE1B	RGS10	VIPR1
gene27018	gene27018	CAMSAP1	chr9:135808486-135907551	CON	BPI	OK	calmodulin regulated spectrin associated protein 1	15.2556	8.86921	-0.782463	-1.39373	5e-05	0.000581682	yes		LCE1C	RGS11	VTCN1
gene27032	gene27032	GPSM1	chr9:136327475-136359605	CON	BPI	OK	G-protein signaling modulator 1	14.3916	8.66441	-0.732053	-1.11117	0.0067	0.0351635	yes		LCE1D	RGS4	VWA2
gene27034	gene27034	CARD9	chr9:136363955-136373681	CON	BPI	OK	caspase recruitment domain family member 9	0.722106	1.78355	1.30447	1.01973	0.00865	0.0429007	yes		LCE1E	RGS5	WASF3
gene27041	gene27041	NOTCH1	chr9:136494432-136545786	CON	BPI	OK	notch 1	16.5321	8.39843	-0.977079	-1.75995	5e-05	0.000581682	yes		LCE1F	RGS6	WBSCR17
gene27049	gene27049	EGFL7	chr9:136647121-136672678	CON	BPI	OK	EGF like domain multiple 7	1.77922	5.96897	1.74623	1.45148	0.00015	0.00152287	yes		LCE6A	RGS7BP	WIF1
gene27098	gene27098	GRIN1	chr9:137139091-137170039	CON	BPI	OK	glutamate ionotropic receptor NMDA type subunit 1	0.917937	0.21804	-2.0738	-1.35592	0.0016	0.0110587	yes		LCMT1	RNASE1	WISP1
gene27119	gene27119	NRARP	chr9:137299630-137302251	CON	BPI	OK	NOTCH-regulated ankyrin repeat protein	2.71088	6.70451	1.30637	1.46647	0.0003	0.00273636	yes		LDHA	RND1	WNK3
gene27123	gene27123	NSMF	chr9:137447569-137459357	CON	BPI	OK	NMDA receptor synaptonuclear signaling and neuronal migration factor	31.5015	14.9995	-1.07051	-1.71642	5e-05	0.000581682	yes		LDHAL6A	RND2	WNT11
gene27257	gene27257	UCN3	chr10:5365012-5374206	CON	BPI	OK	urocortin 3	0.259572	2.38543	3.20004	1.60693	0.0008	0.00623288	yes		LDHC	RNF112	WNT4
gene27318	gene27318	GATA3	chr10:8045420-8075201	CON	BPI	OK	GATA binding protein 3	2.64768	5.47519	1.04818	1.03181	0.00785	0.0397165	yes		LELP1	ROBO2	WNT5A
gene27346	gene27346	CELF2	chr10:10462514-11344674	CON	BPI	OK	CUGBP,2C Elav-like family member 2	30.0187	9.15528	-1.71319	-1.85283	5e-05	0.000581682	yes		LENEP	ROR2	WNT5B
gene27440	gene27440	ITGA8	chr10:15513948-15720335	CON	BPI	OK	integrin subunit alpha 8	1.2174	3.46085	1.50732	1.70924	5e-05	0.000581682	yes		LETM2	RORB	XAF1
gene27454	gene27454	VIM	chr10:17214238-17237593	CON	BPI	OK	vimentin	655.405	390.257	-0.747963	-1.20628	0.0009	0.00686435	yes		LHFP	RPH3AL	XBP1
gene27570	gene27570	GAD2	chr10:26216306-26304562	CON	BPI	OK	glutamate decarboxylase 2	3.3049	1.06441	-1.63456	-1.38225	0.00095	0.00718417	yes		LHFPL3	RPS6KA1	XDH
gene27624	gene27624	BAMBI	chr10:28677494-28682939	CON	BPI	OK	BMP and activin membrane-bound inhibitor	7.07132	14.7725	1.06287	1.39219	5e-05	0.000581682	yes		LHFPL3-AS2	RPS6KA3	XK
gene27684	gene27684	ZEB1	chr10:31307718-31529814	CON	BPI	OK	zinc finger E-box binding homeobox 1	41.8531	20.0414	-1.06235	-1.81169	5e-05	0.000581682	yes		LHFPL4	RPSA	XPR1
gene27708	gene27708	ITGB1	chr10:32900317-32958365	CON	BPI	OK	integrin subunit beta 1	63.1787	125.463	0.989747	1.75206	5e-05	0.000581682	yes		LIF	RRAS	YBX3
gene27745	gene27745	FZD8	chr10:35638248-35641434	CON	BPI	OK	frizzled class receptor 8	10.3562	3.81854	-1.43941	-1.92824	5e-05	0.000581682	yes		LILRB4	RTN1	ZBTB16
gene27948	gene27948	ZNF488	chr10:47365481-47384339	CON	BPI	OK	zinc finger protein 488	1.8467	0.676839	-1.44806	-1.21191	0.0017	0.0116445	yes		LILRP2	RUFY3	ZBTB18
gene28248	gene28248	UNC5B	chr10:71212534-71302879	CON	BPI	OK	unc-5 netrin receptor B	21.2873	11.0078	-0.951466	-1.65994	5e-05	0.000581682	yes		LIMK2	RUNX1	ZC3H12A
gene28258	gene28258	C10orf54	chr10:71396933-71815947	CON	BPI	OK	chromosome 10 open reading frame 54	3.05934	7.07914	1.21035	1.09405	0.00565	0.0307555	yes		LINC00114	S100A11	ZDHHC15
gene28262	gene28262	CHST3	chr10:71964361-72013564	CON	BPI	OK	carbohydrate (chondroitin 6) sulfotransferase 3	12.5234	5.44423	-1.20183	-1.89342	5e-05	0.000581682	yes		LINC00424	S100A14	ZDHHC17
gene28263	gene28263	SPOCK2	chr10:72059033-72089032	CON	BPI	OK	sparc/osteonectin,2C cwcv and kazal-like domains proteoglycan (testican) 2	12.45	3.54086	-1.81397	-2.42699	5e-05	0.000581682	yes		LINC00472	S100A6	ZEB1
gene28274	gene28274	MCU	chr10:72692130-72887694	CON	BPI	OK	mitochondrial calcium uniporter	6.55242	11.3328	0.790408	1.11165	0.0032	0.0193677	yes		LINC00474	S100A8	ZEB2
gene28314	gene28314	CAMK2G	chr10:73812500-73874591	CON	BPI	OK	calcium/calmodulin dependent protein kinase II gamma	21.1643	13.293	-0.670961	-1.1316	0.00475	0.0266716	yes		LINC00514	S100A9	ZHX2
gene28317	gene28317	VCL	chr10:73998113-74120160	CON	BPI	OK	vinculin	28.1807	48.6673	0.788247	1.4522	0.0001	0.00107608	yes		LINC00599	S100B	ZHX3
gene28485	gene28485	GRID1	chr10:85537118-86366493	CON	BPI	OK	glutamate ionotropic receptor delta type subunit 1	2.49074	0.610761	-2.0279	-1.50326	0.00095	0.00718417	yes		LINC00635	S1PR1	ZIC1
gene28564	gene28564	IFIT3	chr10:89327818-89344944	CON	BPI	OK	interferon induced protein with tetratricopeptide repeats 3	5.54521	10.1813	0.876609	1.11648	0.0033	0.0198772	yes		LINC00636	S1PR5	ZNF488
gene28625	gene28625	HHEX	chr10:92689923-92695651	CON	BPI	OK	hematopoietically expressed homeobox	0.50082	1.33343	1.41278	0.99204	0.0064	0.0339728	yes		LINC00637	SALL1	ZNF703
gene28637	gene28637	RBP4	chr10:93591835-93601744	CON	BPI	OK	retinol binding protein 4	2.26004	12.5213	2.46997	2.08418	5e-05	0.000581682	yes		LINC00641	SALL2	A0A087WT57_HUMAN
gene28647	gene28647	PLCE1	chr10:93993988-94329447	CON	BPI	OK	phospholipase C epsilon 1	24.1926	11.9894	-1.0128	-1.71407	5e-05	0.000581682	yes		LINC00642	SALL4	A4GALT
gene28732	gene28732	SFRP5	chr10:97766750-97771999	CON	BPI	OK	secreted frizzled-related protein 5	0.759534	3.28575	2.11304	1.13279	0.0033	0.0198772	yes		LINC00658	SCG2	A4GNT
gene28894	gene28894	GSTO1	chr10:104254193-104267464	CON	BPI	OK	glutathione S-transferase omega 1	20.9731	47.2497	1.17176	1.68747	5e-05	0.000581682	yes		LINC00669	SCN1A	AAAS
gene28903	gene28903	SORCS3	chr10:104641100-105265242	CON	BPI	OK	sortilin related VPS10 domain containing receptor 3	2.96184	0.296882	-3.31854	-2.52118	0.0009	0.00686435	yes		LINC00689	SCN3A	AAK1
gene28965	gene28965	ADRA2A	chr10:111077031-111080907	CON	BPI	OK	adrenoceptor alpha 2A	0.995083	0.418357	-1.25008	-0.993723	0.0084	0.0420118	yes		LINGO1	SCN3B	AAMP
gene2898	gene2898	ECM1	chr1:150508010-150513789	CON	BPI	OK	extracellular matrix protein 1	5.33572	15.3	1.51978	1.90172	5e-05	0.000581682	yes		LINGO2	SCN4B	AATF
gene29030	gene29030	GFRA1	chr10:116056924-116273645	CON	BPI	OK	GDNF family receptor alpha 1	1.95372	3.44658	0.818941	0.983089	0.00755	0.0385086	yes		LIPT1	SCN8A	AATK
gene29087	gene29087	RGS10	chr10:119499812-119542752	CON	BPI	OK	regulator of G-protein signaling 10	6.32369	15.2665	1.27153	1.32335	0.0008	0.00623288	yes		LMAN2L	SCNN1A	ABCA1
gene29215	gene29215	DOCK1	chr10:126905408-127452517	CON	BPI	OK	dedicator of cytokinesis 1	18.2665	28.9916	0.666432	1.1277	0.00215	0.0140814	yes		LMBR1L	SCPEP1	ABCA4
gene29265	gene29265	DPYSL4	chr10:132036067-132205776	CON	BPI	OK	dihydropyrimidinase like 4	10.2411	2.55757	-2.00153	-2.18636	5e-05	0.000581682	yes		LMF1	SDC1	ABCA7
gene29286	gene29286	KNDC1	chr10:133160095-133226412	CON	BPI	OK	kinase non-catalytic C-lobe domain (KIND) containing 1	4.38934	1.38893	-1.66004	-1.94929	5e-05	0.000581682	yes		LMNB1	SDC3	ABCC11
gene2933	gene2933	MLLT11	chr1:151059674-151068497	CON	BPI	OK	myeloid/lymphoid or mixed-lineage leukemia,3B translocated to,2C 11	35.6383	8.52265	-2.06406	-2.72381	5e-05	0.000581682	yes		LOC100128881	SEMA3B	ABCC2
gene2935	gene2935	SEMA6C	chr1:151131684-151148408	CON	BPI	OK	semaphorin 6C	5.36362	1.78159	-1.59004	-1.92973	5e-05	0.000581682	yes		LOC100129518	SEMA3C	ABCC5
gene29351	gene29351	NLRP6	chr11:278364-285942	CON	BPI	OK	NLR family,2C pyrin domain containing 6	0.188468	2.36134	3.64721	1.95711	0.00015	0.00152287	yes		LOC100130417	SEMA3D	ABCC8
gene29356	gene29356	IFITM1	chr11:313990-315272	CON	BPI	OK	interferon induced transmembrane protein 1	36.7676	122.338	1.73437	2.50307	5e-05	0.000581682	yes		LOC100131138	SEMA3E	ABCD1
gene29363	gene29363	ANO9	chr11:417929-442011	CON	BPI	OK	anoctamin 9	2.93399	12.215	2.05772	2.5106	5e-05	0.000581682	yes		LOC100131691	SEMA4B	ABCG1
gene29389	gene29389	CEND1	chr11:787109-790126	CON	BPI	OK	cell cycle exit and neuronal differentiation 1	5.24338	1.21643	-2.10785	-1.80424	5e-05	0.000581682	yes		LOC100133091	SEMA5A	ABCG5
gene29414	gene29414	BRSK2	chr11:1389898-1469066	CON	BPI	OK	BR serine/threonine kinase 2	3.60317	0.758881	-2.24732	-1.94593	5e-05	0.000581682	yes		LOC100216545	SEMA5B	ABCG8
gene29437	gene29437	TNNI2	chr11:1839002-1841680	CON	BPI	OK	troponin I2,2C fast skeletal type	18.5236	3.00532	-2.62378	-1.81726	0.0023	0.014904	yes		LOC100216546	SEPP1	ABHD6
gene29443	gene29443	TNNT3	chr11:1919550-1938706	CON	BPI	OK	troponin T3,2C fast skeletal type	41.1168	11.001	-1.90209	-1.96131	5e-05	0.000581682	yes		LOC100287010	SEPT5	ABI1
gene29452	gene29452	IGF2	chr11:2129111-2161209	CON	BPI	OK	insulin like growth factor 2	206.407	417.536	1.01641	1.31819	0.0018	0.0122198	yes		LOC100288181	SERPINB3	ABI3
gene29458	gene29458	ASCL2	chr11:2268497-2270952	CON	BPI	OK	achaete-scute family bHLH transcription factor 2	0.361217	1.75622	2.28154	1.29825	0.0033	0.0198772	yes		LOC100505633	SERPINF1	ABL1
gene29668	gene29668	APBB1	chr11:6395123-6419830	CON	BPI	OK	amyloid beta precursor protein binding family B member 1	26.176	9.95404	-1.39489	-2.1431	5e-05	0.000581682	yes		LOC100505666	SEZ6	ABL2
gene29774	gene29774	ADM	chr11:10304979-10307402	CON	BPI	OK	adrenomedullin	24.1392	14.3707	-0.748248	-1.09396	0.0021	0.0138516	yes		LOC100505676	SEZ6L	ABLIM1
gene29783	gene29783	MRVI1	chr11:10541235-10693988	CON	BPI	OK	murine retrovirus integration site 1 homolog	2.80412	8.22504	1.55248	1.80154	5e-05	0.000581682	yes		LOC100505716	SFN	ABLIM2
gene29807	gene29807	DKK3	chr11:11962995-12009370	CON	BPI	OK	dickkopf WNT signaling pathway inhibitor 3	68.052	25.2008	-1.43317	-2.30794	5e-05	0.000581682	yes		LOC100505806	SFRP1	ABLIM3
gene29856	gene29856	SOX6	chr11:15966448-16476388	CON	BPI	OK	SRY-box 6	15.8066	4.50233	-1.81178	-2.97283	5e-05	0.000581682	yes		LOC100505933	SFRP2	ABO
gene29889	gene29889	KCNC1	chr11:17734809-17783055	CON	BPI	OK	potassium voltage-gated channel subfamily C member 1	1.04302	0.223165	-2.22458	-1.44239	0.0059	0.0318326	yes		LOC100506388	SFRP5	ABR
gene29939	gene29939	ZDHHC13	chr11:19117098-19176420	CON	BPI	OK	zinc finger DHHC-type containing 13	5.02689	8.9614	0.834059	1.07037	0.0052	0.0287601	yes		LOC100506421	SGIP1	ACACA
gene30004	gene30004	SLC5A12	chr11:26667018-26723356	CON	BPI	OK	solute carrier family 5 member 12	0.65534	2.09724	1.67818	1.2224	0.0011	0.00811464	yes		LOC100506710	SH3GL3	ACACB
gene30011	gene30011	LGR4	chr11:27365960-27482433	CON	BPI	OK	leucine-rich repeat containing G protein-coupled receptor 4	8.16776	19.0846	1.2244	1.88801	5e-05	0.000581682	yes		LOC100506874	SH3TC2	ACAN
gene30061	gene30061	PAX6	chr11:31784791-31887041	CON	BPI	OK	paired box 6	26.2037	9.65585	-1.4403	-1.21561	0.00265	0.0166764	yes		LOC100507377	SHC3	ACE
gene30126	gene30126	CD44	chr11:35138869-35232402	CON	BPI	OK	CD44 molecule (Indian blood group)	93.1728	40.986	-1.18478	-1.86288	5e-05	0.000581682	yes		LOC100507384	SHOX2	ACER2
gene30127	gene30127	SLC1A2	chr11:35251204-35420063	CON	BPI	OK	solute carrier family 1 member 2	64.9823	5.23916	-3.63264	-4.24685	5e-05	0.000581682	yes		LOC145820	SIRT2	ACHE
gene30167	gene30167	LRRC4C	chr11:40107065-41460212	CON	BPI	OK	leucine rich repeat containing 4C	2.22189	0.74778	-1.5711	-1.22467	0.0034	0.0203533	yes		LOC148413	SIX1	ACIN1
gene30239	gene30239	CREB3L1	chr11:46277637-46321422	CON	BPI	OK	cAMP responsive element binding protein 3-like 1	5.76044	16.3228	1.50264	2.05903	5e-05	0.000581682	yes		LOC150197	SIX4	ACKR2
gene30242	gene30242	MDK	chr11:46380783-46383837	CON	BPI	OK	midkine (neurite growth-promoting factor 2)	89.2829	174.589	0.967511	1.72811	5e-05	0.000581682	yes		LOC150568	SKAP2	ACKR4
gene30257	gene30257	LRP4	chr11:46846410-46918622	CON	BPI	OK	LDL receptor related protein 4	11.0314	5.29983	-1.05759	-1.78034	5e-05	0.000581682	yes		LOC253044	SLC10A4	ACP5
gene30290	gene30290	PTPRJ	chr11:47980503-48170842	CON	BPI	OK	protein tyrosine phosphatase,2C receptor type J	7.60925	13.6571	0.843828	1.31152	0.00065	0.0052301	yes		LOC255654	SLC12A2	ACR
gene3045	gene3045	S100A9	chr1:153357853-153361027	CON	BPI	OK	S100 calcium binding protein A9	165.045	702.322	2.08927	3.28937	5e-05	0.000581682	yes		LOC256021	SLC12A8	ACSL3
gene3048	gene3048	S100A8	chr1:153390031-153423225	CON	BPI	OK	S100 calcium binding protein A8	29.2397	94.3921	1.69074	1.80396	5e-05	0.000581682	yes		LOC283177	SLC13A1	ACSL4
gene30509	gene30509	SMTNL1	chr11:57536840-57550274	CON	BPI	OK	smoothelin-like 1	1.6195	0.460867	-1.81312	-1.26882	0.00265	0.0166764	yes		LOC283683	SLC13A2	ACSL5
gene30523	gene30523	CTNND1	chr11:57712522-57819180	CON	BPI	OK	catenin delta 1	51.4605	79.8613	0.634032	1.05912	0.0057	0.0309646	yes		LOC284276	SLC17A4	ACSL6
gene3055	gene3055	S100A6	chr1:153534598-153536241	CON	BPI	OK	S100 calcium binding protein A6	211.709	466.346	1.13932	1.95311	5e-05	0.000581682	yes		LOC284412	SLC17A6	ACTB
gene30622	gene30622	STX3	chr11:59755058-59805882	CON	BPI	OK	syntaxin 3	7.84454	25.7181	1.71303	2.14019	5e-05	0.000581682	yes		LOC284865	SLC1A2	ACTG1
gene30626	gene30626	TCN1	chr11:59852807-59866568	CON	BPI	OK	transcobalamin 1	0.66651	5.21383	2.96764	2.23707	5e-05	0.000581682	yes		LOC285441	SLC1A3	ACTN1
gene30819	gene30819	PLCB3	chr11:64251522-64269452	CON	BPI	OK	phospholipase C beta 3	8.29087	16.9128	1.02852	1.43909	0.0001	0.00107608	yes		LOC286184	SLC26A3	ACTN3
gene309	gene309	KIF1B	chr1:10210705-10381603	CON	BPI	OK	kinesin family member 1B	52.5271	19.6439	-1.41898	-2.49995	5e-05	0.000581682	yes		LOC349196	SLC29A1	ACTR2
gene30996	gene30996	SSH3	chr11:67303447-67312607	CON	BPI	OK	slingshot protein phosphatase 3	5.95718	11.4848	0.94703	1.28019	0.0007	0.00558406	yes		LOC388152	SLC34A2	ACTR3
gene31017	gene31017	GSTP1	chr11:67583594-67586653	CON	BPI	OK	glutathione S-transferase pi 1	148.486	289.855	0.965007	1.79856	5e-05	0.000581682	yes		LOC388849	SLC38A1	ACVR1
gene31047	gene31047	TCIRG1	chr11:68038994-68121391	CON	BPI	OK	T-cell immune regulator 1,2C ATPase H+ transporting V0 subunit a3	6.99167	23.7574	1.76467	1.79536	0.00015	0.00152287	yes		LOC392232	SLC38A10	ACVR1B
gene31081	gene31081	CCND1	chr11:69641104-69654474	CON	BPI	OK	cyclin D1	19.6812	44.9579	1.19176	2.08664	5e-05	0.000581682	yes		LOC400927	SLC38A11	ACVR1C
gene31093	gene31093	ANO1	chr11:70078301-70189545	CON	BPI	OK	anoctamin 1	2.80682	6.55974	1.2247	1.54683	0.00065	0.0052301	yes		LOC440300	SLC38A2	ACVR2A
gene31097	gene31097	PPFIA1	chr11:70270686-70384501	CON	BPI	OK	PTPRF interacting protein alpha 1	31.748	16.1823	-0.972248	-1.62271	5e-05	0.000581682	yes		LOC440356	SLC38A3	ACVR2B
gene3114	gene3114	CHRNB2	chr1:154567780-154580026	CON	BPI	OK	cholinergic receptor nicotinic beta 2 subunit	1.94482	1.03045	-0.91636	-0.975552	0.01035	0.0495608	yes		LOC440434	SLC38A4	ADA
gene31162	gene31162	PDE2A	chr11:72576139-72674453	CON	BPI	OK	phosphodiesterase 2A	2.95379	1.19768	-1.30232	-1.38331	0.00175	0.0119372	yes		LOC441009	SLC39A2	ADAM10
gene31179	gene31179	P2RY2	chr11:73200415-73246743	CON	BPI	OK	purinergic receptor P2Y2	2.17209	6.11202	1.49257	1.70256	5e-05	0.000581682	yes		LOC441242	SLC39A8	ADAM11
gene31211	gene31211	KCNE3	chr11:74454840-74467729	CON	BPI	OK	potassium voltage-gated channel subfamily E regulatory subunit 3	2.91134	9.57337	1.71734	1.72854	0.00055	0.00457	yes		LOC554206	SLC40A1	ADAM15
gene31220	gene31220	CHRDL2	chr11:74696427-74731385	CON	BPI	OK	chordin-like 2	1.54136	5.06384	1.71603	1.33982	0.00205	0.0135931	yes		LOC642423	SLC4A10	ADAM17
gene31242	gene31242	ARRB1	chr11:75260121-75351831	CON	BPI	OK	arrestin beta 1	4.27527	9.81161	1.19847	1.94734	5e-05	0.000581682	yes		LOC646268	SLC4A4	ADAM2
gene31248	gene31248	GDPD5	chr11:75434639-75525916	CON	BPI	OK	glycerophosphodiester phosphodiesterase domain containing 5	3.16654	8.30411	1.39092	1.54962	5e-05	0.000581682	yes		LOC646862	SLC4A8	ADAM8
gene31252	gene31252	MAP6	chr11:75581478-75671108	CON	BPI	OK	microtubule associated protein 6	21.8477	4.57724	-2.25493	-2.41949	5e-05	0.000581682	yes		LOC649330	SLC5A1	ADAM9
gene31277	gene31277	TSKU	chr11:76782312-76798154	CON	BPI	OK	tsukushi,2C small leucine rich proteoglycan	10.0015	18.3297	0.873973	1.32614	0.00065	0.0052301	yes		LOC728537	SLC6A1	ADAMTS12
gene3134	gene3134	EFNA1	chr1:155127872-155134910	CON	BPI	OK	ephrin A1	10.9263	19.813	0.858639	1.18432	0.0014	0.00986462	yes		LOC729737	SLC6A11	ADAMTS13
gene31365	gene31365	DLG2	chr11:83455008-85628534	CON	BPI	OK	discs large homolog 2	7.31007	2.08115	-1.8125	-2.13759	5e-05	0.000581682	yes		LOC729970	SLC7A11	ADAMTS18
gene31425	gene31425	GRM5	chr11:88504575-89065971	CON	BPI	OK	glutamate metabotropic receptor 5	1.38051	0.266633	-2.37228	-1.44042	0.0004	0.00348772	yes		LOXL1-AS1	SLC9A1	ADAMTS20
gene31475	gene31475	FAT3	chr11:92224635-92896473	CON	BPI	OK	FAT atypical cadherin 3	7.4014	4.01016	-0.884137	-1.3803	0.00075	0.00592104	yes		LPAR2	SLIT3	ADAMTS7
gene31587	gene31587	TRPC6	chr11:101451469-101584018	CON	BPI	OK	transient receptor potential cation channel subfamily C member 6	0.333203	0.926584	1.47552	1.18268	0.0036	0.0213591	yes		LRFN4	SLITRK2	ADAMTS8
gene31595	gene31595	YAP1	chr11:102109956-102233423	CON	BPI	OK	Yes associated protein 1	24.4894	36.127	0.560921	1.05384	0.0079	0.0398845	yes		LRIG2	SLITRK5	ADAMTSL1
gene31645	gene31645	CASP1	chr11:105025507-105035591	CON	BPI	OK	caspase 1	10.0468	32.1336	1.67735	2.28008	5e-05	0.000581682	yes		LRIT1	SLITRK6	ADAMTSL2
gene31752	gene31752	DIXDC1	chr11:111927143-112022650	CON	BPI	OK	DIX domain containing 1	10.2514	5.81415	-0.818181	-1.17176	0.0026	0.0164149	yes		LRIT2	SMAD3	ADAMTSL4
gene3176	gene3176	SYT11	chr1:155859453-155885199	CON	BPI	OK	synaptotagmin 11	88.5151	14.341	-2.62578	-3.82129	5e-05	0.000581682	yes		LRP1	SMAD6	ADAP1
gene31789	gene31789	DRD2	chr11:113409594-113475279	CON	BPI	OK	dopamine receptor D2	0.843948	0.223775	-1.91511	-1.11119	0.00745	0.0381442	yes		LRP5L	SNAI2	ADAR
gene31824	gene31824	CADM1	chr11:115173624-115504523	CON	BPI	OK	cell adhesion molecule 1	24.8887	11.1512	-1.15829	-1.96209	5e-05	0.000581682	yes		LRRC29	SNAP91	ADC
gene31844	gene31844	APOA4	chr11:116820701-116823295	CON	BPI	OK	apolipoprotein A4	4.84347	23.3528	2.26948	2.05299	5e-05	0.000581682	yes		LRRC32	SNTA1	ADCY10
gene31863	gene31863	DSCAML1	chr11:117427771-117797261	CON	BPI	OK	Down syndrome cell adhesion molecule like 1	4.97664	1.1775	-2.07945	-2.28001	5e-05	0.000581682	yes		LRRC36	SNTG2	ADCY3
gene31929	gene31929	CBL	chr11:119206275-119308149	CON	BPI	OK	Cbl proto-oncogene	11.5111	7.35316	-0.646592	-1.04336	0.00175	0.0119372	yes		LRRC3C	SOCS4	ADCY5
gene31939	gene31939	THY1	chr11:119381777-119499233	CON	BPI	OK	Thy-1 cell surface antigen	19.1506	45.7601	1.2567	2.03951	5e-05	0.000581682	yes		LRRC4B	SORCS3	ADCY6
gene3194	gene3194	LMNA	chr1:156082545-156140089	CON	BPI	OK	lamin A/C	39.3991	61.8348	0.650256	1.15345	0.0021	0.0138516	yes		LRRC57	SOSTDC1	ADCY7
gene31964	gene31964	GRIK4	chr11:120511745-120988805	CON	BPI	OK	glutamate ionotropic receptor kainate type subunit 4	2.1831	0.320579	-2.76763	-1.90337	0.00025	0.00234126	yes		LRRC66	SOX11	ADCY9
gene32018	gene32018	SCN3B	chr11:123629186-123673000	CON	BPI	OK	sodium voltage-gated channel beta subunit 3	3.86954	1.07086	-1.8534	-1.92508	5e-05	0.000581682	yes		LRRC8D	SOX2	ADCYAP1
gene32088	gene32088	ROBO3	chr11:124865408-124881474	CON	BPI	OK	roundabout guidance receptor 3	3.7924	2.18786	-0.793589	-0.954102	0.01	0.0482633	yes		LRRFIP1	SOX4	ADD1
gene32102	gene32102	FEZ1	chr11:125445744-125499526	CON	BPI	OK	fasciculation and elongation protein zeta 1	91.9894	14.829	-2.63305	-3.79568	5e-05	0.000581682	yes		LSM12	SOX6	ADIPOQ
gene32122	gene32122	CDON	chr11:125956812-126063335	CON	BPI	OK	cell adhesion associated,2C oncogene regulated	12.834	7.79445	-0.719456	-1.18368	0.00245	0.015667	yes		LSMEM2	SOX8	ADIPOR1
gene32138	gene32138	KIRREL3	chr11:126355644-127006058	CON	BPI	OK	kin of IRRE like 3 (Drosophila)	1.83245	0.342185	-2.42092	-0.997344	0.0003	0.00273636	yes		LSS	SOX9	ADIPOR2
gene32160	gene32160	ETS1	chr11:128412993-128587593	CON	BPI	OK	ETS proto-oncogene 1,2C transcription factor	4.15786	9.75572	1.23041	1.67279	5e-05	0.000581682	yes		LUC7L3	SP4	ADK
gene32170	gene32170	KCNJ5	chr11:128891417-128921163	CON	BPI	OK	potassium voltage-gated channel subfamily J member 5	1.32237	3.82687	1.53304	1.44398	0.0002	0.00193929	yes		LUZP2	SPAG9	ADM
gene3218	gene3218	BCAN	chr1:156637781-156661475	CON	BPI	OK	brevican	100.223	3.00857	-5.058	-2.89798	0.00025	0.00234126	yes		LY6D	SPARC	ADM2
gene32197	gene32197	ADAMTS8	chr11:130314992-130446204	CON	BPI	OK	ADAM metallopeptidase with thrombospondin type 1 motif 8	0.342225	1.46104	2.09398	1.5492	0.00085	0.00656263	yes		LY6K	SPINK1	ADORA2A
gene32222	gene32222	OPCML	chr11:132403360-133532983	CON	BPI	OK	opioid binding protein/cell adhesion molecule-like	4.26185	1.45279	-1.55266	-1.62948	0.0002	0.00193929	yes		LYG2	SPINK5	ADORA2B
gene32229	gene32229	IGSF9B	chr11:133908563-133956960	CON	BPI	OK	immunoglobulin superfamily member 9B	4.4089	1.37734	-1.67854	-1.77802	0.0001	0.00107608	yes		LYNX1	SPOCK3	ADORA3
gene32233	gene32233	JAM3	chr11:134068924-134151757	CON	BPI	OK	junctional adhesion molecule 3	19.7067	11.9976	-0.715943	-1.19403	0.00115	0.00841666	yes		LYPD2	SPON2	ADRA1A
gene32290	gene32290	WNT5B	chr12:1617055-1647212	CON	BPI	OK	Wnt family member 5B	2.47206	6.69276	1.43689	1.42511	0.0007	0.00558406	yes		LYSMD3	SPRY1	ADRA1B
gene32367	gene32367	KCNA6	chr12:4804484-4851927	CON	BPI	OK	potassium voltage-gated channel subfamily A member 6	8.40101	0.692675	-3.60031	-3.5488	5e-05	0.000581682	yes		LYSMD4	SPTAN1	ADRA1D
gene32371	gene32371	KCNA5	chr12:5043918-5046788	CON	BPI	OK	potassium voltage-gated channel subfamily A member 5	0.699816	0.116425	-2.58757	-1.47806	0.0011	0.00811464	yes		LYZL4	SPTBN4	ADRA2A
gene32391	gene32391	SCNN1A	chr12:6346842-6391571	CON	BPI	OK	sodium channel epithelial 1 alpha subunit	3.13534	14.0081	2.15957	1.68259	0.0053	0.0291923	yes		LZTS1-AS1	SRGAP1	ADRA2B
gene32394	gene32394	LTBR	chr12:6346842-6391571	CON	BPI	OK	lymphotoxin beta receptor	8.13737	21.5484	1.40494	1.26535	0.0012	0.00871397	yes		MACROD1	SRGAP2B	ADRA2C
gene32439	gene32439	PTPN6	chr12:6946575-6961316	CON	BPI	OK	protein tyrosine phosphatase,2C non-receptor type 6	4.3519	11.3222	1.37943	1.7085	5e-05	0.000581682	yes		MACROD2	SRGAP2C	ADRB1
gene32484	gene32484	C3AR1	chr12:8058322-8066359	CON	BPI	OK	complement component 3a receptor 1	3.68916	9.55841	1.37348	1.40646	0.00035	0.00310496	yes		MAD1L1	SRGAP3	ADRB2
gene32600	gene32600	YBX3	chr12:10699076-10723448	CON	BPI	OK	Y-box binding protein 3	26.7607	44.3181	0.72778	1.23565	0.0014	0.00986462	yes		MAGI2	SRPX2	ADRBK1
gene32802	gene32802	ABCC9	chr12:21662312-21941869	CON	BPI	OK	ATP binding cassette subfamily C member 9	32.4503	12.8336	-1.3383	-2.2436	5e-05	0.000581682	yes		MAML3	SSH3	ADRBK2
gene32818	gene32818	SOX5	chr12:23529498-24562701	CON	BPI	OK	SRY-box 5	21.8775	9.66655	-1.17837	-1.2673	0.0021	0.0138516	yes		MANBAL	SST	AES
gene32885	gene32885	PTHLH	chr12:27958083-27974187	CON	BPI	OK	parathyroid hormone-like hormone	1.47199	4.34151	1.56043	1.41176	0.0067	0.0351635	yes		MAP1LC3A	ST8SIA2	AFAP1L2
gene32959	gene32959	BICD1	chr12:32106735-32383637	CON	BPI	OK	BICD cargo adaptor 1	20.34	5.35685	-1.92486	-2.84301	5e-05	0.000581682	yes		MAP2	STC1	AFG3L2
gene32966	gene32966	PKP2	chr12:32790745-32896846	CON	BPI	OK	plakophilin 2	4.27501	15.4477	1.85339	2.61162	5e-05	0.000581682	yes		MAPK1	STEAP2	AGAP2
gene33010	gene33010	CNTN1	chr12:40692438-41072412	CON	BPI	OK	contactin 1	13.4695	5.1197	-1.39557	-1.95377	5e-05	0.000581682	yes		MAPK10	STEAP3	AGER
gene33031	gene33031	PRICKLE1	chr12:42458337-42589770	CON	BPI	OK	prickle planar cell polarity protein 1	3.94728	10.2681	1.37924	1.98415	5e-05	0.000581682	yes		MAPK8IP1	STEAP4	AGGF1
gene33050	gene33050	NELL2	chr12:44508274-44921848	CON	BPI	OK	neural EGFL like 2	18.697	8.31071	-1.16976	-1.27797	0.0031	0.0188639	yes		MAPRE2	STK24	AGK
gene33058	gene33058	ANO6	chr12:45173033-45568844	CON	BPI	OK	anoctamin 6	16.8494	25.5359	0.599833	1.08926	0.0034	0.0203533	yes		MARCH1	STMN2	AGO1
gene33069	gene33069	SLC38A1	chr12:46183054-46278613	CON	BPI	OK	solute carrier family 38 member 1	20.9031	42.6491	1.0288	1.60829	5e-05	0.000581682	yes		MARK1	STMN3	AGO2
gene33071	gene33071	SLC38A2	chr12:46358187-46373778	CON	BPI	OK	solute carrier family 38 member 2	28.4195	50.7915	0.837705	1.55728	5e-05	0.000581682	yes		MARS2	STMN4	AGO3
gene33076	gene33076	SLC38A4	chr12:46764760-46832422	CON	BPI	OK	solute carrier family 38 member 4	0.610051	2.58083	2.08083	1.84205	0.0007	0.00558406	yes		MATN2	STOM	AGO4
gene33097	gene33097	VDR	chr12:47841536-47905031	CON	BPI	OK	vitamin D (1,2C25- dihydroxyvitamin D3) receptor	1.8324	4.90126	1.41942	1.50036	0.0002	0.00193929	yes		MAU2	STON2	AGPAT1
gene33099	gene33099	COL2A1	chr12:47972964-48006212	CON	BPI	OK	collagen type II alpha 1	4.16322	45.4944	3.44992	3.63998	5e-05	0.000581682	yes		MBOAT1	STRA6	AGPAT6
gene33204	gene33204	ASIC1	chr12:50057636-50083622	CON	BPI	OK	acid sensing ion channel subunit 1	6.0681	1.22861	-2.30422	-2.52605	5e-05	0.000581682	yes		MBTD1	STX1B	AGRP
gene33226	gene33226	SLC11A2	chr12:50936222-51028335	CON	BPI	OK	solute carrier family 11 member 2	22.1263	44.842	1.01909	1.79493	5e-05	0.000581682	yes		MCHR1	STX2	AGTR2
gene33243	gene33243	SLC4A8	chr12:51351869-51515763	CON	BPI	OK	solute carrier family 4 member 8	7.64213	2.16009	-1.82288	-1.37009	0.00055	0.00457	yes		MCM3AP	STX3	AGTRAP
gene33246	gene33246	SCN8A	chr12:51589958-51812865	CON	BPI	OK	sodium voltage-gated channel alpha subunit 8	3.86945	1.40228	-1.46435	-1.71646	5e-05	0.000581682	yes		MCM3AP-AS1	STXBP1	AGXT
gene33252	gene33252	ACVRL1	chr12:51906912-51923361	CON	BPI	OK	activin A receptor like type 1	1.2037	3.76248	1.64421	1.80461	5e-05	0.000581682	yes		MCTP1	SULF1	AHCYL1
gene33311	gene33311	IGFBP6	chr12:53097502-53102344	CON	BPI	OK	insulin-like growth factor binding protein 6	6.7954	42.3243	2.63886	3.04847	5e-05	0.000581682	yes		MDGA2	SYK	AHI1
gene33382	gene33382	ITGA5	chr12:54353690-54473602	CON	BPI	OK	integrin subunit alpha 5	8.2809	19.1254	1.20763	1.73414	5e-05	0.000581682	yes		ME1	SYT1	AHNAK
gene33384	gene33384	NCKAP1L	chr12:54497710-54543115	CON	BPI	OK	NCK associated protein 1 like	3.66934	7.47691	1.02692	1.24242	0.00095	0.00718417	yes		MED24	SYT11	AHSG
gene3345	gene3345	KCNJ9	chr1:160037466-160090563	CON	BPI	OK	potassium voltage-gated channel subfamily J member 9	1.29244	0.222081	-2.54094	-0.74249	0.0043	0.0246038	yes		MEF2A	SYT5	AIF1
gene33456	gene33456	ERBB3	chr12:56080024-56113910	CON	BPI	OK	v-erb-b2 avian erythroblastic leukemia viral oncogene homolog 3	8.96506	33.0062	1.88035	2.07535	5e-05	0.000581682	yes		MEF2BNB	SYTL4	AIFM2
gene33464	gene33464	MYL6	chr12:56158260-56161582	CON	BPI	OK	myosin light chain 6	413.525	626.578	0.599521	1.11818	0.00255	0.016195	yes		MEF2BNB-MEF2B	TAC1	AIM2
gene3347	gene3347	ATP1A2	chr1:160115729-160143591	CON	BPI	OK	ATPase Na+/K+ transporting subunit alpha 2	75.8903	3.11842	-4.60503	-6.08491	5e-05	0.000581682	yes		MEF2C	TAOK1	AKAP10
gene33470	gene33470	SLC39A5	chr12:56230035-56258391	CON	BPI	OK	solute carrier family 39 member 5	3.81205	21.3332	2.48446	1.45807	0.0064	0.0339728	yes		MELK	TAX1BP3	AKAP12
gene3349	gene3349	CASQ1	chr1:160190494-160201886	CON	BPI	OK	calsequestrin 1	5.4928	1.13587	-2.27375	-1.90356	5e-05	0.000581682	yes		METTL21A	TBR1	AKAP13
gene3351	gene3351	PEA15	chr1:160202198-160215376	CON	BPI	OK	phosphoprotein enriched in astrocytes 15	217.805	41.6553	-2.38647	-3.94373	5e-05	0.000581682	yes		MGAT4A	TBX18	AKAP3
gene33522	gene33522	INHBE	chr12:57455312-57458008	CON	BPI	OK	inhibin beta E	0.303388	2.96513	3.28886	2.01174	5e-05	0.000581682	yes		MGC2752	TBX3	AKAP4
gene33531	gene33531	KIF5A	chr12:57550063-57584771	CON	BPI	OK	kinesin family member 5A	16.9356	2.30561	-2.87684	-3.23322	5e-05	0.000581682	yes		MINOS1	TCF21	AKAP5
gene3362	gene3362	VANGL2	chr1:160375505-160428678	CON	BPI	OK	VANGL planar cell polarity protein 2	15.0714	7.92491	-0.927349	-1.43337	0.00015	0.00152287	yes		MIPEP	TCF4	AKAP7
gene33620	gene33620	SRGAP1	chr12:63844371-64147863	CON	BPI	OK	SLIT-ROBO Rho GTPase activating protein 1	12.1189	7.79985	-0.635747	-0.950255	0.00865	0.0429007	yes		MIR124-1	TCN1	AKAP9
gene33646	gene33646	WIF1	chr12:65050623-65121566	CON	BPI	OK	WNT inhibitory factor 1	0.625194	2.94136	2.23411	1.42147	0.00185	0.0124838	yes		MIR1247	TENM1	AKIRIN2
gene33660	gene33660	HMGA2	chr12:65758019-65966291	CON	BPI	OK	high mobility group AT-hook 2	2.65508	7.03445	1.40568	1.35962	0.00015	0.00152287	yes		MIR15B	TENM2	AKR1B1
gene33669	gene33669	IRAK3	chr12:66189197-66254622	CON	BPI	OK	interleukin 1 receptor associated kinase 3	1.09462	3.19043	1.54332	1.74009	5e-05	0.000581682	yes		MIR16-2	TENM3	AKR1C1
gene33742	gene33742	BEST3	chr12:69624414-69699416	CON	BPI	OK	bestrophin 3	3.91323	0.469113	-3.06035	-1.94079	0.0001	0.00107608	yes		MIR182	TENM4	AKR1C3
gene33809	gene33809	PHLDA1	chr12:76025446-76031776	CON	BPI	OK	pleckstrin homology like domain family A member 1	30.0971	14.254	-1.07826	-1.91958	5e-05	0.000581682	yes		MIR183	TES	AKR1C4
gene33839	gene33839	SYT1	chr12:78863992-79452008	CON	BPI	OK	synaptotagmin 1	7.98813	2.74749	-1.53974	-1.83618	5e-05	0.000581682	yes		MIR1908	TFAP2A	AKT1
gene33844	gene33844	PAWR	chr12:79587790-79691097	CON	BPI	OK	pro-apoptotic WT1 regulator	9.71145	20.8997	1.10572	1.64563	5e-05	0.000581682	yes		MIR2467	TFF1	AKT1S1
gene33862	gene33862	LIN7A	chr12:80792519-80946118	CON	BPI	OK	lin-7 homolog A,2C crumbs cell polarity complex component	5.07729	2.21299	-1.19806	-1.55062	0.0002	0.00193929	yes		MIR30A	TFRC	AKT2
gene33871	gene33871	PPFIA2	chr12:81257974-81759748	CON	BPI	OK	PTPRF interacting protein alpha 2	14.2983	1.83084	-2.96526	-2.80947	5e-05	0.000581682	yes		MIR3123	TGFA	ALB
gene33931	gene33931	DUSP6	chr12:89347824-89352859	CON	BPI	OK	dual specificity phosphatase 6	5.33872	12.859	1.26821	1.81633	5e-05	0.000581682	yes		MIR3127	TGFB1I1	ALDH2
gene33954	gene33954	DCN	chr12:91143276-91183124	CON	BPI	OK	decorin	110.445	410.903	1.89546	2.84542	5e-05	0.000581682	yes		MIR3178	TGFB2	ALDH5A1
gene34150	gene34150	IGF1	chr12:102279573-102481839	CON	BPI	OK	insulin like growth factor 1	2.90392	6.19689	1.09355	1.52456	5e-05	0.000581682	yes		MIR320A	TGFBR2	ALG1
gene34155	gene34155	ASCL1	chr12:102957673-102960516	CON	BPI	OK	achaete-scute family bHLH transcription factor 1	12.6815	1.89008	-2.74621	-2.49958	5e-05	0.000581682	yes		MIR328	TGM2	ALG10
gene34182	gene34182	CHST11	chr12:104456913-104762014	CON	BPI	OK	carbohydrate (chondroitin 4) sulfotransferase 11	7.71566	4.0779	-0.919961	-1.21298	0.00155	0.0107654	yes		MIR34B	THBS1	ALG10B
gene34221	gene34221	CRY1	chr12:106991363-107093872	CON	BPI	OK	cryptochrome circadian clock 1	16.5796	6.84247	-1.27682	-1.96458	5e-05	0.000581682	yes		MIR34C	THBS2	ALG11
gene34238	gene34238	CMKLR1	chr12:108288043-108339348	CON	BPI	OK	chemerin chemokine-like receptor 1	1.16791	3.32243	1.5083	1.62216	5e-05	0.000581682	yes		MIR3677	THRA	ALG12
gene34297	gene34297	TCTN1	chr12:110614026-110704945	CON	BPI	OK	tectonic family member 1	14.9841	8.71405	-0.782015	-1.03724	0.0104	0.0497445	yes		MIR3914-1	THY1	ALG13
gene34306	gene34306	CUX2	chr12:111034023-111350556	CON	BPI	OK	cut like homeobox 2	1.86698	0.70099	-1.41325	-1.24295	0.0059	0.0318326	yes		MIR3914-2	TIMP1	ALG14
gene34358	gene34358	SLC8B1	chr12:113298765-113335142	CON	BPI	OK	solute carrier family 8 member B1	4.64819	8.68846	0.90243	1.2319	0.0024	0.0154118	yes		MIR3928	TINAGL1	ALG1L
gene34382	gene34382	TBX3	chr12:114670253-114735788	CON	BPI	OK	T-box 3	5.07185	11.9675	1.23854	1.71984	5e-05	0.000581682	yes		MIR4258	TLR3	ALG2
gene34456	gene34456	CIT	chr12:119685789-119877318	CON	BPI	OK	citron rho-interacting serine/threonine kinase	5.26605	2.54554	-1.04875	-1.55911	0.00015	0.00152287	yes		MIR4269	TMBIM1	ALG3
gene34509	gene34509	P2RX4	chr12:121121217-121234106	CON	BPI	OK	purinergic receptor P2X 4	5.43598	16.7276	1.62162	1.38833	0.00105	0.00781049	yes		MIR4274	TMEM37	ALG5
gene34548	gene34548	HCAR2	chr12:122695781-122710104	CON	BPI	OK	hydroxycarboxylic acid receptor 2	1.13101	4.45862	1.97899	1.61606	0.0001	0.00107608	yes		MIR4287	TMOD2	ALG6
gene3463	gene3463	NOS1AP	chr1:162069790-162370023	CON	BPI	OK	nitric oxide synthase 1 adaptor protein	3.42223	1.29084	-1.40663	-1.4618	0.0007	0.00558406	yes		MIR4655	TNC	ALG8
gene34698	gene34698	STX2	chr12:130789599-130839274	CON	BPI	OK	syntaxin 2	17.7889	9.76982	-0.864574	-1.30593	0.0006	0.00491287	yes		MIR4693	TNFAIP8L1	ALG9
gene3484	gene3484	RGS4	chr1:163068605-163076802	CON	BPI	OK	regulator of G-protein signaling 4	1.4968	7.47482	2.32016	2.36949	5e-05	0.000581682	yes		MIR4714	TNFRSF11A	ALK
gene3485	gene3485	RGS5	chr1:163142298-163321791	CON	BPI	OK	regulator of G-protein signaling 5	4.03281	10.2709	1.34871	1.0177	0.0023	0.014904	yes		MIR4717	TNFRSF12A	ALKBH1
gene34967	gene34967	AMER2	chr13:25161678-25172456	CON	BPI	OK	APC membrane recruitment protein 2	11.0426	1.16834	-3.24055	-3.26388	5e-05	0.000581682	yes		MIR4748	TNFRSF14	ALOX12
gene35035	gene35035	FLT1	chr13:28300345-28495128	CON	BPI	OK	fms related tyrosine kinase 1	1.43408	5.32605	1.89294	1.72481	0.0001	0.00107608	yes		MIR4754	TNIK	ALOX12B
gene35126	gene35126	DCLK1	chr13:35768651-36132020	CON	BPI	OK	doublecortin like kinase 1	117.694	11.3402	-3.37553	-4.41425	5e-05	0.000581682	yes		MIR4758	TNR	ALOX15B
gene35145	gene35145	SMAD9	chr13:36844830-36920721	CON	BPI	OK	SMAD family member 9	8.12427	4.70131	-0.789176	-1.21758	0.00165	0.0113676	yes		MIR4760	TOB2	alpha-2/beta-1 integrin complex
gene35207	gene35207	ELF1	chr13:40931918-41061414	CON	BPI	OK	E74 like ETS transcription factor 1	9.67006	23.0681	1.2543	2.09786	5e-05	0.000581682	yes		MIR4766	TP63	alpha-v/beta-3 integrin complex
gene35245	gene35245	TNFSF11	chr13:42562735-42608013	CON	BPI	OK	tumor necrosis factor superfamily member 11	0.236709	1.06416	2.16853	1.23676	0.0028	0.017461	yes		MIR4774	TPD52L1	ALS2
gene35300	gene35300	TPT1	chr13:45333470-45341284	CON	BPI	OK	tumor protein,2C translationally-controlled 1	157.862	297.149	0.912522	1.50653	5e-05	0.000581682	yes		MIR4801	TPM1	AMELX
gene35340	gene35340	HTR2A	chr13:46831541-46897076	CON	BPI	OK	5-hydroxytryptamine (serotonin) receptor 2A,2C G protein-coupled	0.848691	0.227922	-1.8967	-1.46938	0.00015	0.00152287	yes		MIR499A	TPT1	AMER1
gene35367	gene35367	CYSLTR2	chr13:48653710-48709362	CON	BPI	OK	cysteinyl leukotriene receptor 2	0.819776	3.24628	1.98549	1.68808	0.0001	0.00107608	yes		MIR499B	TRABD2A	AMER3
gene3566	gene3566	GPR161	chr1:168079541-168137667	CON	BPI	OK	G protein-coupled receptor 161	8.99689	4.76086	-0.918203	-1.52093	0.0002	0.00193929	yes		MIR5007	TRIM67	AMH
gene35696	gene35696	EDNRB	chr13:77818936-77975529	CON	BPI	OK	endothelin receptor type B	30.5491	8.31612	-1.87715	-2.86496	5e-05	0.000581682	yes		MIR5093	TRIM9	AMHR2
gene35753	gene35753	SLITRK1	chr13:83877204-83882393	CON	BPI	OK	SLIT and NTRK like family member 1	0.883813	0.229649	-1.94431	-1.26372	0.00755	0.0385086	yes		MIR5187	TRPC6	AMIGO1
gene35768	gene35768	SLITRK6	chr13:85792786-85799348	CON	BPI	OK	SLIT and NTRK like family member 6	0.928064	3.93945	2.0857	1.77462	0.00035	0.00310496	yes		MIR548AI	TRPM6	AMOT
gene35781	gene35781	SLITRK5	chr13:87671327-87679619	CON	BPI	OK	SLIT and NTRK like family member 5	5.61368	2.25645	-1.31489	-1.63726	5e-05	0.000581682	yes		MIR5579	TRPV4	AMOTL1
gene35839	gene35839	GPC6	chr13:93226824-94408020	CON	BPI	OK	glypican 6	12.9543	22.1673	0.775005	1.38786	0.00015	0.00152287	yes		MIR558	TSKU	AMOTL2
gene35891	gene35891	RAP2A	chr13:97434220-97467998	CON	BPI	OK	RAP2A,2C member of RAS oncogene family	32.1103	14.1457	-1.18267	-2.08227	5e-05	0.000581682	yes		MIR564	TSPAN2	AMPH
gene35905	gene35905	STK24	chr13:98450198-98577151	CON	BPI	OK	serine/threonine kinase 24	17.2873	32.6969	0.919439	1.55018	0.0001	0.00107608	yes		MIR5684	TSPO	AMTN
gene3592	gene3592	ATP1B1	chr1:169106708-169462221	CON	BPI	OK	ATPase Na+/K+ transporting subunit beta 1	51.2596	83.6142	0.705927	1.09173	0.004	0.0231978	yes		MIR611	TTBK1	ANAPC2
gene35944	gene35944	ZIC2	chr13:99981771-99986765	CON	BPI	OK	Zic family member 2	4.50456	0.891945	-2.33636	-1.20095	0.002	0.0133485	yes		MIR638	TUBB2B	ANGPT2
gene35966	gene35966	FGF14	chr13:101452592-102402428	CON	BPI	OK	fibroblast growth factor 14	1.84833	0.527767	-1.80825	-0.862948	0.00205	0.0135931	yes		MIR661	TUBB3	ANGPT4
gene36045	gene36045	IRS2	chr13:109753836-109786567	CON	BPI	OK	insulin receptor substrate 2	10.8688	2.82523	-1.94375	-2.91322	5e-05	0.000581682	yes		MIR708	TWIST1	ANGPTL1
gene36054	gene36054	COL4A2	chr13:110307283-110513027	CON	BPI	OK	collagen type IV alpha 2	43.1401	68.28	0.662434	1.13686	0.00185	0.0124838	yes		MIR761	TWIST2	ANGPTL3
gene36148	gene36148	RASA3	chr13:113977782-114132623	CON	BPI	OK	RAS p21 protein activator 3	10.2942	5.91661	-0.798995	-1.21704	0.0031	0.0188639	yes		MIR940	TXK	ANK1
gene36297	gene36297	RNASE1	chr14:20725951-20810034	CON	BPI	OK	ribonuclease A family member 1,2C pancreatic	28.3976	68.4217	1.26869	1.66064	5e-05	0.000581682	yes		MIR96	UACA	ANK3
gene36306	gene36306	SLC39A2	chr14:20999254-21001875	CON	BPI	OK	solute carrier family 39 member 2	2.53913	11.5806	2.1893	1.98749	5e-05	0.000581682	yes		MITD1	UCHL1	ANKH
gene36307	gene36307	NDRG2	chr14:21016762-21104704	CON	BPI	OK	NDRG family member 2	52.7097	24.2795	-1.11833	-1.1924	0.0093	0.0455536	yes		MKL1	UNC13A	ANKRD1
gene36497	gene36497	MMP14	chr14:22836532-22847600	CON	BPI	OK	matrix metallopeptidase 14	84.3527	124.123	0.557264	0.96522	0.00925	0.0453711	yes		MKLN1	USH1C	ANKRD17
gene36507	gene36507	AJUBA	chr14:22971173-22982642	CON	BPI	OK	ajuba LIM protein	6.84146	14.1136	1.04471	1.53677	0.00015	0.00152287	yes		MKNK2	VAMP2	ANKRD26
gene36570	gene36570	PSME1	chr14:24136157-24142446	CON	BPI	OK	proteasome activator subunit 1	48.2597	94.0747	0.962988	1.56993	5e-05	0.000581682	yes		MLH1	VAMP8	ANKRD42
gene36572	gene36572	PSME2	chr14:24143364-24160661	CON	BPI	OK	proteasome activator subunit 2	35.0242	88.8217	1.34256	1.71193	5e-05	0.000581682	yes		MLL2	VANGL2	ANKRD54
gene36619	gene36619	NOVA1	chr14:26445882-26597754	CON	BPI	OK	NOVA alternative splicing regulator 1	14.855	1.94775	-2.93106	-2.84794	5e-05	0.000581682	yes		MLL5	VASP	ANKRD6
gene36721	gene36721	CFL2	chr14:34710381-34714823	CON	BPI	OK	cofilin 2	12.0081	6.97269	-0.784225	-1.13761	0.0031	0.0188639	yes		MMP16	VAV3	ANKS1A
gene36740	gene36740	NFKBIA	chr14:35401509-35404754	CON	BPI	OK	NFKB inhibitor alpha	23.6366	36.4952	0.626685	1.009	0.00505	0.0280758	yes		MOB2	VCL	ANO10
gene36780	gene36780	FOXA1	chr14:37589551-37595120	CON	BPI	OK	forkhead box A1	1.50157	7.43521	2.3079	2.31655	5e-05	0.000581682	yes		MOB4	VDR	ANO2
gene36905	gene36905	ARF6	chr14:49893017-49897054	CON	BPI	OK	ADP ribosylation factor 6	12.4486	20.5059	0.720051	1.23967	0.0007	0.00558406	yes		MOCS3	VIPR1	ANO3
gene36937	gene36937	TRIM9	chr14:50975260-51105173	CON	BPI	OK	tripartite motif containing 9	46.3359	4.42906	-3.38706	-4.12104	5e-05	0.000581682	yes		MPDU1	VWA1	ANO4
gene36953	gene36953	GNG2	chr14:51847130-51969800	CON	BPI	OK	G protein subunit gamma 2	28.1139	10.8275	-1.37658	-2.26157	5e-05	0.000581682	yes		MPP6	WASF3	ANO6
gene36983	gene36983	BMP4	chr14:53949735-53956862	CON	BPI	OK	bone morphogenetic protein 4	3.79413	14.5655	1.94071	2.26161	5e-05	0.000581682	yes		MROH8	WFDC1	ANO7
gene36999	gene36999	SOCS4	chr14:55027125-55049489	CON	BPI	OK	suppressor of cytokine signaling 4	9.66018	5.7426	-0.750347	-1.26845	0.0007	0.00558406	yes		MRPL18	WIF1	ANXA1
gene37001	gene37001	LGALS3	chr14:55129216-55145430	CON	BPI	OK	lectin,2C galactoside binding soluble 3	66.8463	131.841	0.97988	1.71398	5e-05	0.000581682	yes		MRPL20	WNK3	ANXA4
gene37026	gene37026	PELI2	chr14:56118329-56301586	CON	BPI	OK	pellino E3 ubiquitin protein ligase family member 2	13.4549	7.53829	-0.835819	-1.11399	0.0034	0.0203533	yes		MRPL30	WNT11	ANXA5
gene37068	gene37068	DACT1	chr14:58634067-58648321	CON	BPI	OK	dishevelled binding antagonist of beta catenin 1	13.6646	6.92287	-0.981004	-1.45789	0.00025	0.00234126	yes		MRPL33	WNT4	ANXA6
gene37116	gene37116	PRKCH	chr14:61277369-61550980	CON	BPI	OK	protein kinase C eta	2.20648	7.50826	1.76673	1.30525	0.00565	0.0307555	yes		MRPL45	WNT5A	ANXA9
gene3726	gene3726	TNR	chr1:175320780-175743702	CON	BPI	OK	tenascin R	11.0787	0.476423	-4.53941	-4.10817	5e-05	0.000581682	yes		MRPL46	WNT5B	AP2A1
gene37312	gene37312	RGS6	chr14:71932099-72894116	CON	BPI	OK	regulator of G-protein signaling 6	9.7045	1.42269	-2.77004	-2.02532	5e-05	0.000581682	yes		MRPS11	XBP1	AP2A2
gene37385	gene37385	PGF	chr14:74941829-74955764	CON	BPI	OK	placental growth factor	0.979941	2.72984	1.47805	1.14759	0.01	0.0482633	yes		MRPS33	XDH	AP2B1
gene3741	gene3741	BRINP2	chr1:177170921-177282422	CON	BPI	OK	BMP/retinoic acid inducible neural specific 2	23.1514	1.436	-4.01098	-3.54401	5e-05	0.000581682	yes		MSGN1	XK	AP2M1
gene37427	gene37427	VASH1	chr14:76761456-76812947	CON	BPI	OK	vasohibin 1	11.1382	4.99238	-1.15771	-1.41828	0.001	0.00748284	yes		MSI1	YBX3	AP2S1
gene37500	gene37500	STON2	chr14:81260649-81427404	CON	BPI	OK	stonin 2	41.9002	12.9467	-1.69438	-2.61342	5e-05	0.000581682	yes		MSI2	ZAK	AP3B1
gene37531	gene37531	FLRT2	chr14:85524431-85628696	CON	BPI	OK	fibronectin leucine rich transmembrane protein 2	11.4856	23.544	1.03553	1.58627	5e-05	0.000581682	yes		MSRA	ZBTB16	AP3B2
gene37551	gene37551	KCNK10	chr14:88156116-88326912	CON	BPI	OK	potassium two pore domain channel subfamily K member 10	1.4803	0.330646	-2.16253	-1.85127	0.0001	0.00107608	yes		MTHFD2L	ZBTB18	AP3D1
gene37582	gene37582	CALM1	chr14:90396982-90408275	CON	BPI	OK	calmodulin 1 (phosphorylase kinase,2C delta)	91.7289	50.5642	-0.85926	-1.61048	5e-05	0.000581682	yes		MTHFR	ZDHHC15	AP3M1
gene37619	gene37619	LGMN	chr14:92703806-92748702	CON	BPI	OK	legumain	30.0701	77.6695	1.36902	2.3603	5e-05	0.000581682	yes		MTRF1L	ZDHHC17	AP3M2
gene37676	gene37676	CLMN	chr14:95181938-95319908	CON	BPI	OK	calmin (calponin-like,2C transmembrane)	6.05814	14.4719	1.2563	1.62366	5e-05	0.000581682	yes		MTSS1L	ZEB1	AP3S1
gene37699	gene37699	BDKRB2	chr14:96204797-96244329	CON	BPI	OK	bradykinin receptor B2	1.59207	4.37171	1.45729	1.6294	5e-05	0.000581682	yes		MTX3	ZEB2	AP3S2
gene37761	gene37761	WARS	chr14:100333787-100376343	CON	BPI	OK	tryptophanyl-tRNA synthetase	21.4823	40.3482	0.909354	1.45267	0.00025	0.00234126	yes		MUSTN1	ZHX2	APBA3
gene37772	gene37772	DLK1	chr14:100726864-100738224	CON	BPI	OK	delta-like 1 homolog (Drosophila)	21.7587	83.4657	1.93959	3.07253	5e-05	0.000581682	yes		MVB12B	ZIC1	APBB2
gene37774	gene37774	MEG3	chr14:100826107-100861026	CON	BPI	OK	maternally expressed 3 (non-protein coding)	58.1473	15.2183	-1.9339	-2.42295	5e-05	0.000581682	yes		MXRA8	ZNF488	APCS
gene379	gene379	DHRS3	chr1:12567909-12618361	CON	BPI	OK	dehydrogenase/reductase (SDR family) member 3	64.1903	147.594	1.20121	2.0663	5e-05	0.000581682	yes		MYBPC2	ZNF503	APELA
gene3816	gene3816	CACNA1E	chr1:181317711-181808084	CON	BPI	OK	calcium voltage-gated channel subunit alpha1 E	2.50035	0.619918	-2.01198	-2.19016	5e-05	0.000581682	yes		MYCL1	A0A0A6YYA1_HUMAN	APEX1
gene38551	gene38551	APBA2	chr15:28885478-29118315	CON	BPI	OK	amyloid beta precursor protein binding family A member 2	0.928921	0.279223	-1.73414	-1.25207	5e-05	0.000581682	yes		MYH14	A4GNT	APH1A
gene38656	gene38656	RYR3	chr15:33310772-34074877	CON	BPI	OK	ryanodine receptor 3	1.78237	0.393439	-2.17959	-1.96651	0.00035	0.00310496	yes		MYH15	AAAS	APH1B
gene38748	gene38748	THBS1	chr15:39581078-39782838	CON	BPI	OK	thrombospondin 1	29.8453	55.3592	0.891321	1.38562	0.0003	0.00273636	yes		MYH7B	AARS	APLF
gene38810	gene38810	CHP1	chr15:41231148-41281887	CON	BPI	OK	calcineurin like EF-hand protein 1	22.0569	33.6055	0.607464	0.94313	0.0029	0.0179692	yes		MYL1	AATK	APLP2
gene38817	gene38817	ITPKA	chr15:41493857-41503559	CON	BPI	OK	inositol-trisphosphate 3-kinase A	0.786203	2.83593	1.85085	1.43887	0.0012	0.00871397	yes		MYL2	ABCA7	APOA1
gene38821	gene38821	TYRO3	chr15:41559021-41579338	CON	BPI	OK	TYRO3 protein tyrosine kinase	13.9931	9.13092	-0.615885	-0.975184	0.00935	0.0457147	yes		MYO16	ABCB6	APOA2
gene38846	gene38846	CAPN3	chr15:42359499-42412317	CON	BPI	OK	calpain 3	4.35305	9.36801	1.10572	1.17084	0.0071	0.0367662	yes		MYO18A	ABCC4	APOA4
gene38929	gene38929	DUOX2	chr15:45092652-45114161	CON	BPI	OK	dual oxidase 2	1.68202	4.42035	1.39397	1.64964	5e-05	0.000581682	yes		MYO1A	ABCC8	APOA5
gene38931	gene38931	DUOXA1	chr15:45114320-45129938	CON	BPI	OK	dual oxidase maturation factor 1	1.52656	4.11181	1.42949	1.18846	0.00045	0.00385449	yes		MYO1C	ABCG5	APOC1
gene38981	gene38981	FBN1	chr15:48408305-48645788	CON	BPI	OK	fibrillin 1	12.2261	60.423	2.30514	4.07666	5e-05	0.000581682	yes		MYO1G	ABCG8	APOC2
gene39037	gene39037	TMOD2	chr15:51751560-51816363	CON	BPI	OK	tropomodulin 2	17.8718	3.62749	-2.30064	-3.48389	5e-05	0.000581682	yes		MYOZ2	ABHD6	APOC3
gene39052	gene39052	MYO5A	chr15:52307282-52529050	CON	BPI	OK	myosin VA	14.3831	5.78906	-1.31298	-2.20502	5e-05	0.000581682	yes		MYRF	ABI1	APOD
gene3907	gene3907	PTGS2	chr1:186671811-186680427	CON	BPI	OK	prostaglandin-endoperoxide synthase 2	1.50751	5.47482	1.86064	1.73928	5e-05	0.000581682	yes		MZF1	ABL1	APOE
gene39075	gene39075	RAB27A	chr15:55202965-55291188	CON	BPI	OK	RAB27A,2C member RAS oncogene family	2.45371	5.57049	1.18284	1.43825	0.00025	0.00234126	yes		NAB2	ABL2	APOH
gene39126	gene39126	ADAM10	chr15:58595203-58749978	CON	BPI	OK	ADAM metallopeptidase domain 10	22.9531	32.9128	0.51996	0.956568	0.00945	0.0461192	yes		NACAD	ABLIM1	APOLD1
gene39208	gene39208	TPM1	chr15:63042195-63071915	CON	BPI	OK	tropomyosin 1 (alpha)	64.265	164.358	1.35473	2.28866	5e-05	0.000581682	yes		NANS	ABLIM2	APP
gene39258	gene39258	CILP	chr15:65195998-65211608	CON	BPI	OK	cartilage intermediate layer protein	2.84018	5.73884	1.01478	1.11906	0.0068	0.0355312	yes		NAPSA	ABLIM3	APPL1
gene3928	gene3928	BRINP3	chr1:190097661-190477997	CON	BPI	OK	BMP/retinoic acid inducible neural specific 3	13.4592	4.23361	-1.66863	-1.89686	5e-05	0.000581682	yes		NAPSB	ABR	AQP1
gene39299	gene39299	SMAD6	chr15:66702109-66782000	CON	BPI	OK	SMAD family member 6	2.21426	6.39826	1.53085	1.76579	5e-05	0.000581682	yes		NAT6	ABT1	AQP10
gene39338	gene39338	GLCE	chr15:69160554-69272209	CON	BPI	OK	glucuronic acid epimerase	5.85678	10.3694	0.824159	1.22437	0.0013	0.00929485	yes		NBL1	ACAA2	AQP11
gene39399	gene39399	HEXA	chr15:72343434-72378788	CON	BPI	OK	hexosaminidase subunit alpha	22.4811	33.2757	0.565754	1.00005	0.0074	0.0379155	yes		NCAM1	ACAN	AQP2
gene39422	gene39422	HCN4	chr15:73319858-73369264	CON	BPI	OK	hyperpolarization activated cyclic nucleotide gated potassium channel 4	1.03794	0.10477	-3.30843	-2.02139	0.003	0.018418	yes		NCAN	ACAT1	AQP5
gene39427	gene39427	NPTN	chr15:73443157-73633412	CON	BPI	OK	neuroplastin	25.4459	44.1502	0.794983	1.29499	0.00115	0.00841666	yes		NCOA5	ACD	AQP6
gene39439	gene39439	PML	chr15:73994672-74047819	CON	BPI	OK	promyelocytic leukemia	7.01559	11.3322	0.691791	0.984625	0.00795	0.0401085	yes		NCOA6	ACE	AQP7
gene39446	gene39446	ISLR2	chr15:74126372-74141826	CON	BPI	OK	immunoglobulin superfamily containing leucine-rich repeat 2	6.68521	1.3394	-2.31939	-2.10685	5e-05	0.000581682	yes		NDFIP2	ACHE	AQP8
gene3949	gene3949	RGS2	chr1:192809038-192812277	CON	BPI	OK	regulator of G-protein signaling 2	10.268	25.876	1.33346	1.8062	5e-05	0.000581682	yes		NDFIP2-AS1	ACSBG1	AQP9
gene39584	gene39584	RASGRF1	chr15:78956956-79090873	CON	BPI	OK	Ras protein specific guanine nucleotide releasing factor 1	1.69655	0.279138	-2.60356	-2.05239	5e-05	0.000581682	yes		NDST3	ACSL3	ARC
gene39661	gene39661	AP3B2	chr15:82543200-82710112	CON	BPI	OK	adaptor related protein complex 3 beta 2 subunit	2.41579	0.719121	-1.74819	-1.51427	0.0003	0.00273636	yes		NDUFA13	ACSL4	AREG
gene3974	gene3974	KCNT2	chr1:196225778-196608905	CON	BPI	OK	potassium sodium-activated channel subfamily T member 2	10.1882	4.93774	-1.04497	-1.50652	0.0003	0.00273636	yes		NDUFB7	ACSL6	ARF1
gene39743	gene39743	AKAP13	chr15:85380595-85749358	CON	BPI	OK	A-kinase anchoring protein 13	15.5738	22.3995	0.524345	0.978786	0.01005	0.0483953	yes		NDUFS2	ACTB	ARF1P1
gene3976	gene3976	CFH	chr1:196651877-196747504	CON	BPI	OK	complement factor H	6.8318	22.2703	1.70478	2.29295	5e-05	0.000581682	yes		NDUFS3	ACTG1	ARF4
gene39766	gene39766	NTRK3	chr15:87859748-88271066	CON	BPI	OK	neurotrophic receptor tyrosine kinase 3	20.1551	3.21945	-2.64626	-3.01037	5e-05	0.000581682	yes		NEDD4	ACTL6A	ARFGEF1
gene39782	gene39782	ACAN	chr15:88796461-88875354	CON	BPI	OK	aggrecan	0.755393	0.189484	-1.99515	-1.18681	0.0071	0.0367662	yes		NEK4	ACTL6B	ARFGEF2
gene39843	gene39843	IQGAP1	chr15:90388240-90502243	CON	BPI	OK	IQ motif containing GTPase activating protein 1	34.5461	50.118	0.536806	1.0017	0.0062	0.0330507	yes		NELL1	ACTR2	ARG1
gene39853	gene39853	FES	chr15:90884420-90895776	CON	BPI	OK	FES proto-oncogene,2C tyrosine kinase	1.84885	4.4809	1.27716	1.31032	0.0021	0.0138516	yes		NEU2	ACTR3	ARHGAP35
gene39877	gene39877	ST8SIA2	chr15:92393909-92501117	CON	BPI	OK	ST8 alpha-N-acetyl-neuraminide alpha-2,2C8-sialyltransferase 2	2.99051	0.491578	-2.6049	-2.15912	5e-05	0.000581682	yes		NEUROG3	ACVR1	ARHGAP4
gene3988	gene3988	CRB1	chr1:197201461-197478455	CON	BPI	OK	crumbs 1,2C cell polarity complex component	21.7201	3.82638	-2.50498	-2.66315	0.00845	0.0422125	yes		NEXN	ACVR1B	ARHGAP6
gene39896	gene39896	RGMA	chr15:93043405-93089214	CON	BPI	OK	repulsive guidance molecule family member a	31.2841	3.43465	-3.18719	-3.98727	5e-05	0.000581682	yes		NFATC3	ACVR1C	ARHGDIA
gene4001	gene4001	PTPRC	chr1:198638967-198757476	CON	BPI	OK	protein tyrosine phosphatase,2C receptor type C	2.20082	7.34081	1.7379	1.94034	5e-05	0.000581682	yes		NFIA	ADA	ARHGEF1
gene40084	gene40084	RGS11	chr16:234545-275943	CON	BPI	OK	regulator of G-protein signaling 11	12.3221	1.76513	-2.8034	-1.54259	0.0004	0.00348772	yes		NFIX	ADAM10	ARHGEF11
gene40121	gene40121	METRN	chr16:715172-719655	CON	BPI	OK	meteorin,2C glial cell differentiation regulator	11.5634	2.90972	-1.99061	-2.39083	5e-05	0.000581682	yes		NFXL1	ADAM17	ARHGEF12
gene40136	gene40136	SOX8	chr16:981807-986979	CON	BPI	OK	SRY-box 8	11.3519	1.24681	-3.18662	-3.2906	5e-05	0.000581682	yes		NGEF	ADAM2	ARHGEF15
gene40207	gene40207	PKD1	chr16:2039814-2135898	CON	BPI	OK	polycystin 1,2C transient receptor potential channel interacting	18.0578	9.06526	-0.994198	-1.54021	0.00015	0.00152287	yes		NHSL1	ADAM28	ARHGEF17
gene40406	gene40406	ABAT	chr16:8674586-8784575	CON	BPI	OK	4-aminobutyrate aminotransferase	23.7303	7.39463	-1.68218	-2.67135	5e-05	0.000581682	yes		NIP7	ADAM8	ARHGEF18
gene40435	gene40435	EMP2	chr16:10528421-10580716	CON	BPI	OK	epithelial membrane protein 2	6.41845	15.5655	1.27806	2.03969	5e-05	0.000581682	yes		NIPA1	ADAM9	ARHGEF2
gene4047	gene4047	TNNT2	chr1:201359007-201377828	CON	BPI	OK	troponin T2,2C cardiac type	9.49422	2.26433	-2.06797	-1.58135	5e-05	0.000581682	yes		NISCH	ADAMTS12	ARHGEF28
gene4050	gene4050	TNNI1	chr1:201403766-201421746	CON	BPI	OK	troponin I1,2C slow skeletal type	2.1613	1.00893	-1.09908	-1.08912	0.0023	0.014904	yes		NKAIN2	ADAMTS8	ARHGEF3
gene40627	gene40627	GPRC5B	chr16:19858970-19886045	CON	BPI	OK	G protein-coupled receptor class C group 5 member B	38.4032	9.49846	-2.01546	-3.12388	5e-05	0.000581682	yes		NMB	ADAMTSL2	ARHGEF4
gene40708	gene40708	SCNN1G	chr16:23182718-23216879	CON	BPI	OK	sodium channel epithelial 1 gamma subunit	0.466407	1.64664	1.81986	1.09356	0.01035	0.0495608	yes		NME1	ADAR	ARHGEF7
gene4074	gene4074	GPR37L1	chr1:202118668-202144743	CON	BPI	OK	G protein-coupled receptor 37 like 1	9.35648	0.782133	-3.58048	-2.0781	5e-05	0.000581682	yes		NME1-NME2	ADARB1	ARID5B
gene40798	gene40798	NUPR1	chr16:28537340-28539174	CON	BPI	OK	nuclear protein 1,2C transcriptional regulator	31.3757	64.3947	1.03729	1.49796	0.0001	0.00107608	yes		NME2	ADCY3	ARIH1
gene40862	gene40862	MVP	chr16:29816206-29848039	CON	BPI	OK	major vault protein	29.8236	52.0788	0.804239	1.19601	0.00195	0.0130556	yes		NMNAT3	ADCY5	ARL13B
gene40940	gene40940	STX1B	chr16:30989255-31010638	CON	BPI	OK	syntaxin 1B	3.91365	0.765139	-2.35472	-2.1246	5e-05	0.000581682	yes		NMRK1	ADCY6	ARL2BP
gene40953	gene40953	PYCARD	chr16:31201485-31203452	CON	BPI	OK	PYD and CARD domain containing	2.67598	10.633	1.99041	1.5099	0.00075	0.00592104	yes		NOC2L	ADCY7	ARL4D
gene40957	gene40957	ITGAM	chr16:31259966-31332892	CON	BPI	OK	integrin subunit alpha M	2.17031	4.15827	0.938085	1.07448	0.00375	0.0220897	yes		NOL9	ADCY9	ARL6
gene40964	gene40964	TGFB1I1	chr16:31472154-31477960	CON	BPI	OK	transforming growth factor beta 1 induced transcript 1	5.37537	10.3626	0.946952	1.14647	0.00285	0.0177108	yes		NOTCH4	ADCYAP1	ARL6IP5
gene4104	gene4104	PPFIA4	chr1:203026490-203078736	CON	BPI	OK	PTPRF interacting protein alpha 4	10.1855	5.00499	-1.02509	-1.60978	0.0001	0.00107608	yes		NPAS3	ADH7	ARMC1
gene4107	gene4107	ADORA1	chr1:203127704-203167405	CON	BPI	OK	adenosine A1 receptor	4.68055	1.6676	-1.48891	-1.46901	0.0011	0.00811464	yes		NPL	ADIPOQ	ARNT
gene4108	gene4108	MYBPH	chr1:203167810-203175814	CON	BPI	OK	myosin binding protein H	9.94098	0.988779	-3.32967	-2.3109	5e-05	0.000581682	yes		NPPA	ADK	ARNTL
gene4109	gene4109	CHI3L1	chr1:203178930-203186794	CON	BPI	OK	chitinase 3 like 1	162.236	46.0861	-1.81569	-2.27353	5e-05	0.000581682	yes		NPPA-AS1	ADM	ARPC1A
gene41199	gene41199	NKD1	chr16:50548329-50649249	CON	BPI	OK	naked cuticle homolog 1	3.15894	5.01639	0.66721	1.0172	0.00505	0.0280758	yes		NPPB	ADNP2	ARPC3
gene41216	gene41216	SALL1	chr16:51135974-51152386	CON	BPI	OK	spalt-like transcription factor 1	13.3009	2.34465	-2.50408	-3.10117	5e-05	0.000581682	yes		NPRL2	ADORA2A	ARPC4
gene4124	gene4124	ATP2B4	chr1:203626786-203744733	CON	BPI	OK	ATPase plasma membrane Ca2+ transporting 4	43.9077	29.3436	-0.581431	-1.06723	0.00425	0.0243961	yes		NPTX1	ADORA2B	ARPC5
gene41263	gene41263	IRX3	chr16:54283299-54286772	CON	BPI	OK	iroquois homeobox 3	0.855592	2.5243	1.56089	1.29367	0.00345	0.0206007	yes		NR1D1	ADORA3	ARRB2
gene41281	gene41281	MMP2	chr16:55478829-55506691	CON	BPI	OK	matrix metallopeptidase 2	60.7572	148.667	1.29096	2.09437	5e-05	0.000581682	yes		NR1H2	ADRA1A	ARRDC3
gene41294	gene41294	GNAO1	chr16:56191338-56357444	CON	BPI	OK	G protein subunit alpha o1	21.6756	2.61827	-3.04938	-3.46303	5e-05	0.000581682	yes		NR1I3	ADRA1B	ARSB
gene41300	gene41300	BBS2	chr16:56451479-56520096	CON	BPI	OK	Bardet-Biedl syndrome 2	23.7677	11.7942	-1.01092	-1.32235	0.0012	0.00871397	yes		NR2C2AP	ADRA1D	ART1
gene41303	gene41303	MT3	chr16:56589354-56591088	CON	BPI	OK	metallothionein 3	62.2932	5.23099	-3.57392	-3.0899	5e-05	0.000581682	yes		NR2E1	ADRA2A	ART3
gene41336	gene41336	PLLP	chr16:57256096-57284672	CON	BPI	OK	plasmolipin	2.66742	5.91927	1.14997	1.07789	0.0048	0.0268818	yes		NRAS	ADRA2B	ART4
gene41379	gene41379	NDRG4	chr16:58463644-58515403	CON	BPI	OK	NDRG family member 4	44.4909	6.29968	-2.82016	-4.09201	5e-05	0.000581682	yes		NRD1	ADRA2C	ARTN
gene41540	gene41540	CDH1	chr16:68737289-68835542	CON	BPI	OK	cadherin 1	19.9952	77.1149	1.94735	3.12851	5e-05	0.000581682	yes		NRF1	ADRB1	ASB1
gene41618	gene41618	MARVELD3	chr16:71626136-71641965	CON	BPI	OK	MARVEL domain containing 3	2.85989	9.79644	1.7763	1.89501	0.00025	0.00234126	yes		NRN1L	ADRB2	ASCL2
gene4163	gene4163	NFASC	chr1:204828651-205022822	CON	BPI	OK	neurofascin	20.5623	4.28058	-2.26413	-3.22621	5e-05	0.000581682	yes		NRON	ADRBK1	ASGR2
gene4165	gene4165	CNTN2	chr1:205043159-205078043	CON	BPI	OK	contactin 2	4.47759	0.817546	-2.45335	-2.64616	5e-05	0.000581682	yes		NRXN1	ADRBK2	ASIC2
gene41703	gene41703	CNTNAP4	chr16:76277216-76563610	CON	BPI	OK	contactin associated protein like 4	0.81945	0.126622	-2.69413	-1.71202	0.00025	0.00234126	yes		NRXN2	AES	ASIC4
gene41800	gene41800	ATP2C2	chr16:84368522-84468428	CON	BPI	OK	ATPase secretory pathway Ca2+ transporting 2	1.83137	5.04162	1.46096	1.46968	0.0012	0.00871397	yes		NRXN3	AFG3L2	ASIC5
gene41854	gene41854	FOXL1	chr16:86578508-86581698	CON	BPI	OK	forkhead box L1	0.286268	1.52638	2.41468	1.51411	0.0013	0.00929485	yes		NSMAF	AGAP2	ASMT
gene41900	gene41900	CYBA	chr16:88643288-88651084	CON	BPI	OK	cytochrome b-245 alpha chain	24.3044	70.2501	1.53128	2.13586	5e-05	0.000581682	yes		NSUN3	AGER	ASNA1
gene41906	gene41906	PIEZO1	chr16:88706462-88785220	CON	BPI	OK	piezo type mechanosensitive ion channel component 1	5.1733	8.21104	0.666481	1.05526	0.0042	0.0241415	yes		NT5DC1	AGGF1	ASPA
gene41962	gene41962	TUBB3	chr16:89922008-89936097	CON	BPI	OK	tubulin beta 3 class III	82.7702	20.574	-2.00829	-2.90297	5e-05	0.000581682	yes		NT5DC2	AGRP	ASPH
gene42068	gene42068	SERPINF1	chr17:1761964-1777565	CON	BPI	OK	serpin family F member 1	31.8411	107.673	1.75769	2.48739	5e-05	0.000581682	yes		NTM	AGTPBP1	ASPM
gene42079	gene42079	HIC1	chr17:2055098-2059687	CON	BPI	OK	hypermethylated in cancer 1	1.32297	4.38118	1.72754	1.73638	5e-05	0.000581682	yes		NTN3	AGTR2	ASPN
gene4213	gene4213	SRGAP2	chr1:206186178-206464443	CON	BPI	OK	SLIT-ROBO Rho GTPase activating protein 2	10.6588	6.71971	-0.665575	-1.08545	0.0045	0.0255092	yes		NTN4	AGXT	ASTL
gene42137	gene42137	TAX1BP3	chr17:3636390-3696404	CON	BPI	OK	Tax1 binding protein 3	27.5341	51.9603	0.916192	1.16774	0.00275	0.0171893	yes		NUP205	AHCYL1	ASXL2
gene42145	gene42145	P2RX1	chr17:3896590-3916666	CON	BPI	OK	purinergic receptor P2X 1	0.271821	0.907313	1.73894	1.26511	0.00205	0.0135931	yes		NUTF2	AHI1	ATAD1
gene42146	gene42146	ATP2A3	chr17:3923868-3964464	CON	BPI	OK	ATPase sarcoplasmic/endoplasmic reticulum Ca2+ transporting 3	0.79634	2.69323	1.75788	1.71583	5e-05	0.000581682	yes		OACYLP	AHNAK	ATAT1
gene42189	gene42189	PFN1	chr17:4945649-4949088	CON	BPI	OK	profilin 1	78.527	147.522	0.909668	1.66073	5e-05	0.000581682	yes		OLFM1	AHSG	ATF1
gene42266	gene42266	DLG4	chr17:7189889-7225267	CON	BPI	OK	discs large homolog 4	17.2609	6.36474	-1.43933	-1.09969	0.00835	0.0417813	yes		ONECUT3	AIDA	ATF2
gene42287	gene42287	NLGN2	chr17:7405491-7419864	CON	BPI	OK	neuroligin 2	14.7173	6.7993	-1.11405	-1.74943	5e-05	0.000581682	yes		OPLAH	AIF1	ATF4
gene42313	gene42313	ATP1B2	chr17:7646626-7657771	CON	BPI	OK	ATPase Na+/K+ transporting subunit beta 2	49.7912	4.29091	-3.53654	-4.25968	5e-05	0.000581682	yes		OR10G2	AIFM1	ATF5
gene42316	gene42316	EFNB3	chr17:7705201-7711375	CON	BPI	OK	ephrin B3	9.3781	2.8227	-1.73222	-2.15706	5e-05	0.000581682	yes		OR10G3	AIMP1	ATG12
gene42350	gene42350	VAMP2	chr17:8159146-8162975	CON	BPI	OK	vesicle associated membrane protein 2	17.4488	7.6674	-1.18632	-1.69579	5e-05	0.000581682	yes		OR4F5	AIMP2	ATG5
gene42445	gene42445	MYOCD	chr17:12665889-13018064	CON	BPI	OK	myocardin	0.6057	3.98273	2.71708	1.78325	0.0013	0.00929485	yes		OR5AU1	AK2	ATG7
gene42475	gene42475	PMP22	chr17:15229776-15265357	CON	BPI	OK	peripheral myelin protein 22	66.772	42.379	-0.655896	-1.12506	0.0025	0.0159295	yes		OR7E156P	AK8	ATL1
gene42515	gene42515	TRPV2	chr17:16415541-16437003	CON	BPI	OK	transient receptor potential cation channel subfamily V member 2	1.68707	4.29867	1.34937	1.33483	0.0024	0.0154118	yes		OR8A1	AKAP10	ATOH1
gene42522	gene42522	ZNF287	chr17:16535897-16569211	CON	BPI	OK	zinc finger protein 287	4.77253	2.48612	-0.940858	-1.16311	0.00175	0.0119372	yes		OSBPL2	AKAP13	ATOX1
gene4255	gene4255	CD46	chr1:207752037-207795516	CON	BPI	OK	CD46 molecule	30.8362	66.9708	1.11891	1.98248	5e-05	0.000581682	yes		OSBPL3	AKAP5	ATP10A
gene42586	gene42586	LLGL1	chr17:18225592-18258916	CON	BPI	OK	LLGL1,2C scribble cell polarity complex component	22.2004	10.3646	-1.09892	-1.21229	0.0021	0.0138516	yes		OSBPL9	AKAP7	ATP10D
gene4264	gene4264	PLXNA2	chr1:208022241-208244384	CON	BPI	OK	plexin A2	13.4399	6.96102	-0.949154	-1.57523	5e-05	0.000581682	yes		OSM	AKAP9	ATP11A
gene42649	gene42649	RNF112	chr17:19407168-19417276	CON	BPI	OK	ring finger protein 112	8.34762	4.01656	-1.05541	-1.3084	0.00145	0.01015	yes		OSTF1	AKR1B1	ATP11C
gene42667	gene42667	ULK2	chr17:19770827-19867926	CON	BPI	OK	unc-51 like autophagy activating kinase 2	14.4255	7.43842	-0.955553	-1.50204	0.0002	0.00193929	yes		OTUB1	AKT1	ATP12A
gene42725	gene42725	MAP2K3	chr17:21284655-21315240	CON	BPI	OK	mitogen-activated protein kinase kinase 3	3.15177	6.30563	1.00048	1.14665	0.00275	0.0171893	yes		OTUD7B	AKT1S1	ATP13A1
gene42809	gene42809	SLC13A2	chr17:28473357-28497781	CON	BPI	OK	solute carrier family 13 member 2	0.45778	4.13402	3.17482	2.34806	5e-05	0.000581682	yes		PABPC1L	AKT2	ATP13A2
gene42844	gene42844	SEZ6	chr17:28952659-29016512	CON	BPI	OK	seizure related 6 homolog	5.33369	1.03322	-2.36799	-2.27771	5e-05	0.000581682	yes		PACRG	ALB	ATP13A3
gene42876	gene42876	SLC6A4	chr17:30194318-30235968	CON	BPI	OK	solute carrier family 6 member 4	0.353472	0.935297	1.40383	1.07707	0.0062	0.0330507	yes		PACRG-AS1	ALDH2	ATP13A5
gene42953	gene42953	CDK5R1	chr17:32485280-32491256	CON	BPI	OK	cyclin-dependent kinase 5,2C regulatory subunit 1 (p35)	12.6657	1.88865	-2.74549	-3.16828	5e-05	0.000581682	yes		PACS1	ALDH5A1	ATP1A1
gene42975	gene42975	CCL2	chr17:34255276-34257203	CON	BPI	OK	C-C motif chemokine ligand 2	67.0796	40.1399	-0.740839	-1.08414	0.00245	0.015667	yes		PACSIN2	ALK	ATP1A3
gene42977	gene42977	CCL11	chr17:34285667-34288180	CON	BPI	OK	C-C motif chemokine ligand 11	0.694602	4.15102	2.57921	1.48778	5e-05	0.000581682	yes		PAK6	ALKBH1	ATP1A4
gene4298	gene4298	IRF6	chr1:209785622-209806175	CON	BPI	OK	interferon regulatory factor 6	5.58564	22.7344	2.02508	3.03691	5e-05	0.000581682	yes		PANX3	ALOX12	ATP1B1
gene43021	gene43021	AP2B1	chr17:35586898-35726417	CON	BPI	OK	adaptor related protein complex 2 beta 1 subunit	47.6946	31.8171	-0.584021	-1.07816	0.0021	0.0138516	yes		PAQR4	ALOX12B	ATP1B3
gene43104	gene43104	HNF1B	chr17:37514796-37745078	CON	BPI	OK	HNF1 homeobox B	0.0891917	0.868751	3.28396	0.836682	0.0002	0.00193929	yes		PARD6A	ALOX15	ATP1B4
gene43128	gene43128	SRCIN1	chr17:38530014-38607166	CON	BPI	OK	SRC kinase signaling inhibitor 1	0.756972	0.285386	-1.40733	-1.15053	0.0036	0.0213591	yes		PARK2	ALOX15B	ATP2A1
gene43167	gene43167	CACNB1	chr17:39156893-39197703	CON	BPI	OK	calcium voltage-gated channel auxiliary subunit beta 1	12.0458	3.7768	-1.6733	-2.0511	5e-05	0.000581682	yes		PARP10	ALS2	ATP2A2
gene43177	gene43177	NEUROD2	chr17:39603767-39607922	CON	BPI	OK	neuronal differentiation 2	5.93234	0.899022	-2.72217	-1.83633	0.0001	0.00107608	yes		PATZ1	ALX1	ATP2B1
gene43182	gene43182	PGAP3	chr17:39671121-39688070	CON	BPI	OK	post-GPI attachment to proteins 3	4.85375	8.31318	0.776302	1.04161	0.0062	0.0330507	yes		PBK	AMBP	ATP2B3
gene43183	gene43183	ERBB2	chr17:39688083-39730563	CON	BPI	OK	erb-b2 receptor tyrosine kinase 2	21.8188	36.4105	0.738784	1.32352	0.00035	0.00310496	yes		PBRM1	AMBRA1	ATP2B4
gene4325	gene4325	SLC30A1	chr1:211575038-211578757	CON	BPI	OK	solute carrier family 30 member 1	9.20348	18.1522	0.979894	1.37216	0.0002	0.00193929	yes		PBX4	AMER1	ATP2C1
gene43313	gene43313	HAP1	chr17:41722638-41734646	CON	BPI	OK	huntingtin-associated protein 1	7.51746	0.839625	-3.16243	-2.06178	5e-05	0.000581682	yes		PBXIP1	AMFR	ATP2C2
gene43315	gene43315	JUP	chr17:41754606-41786853	CON	BPI	OK	junction plakoglobin	19.9618	50.028	1.32549	2.29228	5e-05	0.000581682	yes		PC	AMH	ATP4A
gene43359	gene43359	CNTNAP1	chr17:42679401-42699993	CON	BPI	OK	contactin associated protein 1	9.0462	4.56284	-0.987379	-1.52747	5e-05	0.000581682	yes		PCDP1	AMHR2	ATP4B
gene43388	gene43388	RND2	chr17:43025240-43032041	CON	BPI	OK	Rho family GTPase 2	5.69137	1.04415	-2.44645	-2.56841	5e-05	0.000581682	yes		PCGEM1	AMIGO1	ATP5A1
gene43423	gene43423	MPP2	chr17:43875356-43909711	CON	BPI	OK	membrane palmitoylated protein 2	4.90029	2.45203	-0.998887	-1.27073	0.0013	0.00929485	yes		PCID2	AMIGO2	ATP5B
gene43476	gene43476	GJC1	chr17:44794987-44830811	CON	BPI	OK	gap junction protein gamma 1	10.5585	3.93688	-1.42328	-1.64906	5e-05	0.000581682	yes		PCLO	AMIGO3	ATP5C1
gene43481	gene43481	GFAP	chr17:44905625-44915552	CON	BPI	OK	glial fibrillary acidic protein	2210.24	271.119	-3.02721	-1.73408	5e-05	0.000581682	yes		PCNT	AMPH	ATP5D
gene43554	gene43554	MYL4	chr17:47209016-47227650	CON	BPI	OK	myosin light chain 4	9.71499	1.94766	-2.31847	-1.73841	5e-05	0.000581682	yes		PCP4L1	ANAPC2	ATP5E
gene43594	gene43594	HOXB3	chr17:48542654-48590369	CON	BPI	OK	homeobox B3	4.75098	9.37324	0.980322	1.30377	0.00045	0.00385449	yes		PCSK5	ANG	ATP5EP2
gene43625	gene43625	GIP	chr17:48958555-48968593	CON	BPI	OK	gastric inhibitory polypeptide	3.23456	45.9682	3.829	2.44527	5e-05	0.000581682	yes		PDCD10	ANGPT2	ATP5F1
gene4365	gene4365	VASH2	chr1:212935542-212991585	CON	BPI	OK	vasohibin 2	5.08849	2.32199	-1.13188	-1.35698	0.0012	0.00871397	yes		PDE1C	ANK1	ATP5G1
gene43661	gene43661	ITGA3	chr17:50055967-50090485	CON	BPI	OK	integrin subunit alpha 3	11.9094	18.8655	0.66365	1.12635	0.00265	0.0166764	yes		PDE3B	ANK3	ATP5G2
gene43701	gene43701	SPAG9	chr17:50962173-51120865	CON	BPI	OK	sperm associated antigen 9	54.2579	23.3615	-1.2157	-2.19106	5e-05	0.000581682	yes		PDE4D	ANKRD1	ATP5G3
gene4372	gene4372	PROX1	chr1:213399957-214041510	CON	BPI	OK	prospero homeobox 1	4.04495	1.19083	-1.76416	-2.23109	5e-05	0.000581682	yes		PDF	ANKRD26	ATP5H
gene43754	gene43754	SCPEP1	chr17:56978106-57006768	CON	BPI	OK	serine carboxypeptidase 1	14.0906	31.9433	1.18078	1.85626	5e-05	0.000581682	yes		PDGFD	ANKRD6	ATP5I
gene43913	gene43913	ACE	chr17:63477060-63498380	CON	BPI	OK	angiotensin I converting enzyme	0.852196	3.46501	2.0236	1.96608	5e-05	0.000581682	yes		PDIA4	ANKS1A	ATP5J
gene43981	gene43981	RGS9	chr17:65137337-65227703	CON	BPI	OK	regulator of G-protein signaling 9	3.46025	1.04845	-1.72262	-1.48011	0.0005	0.00420855	yes		PDK1	ANO6	ATP5J2
gene44002	gene44002	CACNG4	chr17:66964863-67033402	CON	BPI	OK	calcium voltage-gated channel auxiliary subunit gamma 4	8.74088	1.36516	-2.67871	-2.44648	5e-05	0.000581682	yes		PDPK1	ANP32B	ATP5L
gene44003	gene44003	CACNG1	chr17:67044535-67056797	CON	BPI	OK	calcium voltage-gated channel auxiliary subunit gamma 1	1.38919	0.231642	-2.58427	-1.29845	0.00105	0.00781049	yes		PDZK1	ANXA1	ATP5L2
gene44080	gene44080	SOX9	chr17:72121019-72126420	CON	BPI	OK	SRY-box 9	42.4995	17.6975	-1.2639	-2.25986	5e-05	0.000581682	yes		PEX16	ANXA6	ATP5O
gene4409	gene4409	TGFB2	chr1:218344195-218444619	CON	BPI	OK	transforming growth factor beta 2	31.1708	10.9971	-1.50308	-2.55579	5e-05	0.000581682	yes		PEX5L	ANXA9	ATP5S
gene44092	gene44092	SSTR2	chr17:73165020-73171955	CON	BPI	OK	somatostatin receptor 2	4.13289	1.38292	-1.57944	-1.56544	0.00015	0.00152287	yes		PFDN1	AP1AR	ATP6
gene44136	gene44136	GRIN2C	chr17:74842020-74860843	CON	BPI	OK	glutamate ionotropic receptor NMDA type subunit 2C	1.08842	0.193063	-2.49509	-1.80674	5e-05	0.000581682	yes		PGAP1	AP2A1	ATP6AP1
gene44301	gene44301	TIMP2	chr17:78852976-78925390	CON	BPI	OK	TIMP metallopeptidase inhibitor 2	76.7482	47.4862	-0.692626	-1.25113	0.00045	0.00385449	yes		PGM3	AP2A2	ATP6AP1L
gene44358	gene44358	SLC38A10	chr17:81244810-81295433	CON	BPI	OK	solute carrier family 38 member 10	8.62126	17.0053	0.980011	1.56195	5e-05	0.000581682	yes		PHF15	AP2B1	ATP6AP2
gene44509	gene44509	MYL12A	chr18:3247481-3278284	CON	BPI	OK	myosin light chain 12A	49.7341	107.867	1.11695	1.12812	0.00235	0.0151453	yes		PHF21A	AP2M1	ATP6V0A1
gene44511	gene44511	MYL12B	chr18:3247481-3278284	CON	BPI	OK	myosin light chain 12B	98.2715	214.666	1.12725	1.62065	5e-05	0.000581682	yes		PHGR1	AP2S1	ATP6V0A2
gene4452	gene4452	HLX	chr1:220832762-220885059	CON	BPI	OK	H2.0 like homeobox	0.539145	1.84414	1.7742	1.36193	0.0002	0.00193929	yes		PI3	AP3B1	ATP6V0A4
gene44521	gene44521	DLGAP1	chr18:3496031-4455307	CON	BPI	OK	discs large homolog associated protein 1	13.0541	3.46269	-1.91453	-1.82051	0.00135	0.00957864	yes		PID1	AP3B2	ATP6V0B
gene44546	gene44546	EPB41L3	chr18:5392380-5630666	CON	BPI	OK	erythrocyte membrane protein band 4.1 like 3	39.1259	12.5683	-1.63833	-2.62665	5e-05	0.000581682	yes		PIGM	AP3D1	ATP6V0C
gene44568	gene44568	LAMA1	chr18:6941743-7117814	CON	BPI	OK	laminin subunit alpha 1	10.4789	2.30142	-2.18689	-3.17108	5e-05	0.000581682	yes		PIGU	AP3M1	ATP6V0D1
gene44627	gene44627	PIEZO2	chr18:10670236-11149561	CON	BPI	OK	piezo type mechanosensitive ion channel component 2	1.90021	4.4145	1.21609	1.76851	5e-05	0.000581682	yes		PIK3IP1	AP3M2	ATP6V0D2
gene44764	gene44764	GATA6	chr18:22169436-22202528	CON	BPI	OK	GATA binding protein 6	3.09742	13.2968	2.10194	2.71974	5e-05	0.000581682	yes		PIM3	AP3S1	ATP6V0E1
gene44837	gene44837	CHST9	chr18:26852037-27189680	CON	BPI	OK	carbohydrate sulfotransferase 9	9.895	1.29762	-2.93083	-0.25509	0.0036	0.0213591	yes		PIP5K1P1	AP3S2	ATP6V1A
gene44851	gene44851	CDH2	chr18:27932877-28177446	CON	BPI	OK	cadherin 2	37.7505	10.7646	-1.8102	-2.90836	5e-05	0.000581682	yes		PISD	APAF1	ATP6V1B1
gene44863	gene44863	DSC2	chr18:31065973-31162856	CON	BPI	OK	desmocollin 2	8.63541	22.5342	1.38378	2.31344	5e-05	0.000581682	yes		PITPNA	APBA3	ATP6V1B2
gene44872	gene44872	DSG2	chr18:31498003-31556911	CON	BPI	OK	desmoglein 2	13.6793	37.9913	1.47368	2.54	5e-05	0.000581682	yes		PITPNA-AS1	APBB2	ATP6V1C1
gene44905	gene44905	DTNA	chr18:34493289-34943367	CON	BPI	OK	dystrobrevin alpha	51.2873	7.87858	-2.70259	-3.49207	5e-05	0.000581682	yes		PIWIL2	APEX1	ATP6V1C2
gene44939	gene44939	CELF4	chr18:37243039-37566052	CON	BPI	OK	CUGBP,2C Elav-like family member 4	2.07459	0.676092	-1.61753	-1.27117	5e-05	0.000581682	yes		PKMYT1	APH1A	ATP6V1D
gene45055	gene45055	SMAD7	chr18:48919852-48950711	CON	BPI	OK	SMAD family member 7	4.87963	9.52506	0.964958	1.25884	0.00115	0.00841666	yes		PLA2G15	APH1B	ATP6V1E1
gene45114	gene45114	DCC	chr18:52340171-53535903	CON	BPI	OK	DCC netrin 1 receptor	2.08939	0.410506	-2.34761	-2.18266	0.0001	0.00107608	yes		PLA2G1B	APIP	ATP6V1E2
gene45136	gene45136	TCF4	chr18:55222330-55636346	CON	BPI	OK	transcription factor 4	45.2691	17.3811	-1.38101	-2.56511	5e-05	0.000581682	yes		PLA2G3	APLP2	ATP6V1F
gene45166	gene45166	ATP8B1	chr18:57630301-57803828	CON	BPI	OK	ATPase phospholipid transporting 8B1	5.75802	23.1179	2.00537	2.9785	5e-05	0.000581682	yes		PLCB2	APOA1	ATP6V1G1
gene45207	gene45207	PMAIP1	chr18:59899959-59904306	CON	BPI	OK	phorbol-12-myristate-13-acetate-induced protein 1	2.00093	4.58084	1.19494	1.12033	0.00265	0.0166764	yes		PLCG2	APOA2	ATP6V1G2
gene45241	gene45241	TNFRSF11A	chr18:62325286-62388096	CON	BPI	OK	tumor necrosis factor receptor superfamily member 11a	1.39974	6.92812	2.3073	2.68439	5e-05	0.000581682	yes		PLCL1	APOA4	ATP6V1G2-DDX39B
gene45252	gene45252	VPS4B	chr18:63389189-63422519	CON	BPI	OK	vacuolar protein sorting 4 homolog B	11.0935	17.8897	0.689418	1.13489	0.00195	0.0130556	yes		PLEC	APOA5	ATP6V1G3
gene45259	gene45259	SERPINB3	chr18:63655196-63661963	CON	BPI	OK	serpin family B member 3	1.32835	4.17906	1.65354	1.35704	0.00035	0.00310496	yes		PLEKHA5	APOB	ATP6V1H
gene45338	gene45338	NETO1	chr18:72742313-72867667	CON	BPI	OK	neuropilin and tolloid like 1	4.06564	0.399544	-3.34706	-2.40878	5e-05	0.000581682	yes		PLEKHA8	APOD	ATP7A
gene4540	gene4540	ENAH	chr1:225486831-225660045	CON	BPI	OK	enabled homolog (Drosophila)	38.028	16.7268	-1.18491	-2.02551	5e-05	0.000581682	yes		PLEKHG4	APOE	ATP7B
gene45481	gene45481	FSTL3	chr19:676388-683392	CON	BPI	OK	follistatin like 3	8.24225	15.3827	0.900202	1.28831	0.0009	0.00686435	yes		PLEKHG5	APOH	ATP8
gene45484	gene45484	PALM	chr19:708952-748330	CON	BPI	OK	paralemmin	25.1174	12.932	-0.957739	-1.542	0.0001	0.00107608	yes		PLEKHN1	APP	ATP8A1
gene45534	gene45534	APC2	chr19:1446267-1479552	CON	BPI	OK	adenomatosis polyposis coli 2	9.30919	1.53158	-2.60363	-2.67444	0.00075	0.00592104	yes		PLEKHO1	AQP1	ATP8A2
gene45588	gene45588	GNG7	chr19:2511218-2702748	CON	BPI	OK	G protein subunit gamma 7	1.94548	0.692771	-1.48967	-1.4936	0.0002	0.00193929	yes		PLGLA	AQP2	ATP8B2
gene45605	gene45605	TLE2	chr19:2997637-3047635	CON	BPI	OK	transducin like enhancer of split 2	4.52758	8.2819	0.871224	1.08126	0.00605	0.0324372	yes		PLRG1	ARAP3	ATP8B3
gene45608	gene45608	GNA11	chr19:3094409-3124002	CON	BPI	OK	G protein subunit alpha 11	10.411	16.5936	0.672515	1.13159	0.00195	0.0130556	yes		PLXNA4	ARC	ATP8B4
gene45611	gene45611	GNA15	chr19:3136031-3163769	CON	BPI	OK	G protein subunit alpha 15	1.9121	5.40529	1.49921	1.49222	5e-05	0.000581682	yes		PLXNB1	ARCN1	ATP9A
gene45639	gene45639	ATCAY	chr19:3880619-3928082	CON	BPI	OK	ataxia,2C cerebellar,2C Cayman type	10.6173	1.03847	-3.35389	-3.24119	5e-05	0.000581682	yes		PMFBP1	AREG	ATP9B
gene45667	gene45667	LRG1	chr19:4537214-4540024	CON	BPI	OK	leucine-rich alpha-2-glycoprotein 1	0.947732	6.0254	2.66851	1.73326	0.0005	0.00420855	yes		PMVK	ARF1	ATRAID
gene45730	gene45730	SLC25A23	chr19:6426036-6460221	CON	BPI	OK	solute carrier family 25 member 23	19.0303	12.6821	-0.585504	-0.97137	0.00575	0.0311728	yes		PNLDC1	ARF1P1	ATRN
gene45759	gene45759	INSR	chr19:7112254-7294405	CON	BPI	OK	insulin receptor	8.10222	14.3194	0.821584	1.48801	0.0001	0.00107608	yes		PNMAL1	ARF4	ATXN1
gene45881	gene45881	COL5A3	chr19:9959560-10010532	CON	BPI	OK	collagen type V alpha 3	5.52109	2.29396	-1.26711	-1.52842	0.0001	0.00107608	yes		PNMAL2	ARG1	ATXN10
gene45911	gene45911	S1PR5	chr19:10512741-10517992	CON	BPI	OK	sphingosine-1-phosphate receptor 5	0.233603	1.44643	2.63037	1.67655	5e-05	0.000581682	yes		POLD1	ARHGAP26	ATXN1L
gene45944	gene45944	RAB3D	chr19:11296138-11339668	CON	BPI	OK	RAB3D,2C member RAS oncogene family	6.1532	14.0129	1.18735	1.87127	5e-05	0.000581682	yes		POLR3D	ARHGAP35	ATXN2
gene45960	gene45960	CNN1	chr19:11538716-11550323	CON	BPI	OK	calponin 1	5.89647	21.1941	1.84574	2.07744	5e-05	0.000581682	yes		POLR3G	ARHGAP4	ATXN3
gene46090	gene46090	PALM3	chr19:14053366-14062137	CON	BPI	OK	paralemmin 3	1.69074	0.440733	-1.93968	-1.19345	0.00435	0.0248235	yes		POMC	ARHGAP6	ATXN7
gene46207	gene46207	CPAMD8	chr19:16892950-17026818	CON	BPI	OK	C3 and PZP like,2C alpha-2-macroglobulin domain containing 8	1.38549	9.66524	2.80241	2.63976	5e-05	0.000581682	yes		POMT1	ARHGDIA	ATXN8
gene46213	gene46213	NR2F6	chr19:17231884-17245342	CON	BPI	OK	nuclear receptor subfamily 2 group F member 6	8.142	20.2906	1.31736	1.79417	5e-05	0.000581682	yes		POMZP3	ARHGEF1	AURKA
gene46241	gene46241	INSL3	chr19:17816512-17821574	CON	BPI	OK	insulin like 3	0.432098	1.32576	1.61739	0.914813	0.0093	0.0455536	yes		POP1	ARHGEF10	AVIL
gene46247	gene46247	KCNN1	chr19:17951301-17999121	CON	BPI	OK	potassium calcium-activated channel subfamily N member 1	1.65404	0.37989	-2.12234	-1.43222	0.00595	0.0320377	yes		POU3F3	ARHGEF11	AVP
gene46255	gene46255	IFI30	chr19:18173779-18178124	CON	BPI	OK	IFI30,2C lysosomal thiol reductase	23.5559	66.4335	1.49582	2.2747	5e-05	0.000581682	yes		PPARGC1A	ARHGEF12	AVPR1A
gene46257	gene46257	RAB3A	chr19:18196798-18204064	CON	BPI	OK	RAB3A,2C member RAS oncogene family	11.0412	1.88881	-2.54735	-2.2905	5e-05	0.000581682	yes		PPDPF	ARHGEF15	AVPR1B
gene46269	gene46269	GDF15	chr19:18386157-18389176	CON	BPI	OK	growth differentiation factor 15	9.00798	26.3119	1.54644	1.7805	5e-05	0.000581682	yes		PPIF	ARHGEF2	AVPR2
gene46548	gene46548	TSHZ3	chr19:31274944-31349284	CON	BPI	OK	teashirt zinc finger homeobox 3	3.37154	6.16823	0.87145	1.21933	0.0013	0.00929485	yes		PPIG	ARHGEF28	AXIN1
gene46586	gene46586	CEBPA	chr19:33299933-33302564	CON	BPI	OK	CCAAT/enhancer binding protein alpha	5.33287	25.3537	2.24921	3.13119	5e-05	0.000581682	yes		PPIL2	ARHGEF7	AXIN2
gene46634	gene46634	HPN	chr19:35040505-35106304	CON	BPI	OK	hepsin	2.82196	12.2351	2.11625	2.04377	5e-05	0.000581682	yes		PPM1F	ARID1A	AXL
gene46640	gene46640	LGI4	chr19:35124512-35135274	CON	BPI	OK	leucine-rich repeat LGI family member 4	2.21321	0.928598	-1.25302	-1.03605	0.00835	0.0417813	yes		PPOX	ARID1B	AZU1
gene46689	gene46689	APLP1	chr19:35825371-35879797	CON	BPI	OK	amyloid beta precursor like protein 1	19.371	3.37604	-2.52049	-2.84359	5e-05	0.000581682	yes		PPP1R13B	ARL13B	B3GALNT1
gene46776	gene46776	KCNK6	chr19:38319813-38329014	CON	BPI	OK	potassium two pore domain channel subfamily K member 6	2.19326	7.08109	1.69089	1.71083	5e-05	0.000581682	yes		PPP1R14A	ARL4D	B3GALNT2
gene46783	gene46783	RYR1	chr19:38433699-38587564	CON	BPI	OK	ryanodine receptor 1	2.20951	0.718144	-1.62138	-1.98312	5e-05	0.000581682	yes		PPP2R2B	ARL6	B3GALT1
gene46788	gene46788	ACTN4	chr19:38647615-38744474	CON	BPI	OK	actinin alpha 4	40.742	82.2331	1.0132	1.79971	5e-05	0.000581682	yes		PPP2R2B-IT1	ARL6IP5	B3GALT2
gene46797	gene46797	SIRT2	chr19:38878554-38908894	CON	BPI	OK	sirtuin 2	52.9722	16.2615	-1.70377	-2.55327	5e-05	0.000581682	yes		PPP5D1	ARMC1	B3GALT4
gene46830	gene46830	DLL3	chr19:39498916-39508481	CON	BPI	OK	delta-like 3 (Drosophila)	2.85954	0.362326	-2.98042	-2.03478	0.0008	0.00623288	yes		PPP6R3	ARMC4	B3GALT5
gene46876	gene46876	SPTBN4	chr19:40467152-40576459	CON	BPI	OK	spectrin beta,2C non-erythrocytic 4	2.42403	0.563974	-2.10371	-1.90522	5e-05	0.000581682	yes		PQLC1	ARNT	B3GALT6
gene46879	gene46879	NUMBL	chr19:40665904-40690658	CON	BPI	OK	NUMB like,2C endocytic adaptor protein	8.45046	4.52289	-0.901785	-1.2429	0.00115	0.00841666	yes		PRAMEF1	ARNTL	B3GALTL
gene4694	gene4694	AGT	chr1:230702522-230714590	CON	BPI	OK	angiotensinogen	38.4741	4.65664	-3.04653	-4.00297	5e-05	0.000581682	yes		PRAMEF10	ARPC1A	B3GAT2
gene46947	gene46947	ATP1A3	chr19:41966581-41994276	CON	BPI	OK	ATPase Na+/K+ transporting subunit alpha 3	8.44687	1.89454	-2.15657	-2.29193	5e-05	0.000581682	yes		PRAMEF11	ARPC3	B3GAT3
gene46948	gene46948	GRIK5	chr19:41998315-42081567	CON	BPI	OK	glutamate ionotropic receptor kainate type subunit 5	9.38078	2.56274	-1.87202	-1.82528	0.0006	0.00491287	yes		PRAMEF2	ARPC4	B3GNT1
gene46961	gene46961	MEGF8	chr19:42325608-42378769	CON	BPI	OK	multiple EGF like domains 8	10.1951	5.76207	-0.823219	-1.42616	0.00015	0.00152287	yes		PRAMEF4	ARPC5	B3GNT2
gene47021	gene47021	KCNN4	chr19:43766532-43782139	CON	BPI	OK	potassium calcium-activated channel subfamily N member 4	1.28554	4.20105	1.70838	1.52892	0.00085	0.00656263	yes		PRDM11	ARRB2	B3GNT4
gene47064	gene47064	CBLC	chr19:44777854-44800646	CON	BPI	OK	Cbl proto-oncogene C	2.66297	12.73	2.25713	2.3025	5e-05	0.000581682	yes		PRDM16	ARRDC3	B3GNT5
gene4710	gene4710	TRIM67	chr1:231162927-231221568	CON	BPI	OK	tripartite motif containing 67	1.23499	0.32609	-1.92115	-1.4118	0.00015	0.00152287	yes		PRKAG1	ARSA	B3GNT8
gene47102	gene47102	VASP	chr19:45507429-45526989	CON	BPI	OK	vasodilator-stimulated phosphoprotein	9.83928	20.2594	1.04197	1.58625	5e-05	0.000581682	yes		PRKCA	ARSB	B3GNT9
gene47110	gene47110	GIPR	chr19:45668186-45683724	CON	BPI	OK	gastric inhibitory polypeptide receptor	0.451853	1.41416	1.64602	1.12688	0.0004	0.00348772	yes		PRKCE	ARTN	B3GNTL1
gene47187	gene47187	SLC8A2	chr19:47428016-47472050	CON	BPI	OK	solute carrier family 8 member A2	1.00534	0.234555	-2.09968	-1.29212	0.0044	0.0250619	yes		PRKD1	ASCL2	B4DXG7_HUMAN
gene47268	gene47268	FTL	chr19:48965308-48966879	CON	BPI	OK	ferritin,2C light polypeptide	1452.01	2815.46	0.955319	1.40275	0.00035	0.00310496	yes		PRMT7	ASH1L	B4GALNT2
gene47287	gene47287	NTF4	chr19:49054273-49065076	CON	BPI	OK	neurotrophin 4	0.804229	2.80843	1.80409	1.06117	0.00485	0.027105	yes		PROCR	ASIC2	B4GALT2
gene47294	gene47294	HRC	chr19:49151197-49155443	CON	BPI	OK	histidine rich calcium binding protein	3.15874	0.641663	-2.29946	-1.45093	0.0063	0.0335002	yes		PROKR2	ASIC4	B4GALT3
gene473	gene473	HSPB7	chr1:16014027-16018796	CON	BPI	OK	heat shock protein family B (small) member 7	2.28749	4.57785	1.00091	1.13258	0.0037	0.0218433	yes		PROS1	ASIC5	B4GALT4
gene47309	gene47309	SLC17A7	chr19:49429397-49441551	CON	BPI	OK	solute carrier family 17 member 7	2.7929	0.481058	-2.53748	-1.74125	0.00025	0.00234126	yes		PROZ	ASPA	B4GALT5
gene4749	gene4749	KCNK1	chr1:233614003-233672512	CON	BPI	OK	potassium two pore domain channel subfamily K member 1	1.32347	4.36758	1.72251	1.57679	0.0001	0.00107608	yes		PRPS1L1	ASPH	B4GALT6
gene47653	gene47653	CACNG6	chr19:53991148-54012666	CON	BPI	OK	calcium voltage-gated channel auxiliary subunit gamma 6	2.05022	0.156201	-3.7143	-1.93719	0.00385	0.0225297	yes		PRR14L	ASPM	B4GALT7
gene47722	gene47722	TNNT1	chr19:55132697-55149354	CON	BPI	OK	troponin T1,2C slow skeletal type	14.6054	6.25356	-1.22376	-1.03352	0.0078	0.0395384	yes		PRR25	ASPN	B9D1
gene47734	gene47734	BRSK1	chr19:55284100-55334043	CON	BPI	OK	BR serine/threonine kinase 1	10.3142	2.70739	-1.92966	-1.57433	0.0049	0.0273344	yes		PRR9	ASXL1	BAAT
gene478	gene478	EPHA2	chr1:16124336-16168216	CON	BPI	OK	EPH receptor A2	5.15296	11.2774	1.12996	1.52831	0.0002	0.00193929	yes		PRRC2B	ATAD1	BAD
gene4801	gene4801	GNG4	chr1:235547684-235650754	CON	BPI	OK	G protein subunit gamma 4	3.4757	0.882692	-1.97732	-2.05468	5e-05	0.000581682	yes		PRSS3	ATAT1	BAG3
gene48017	gene48017	PTPRA	chr20:2835313-3038669	CON	BPI	OK	protein tyrosine phosphatase,2C receptor type A	36.9826	21.9426	-0.753113	-1.10134	0.00245	0.015667	yes		PRSS36	ATF1	BAI1
gene48058	gene48058	SMOX	chr20:4148778-4187747	CON	BPI	OK	spermine oxidase	9.61706	4.65833	-1.04578	-1.27744	0.00075	0.00592104	yes		PRSS8	ATF4	BAI2
gene48069	gene48069	RASSF2	chr20:4780022-4823668	CON	BPI	OK	Ras association domain family member 2	20.0475	5.6947	-1.81573	-2.88982	5e-05	0.000581682	yes		PSAPL1	ATF5	BAI3
gene48129	gene48129	PAK7	chr20:9537389-9839042	CON	BPI	OK	p21 (RAC1) activated kinase 7	3.71815	0.626055	-2.57022	-1.92749	0.0001	0.00107608	yes		PSCA	ATG5	BAIAP2
gene48136	gene48136	SNAP25	chr20:10023811-10307420	CON	BPI	OK	synaptosome associated protein 25kDa	10.3813	2.78155	-1.90002	-1.51681	0.00075	0.00592104	yes		PSKH1	ATG7	BAK1
gene48143	gene48143	JAG1	chr20:10637683-10674046	CON	BPI	OK	jagged 1	10.7207	16.1142	0.587934	1.0439	0.0056	0.0305768	yes		PSMA1	ATIC	BAMBI
gene48190	gene48190	FLRT3	chr20:13995475-16053197	CON	BPI	OK	fibronectin leucine rich transmembrane protein 3	4.93058	11.6947	1.24602	1.6298	0.0002	0.00193929	yes		PSMB10	ATL1	BANK1
gene4822	gene4822	ACTN2	chr1:236686453-236764631	CON	BPI	OK	actinin alpha 2	9.15023	1.08708	-3.07335	-3.18834	5e-05	0.000581682	yes		PSMD3	ATM	BARHL2
gene48287	gene48287	INSM1	chr20:20368120-20370949	CON	BPI	OK	insulinoma associated 1	5.52095	1.47267	-1.90648	-1.87573	5e-05	0.000581682	yes		PTCSC3	ATN1	BARX1
gene48485	gene48485	ID1	chr20:31605282-31606515	CON	BPI	OK	inhibitor of DNA binding 1,2C HLH protein	26.7481	97.5024	1.866	2.84736	5e-05	0.000581682	yes		PTGIS	ATOH1	BASP1
gene48488	gene48488	BCL2L1	chr20:31664451-31723999	CON	BPI	OK	BCL2 like 1	11.6091	21.6915	0.901878	1.22324	0.0014	0.00986462	yes		PTK6	ATOH7	BAX
gene48508	gene48508	POFUT1	chr20:32207821-32238664	CON	BPI	OK	protein O-fucosyltransferase 1	13.5663	29.9685	1.14342	1.89393	5e-05	0.000581682	yes		PTPMT1	ATOH8	BAZ1B
gene48541	gene48541	SNTA1	chr20:33407956-33443892	CON	BPI	OK	syntrophin alpha 1	14.0215	4.57318	-1.61637	-2.05002	5e-05	0.000581682	yes		PTPRE	ATOX1	BBC3
gene48626	gene48626	MYL9	chr20:36306322-36573275	CON	BPI	OK	myosin light chain 9	33.4654	139.102	2.0554	2.11787	0.00015	0.00152287	yes		PTPRR	ATP	BBS2
gene4863	gene4863	GREM2	chr1:240489572-240612372	CON	BPI	OK	gremlin 2,2C DAN family BMP antagonist	0.569428	2.59237	2.18669	1.74916	5e-05	0.000581682	yes		PTPRT	ATP12A	BBS4
gene48664	gene48664	TGM2	chr20:38127386-38166578	CON	BPI	OK	transglutaminase 2	17.4293	85.901	2.30116	3.89426	5e-05	0.000581682	yes		PTRH2	ATP1A1	BBS7
gene48687	gene48687	PPP1R16B	chr20:38805692-38923024	CON	BPI	OK	protein phosphatase 1 regulatory subunit 16B	2.61167	0.0927626	-4.81528	-2.99579	0.00305	0.0186286	yes		PUS7	ATP1A3	BCAR1
gene48708	gene48708	MAFB	chr20:40685847-40689240	CON	BPI	OK	v-maf avian musculoaponeurotic fibrosarcoma oncogene homolog B	3.47039	6.91446	0.994518	1.27438	0.00045	0.00385449	yes		PUSL1	ATP1A4	BCAS3
gene48716	gene48716	PLCG1	chr20:41028821-41175721	CON	BPI	OK	phospholipase C gamma 1	28.138	16.6002	-0.761321	-1.15293	0.00245	0.015667	yes		PXN	ATP1B1	BCAT2
gene48757	gene48757	JPH2	chr20:44111696-44187578	CON	BPI	OK	junctophilin 2	1.45195	3.07089	1.08066	1.07217	0.00395	0.0230015	yes		PYGO2	ATP1B3	BCHE
gene48764	gene48764	HNF4A	chr20:44355800-44432845	CON	BPI	OK	hepatocyte nuclear factor 4 alpha	4.7481	25.9728	2.45158	3.04314	5e-05	0.000581682	yes		QKI	ATP1B4	BCL10
gene48773	gene48773	ADA	chr20:44619518-44651758	CON	BPI	OK	adenosine deaminase	1.56957	4.3097	1.45722	1.21995	0.00405	0.0234179	yes		QTRT1	ATP2A1	BCL11A
gene48799	gene48799	SDC4	chr20:45325287-45348424	CON	BPI	OK	syndecan 4	22.0452	37.3731	0.761536	1.29471	0.0005	0.00420855	yes		QTRTD1	ATP2A2	BCL11B
gene48906	gene48906	PREX1	chr20:48624251-48827883	CON	BPI	OK	phosphatidylinositol-3,2C4,2C5-trisphosphate dependent Rac exchange factor 1	12.6523	3.93927	-1.6834	-2.60684	5e-05	0.000581682	yes		RAB1B	ATP2B1	BCL2
gene49017	gene49017	DOK5	chr20:54475471-54651171	CON	BPI	OK	docking protein 5	22.8332	4.87972	-2.22626	-2.57429	5e-05	0.000581682	yes		RAB2A	ATP2B3	BCL2A1
gene49052	gene49052	BMP7	chr20:57168752-57266651	CON	BPI	OK	bone morphogenetic protein 7	12.1073	6.01115	-1.01016	-1.4684	0.0001	0.00107608	yes		RAB38	ATP2B4	BCL2L10
gene49070	gene49070	PMEPA1	chr20:57648391-57712780	CON	BPI	OK	prostate transmembrane protein,2C androgen induced 1	5.1351	9.40348	0.872802	1.26021	0.0008	0.00623288	yes		RAB3IL1	ATP2C1	BCL2L14
gene49110	gene49110	EDN3	chr20:59300414-59325992	CON	BPI	OK	endothelin 3	0.318289	2.41102	2.92124	2.12658	5e-05	0.000581682	yes		RAD1	ATP2C2	BCL2L2
gene4921	gene4921	ZBTB18	chr1:244048938-244057476	CON	BPI	OK	zinc finger and BTB domain containing 18	44.0764	13.1093	-1.74941	-2.83138	5e-05	0.000581682	yes		RAD23A	ATP4A	BCL3
gene49229	gene49229	STMN3	chr20:63639704-63655003	CON	BPI	OK	stathmin 3	16.0734	5.54173	-1.53627	-2.08392	5e-05	0.000581682	yes		RAI14	ATP4B	BCL6
gene49488	gene49488	NCAM2	chr21:20998314-21543324	CON	BPI	OK	neural cell adhesion molecule 2	7.9166	1.82062	-2.12045	-2.3284	5e-05	0.000581682	yes		RAMP3	ATP5A1	BCL9
gene49544	gene49544	ADAMTS1	chr21:26836286-26845409	CON	BPI	OK	ADAM metallopeptidase with thrombospondin type 1 motif 1	5.43005	15.5259	1.51564	2.36956	5e-05	0.000581682	yes		RANBP1	ATP5F1	BCL9L
gene49583	gene49583	GRIK1	chr21:29536932-29940052	CON	BPI	OK	glutamate ionotropic receptor kainate type subunit 1	8.68562	1.40838	-2.62459	-2.42024	5e-05	0.000581682	yes		RANBP10	ATP5J	BCOR
gene49719	gene49719	CLIC6	chr21:34668952-34718227	CON	BPI	OK	chloride intracellular channel 6	2.36597	9.03314	1.93279	2.35897	5e-05	0.000581682	yes		RAPGEF3	ATP6AP1	BCR
gene49723	gene49723	RUNX1	chr21:34787800-35049334	CON	BPI	OK	runt related transcription factor 1	9.54414	18.5005	0.95488	1.3528	0.00105	0.00781049	yes		RARB	ATP6AP2	BDKRB1
gene49942	gene49942	TRPM2	chr21:44350111-44443081	CON	BPI	OK	transient receptor potential cation channel subfamily M member 2	0.919246	1.74082	0.921247	0.928972	0.00975	0.0472274	yes		RASA2	ATP6V0A1	BDNF
gene50008	gene50008	COL6A1	chr21:45981748-46005049	CON	BPI	OK	collagen type VI alpha 1	65.1135	138.239	1.08613	1.94864	5e-05	0.000581682	yes		RASSF1	ATP6V0A2	BDNF-AS
gene50024	gene50024	S100B	chr21:46598617-46605242	CON	BPI	OK	S100 calcium binding protein B	60.9723	5.84868	-3.38197	-3.09714	5e-05	0.000581682	yes		RBFOX1	ATP6V0A4	BECN1
gene50127	gene50127	CECR2	chr22:17359948-17558155	CON	BPI	OK	cat eye syndrome chromosome region,2C candidate 2	9.3968	2.58727	-1.86074	-2.04202	5e-05	0.000581682	yes		RBFOX3	ATP6V0B	BECN1P1
gene50208	gene50208	SEPT5	chr22:19714463-19724774	CON	BPI	OK	septin 5	22.157	6.01176	-1.88191	-2.27022	5e-05	0.000581682	yes		RBKS	ATP6V0C	BEND6
gene50588	gene50588	XBP1	chr22:28794559-28800572	CON	BPI	OK	X-box binding protein 1	33.2961	76.2752	1.19586	2.0593	5e-05	0.000581682	yes		RBL1	ATP6V0D1	BEST1
gene50653	gene50653	GAL3ST1	chr22:30554634-30574588	CON	BPI	OK	galactose-3-O-sulfotransferase 1	1.79501	0.519541	-1.78869	-1.29948	5e-05	0.000581682	yes		RBL2	ATP6V0D2	BEST2
gene50706	gene50706	SLC5A1	chr22:32043031-32121752	CON	BPI	OK	solute carrier family 5 member 1	0.903201	11.5607	3.67804	3.46355	5e-05	0.000581682	yes		RBM26	ATP6V0E1	BEST4
gene50753	gene50753	HMOX1	chr22:35381066-35394214	CON	BPI	OK	heme oxygenase 1	10.9475	20.8893	0.932164	1.29924	0.0004	0.00348772	yes		RBM26-AS1	ATP6V1A	BGLAP
gene50776	gene50776	MYH9	chr22:36281276-36411040	CON	BPI	OK	myosin,2C heavy chain 9,2C non-muscle	45.5679	109.949	1.27074	2.03975	5e-05	0.000581682	yes		RBMS3	ATP6V1B1	BGN
gene50852	gene50852	CSNK1E	chr22:38290690-38398926	CON	BPI	OK	casein kinase 1 epsilon	37.8757	24.5864	-0.623411	-1.07927	0.0033	0.0198772	yes		RBPJ	ATP6V1B2	BHLHA15
gene50951	gene50951	TOB2	chr22:41433487-41448898	CON	BPI	OK	transducer of ERBB2,2C 2	23.8979	12.3022	-0.957965	-1.64778	5e-05	0.000581682	yes		RBX1	ATP6V1C1	BHLHB9
gene51025	gene51025	TSPO	chr22:43151513-43163242	CON	BPI	OK	translocator protein	21.7156	36.2587	0.739598	1.0116	0.0064	0.0339728	yes		RCE1	ATP6V1C2	BID
gene51104	gene51104	PPARA	chr22:46150533-46243756	CON	BPI	OK	peroxisome proliferator activated receptor alpha	6.64125	9.67953	0.543482	0.780847	0.00755	0.0385086	yes		REEP2	ATP6V1D	BIN1
gene51112	gene51112	CELSR1	chr22:46360833-46537502	CON	BPI	OK	cadherin EGF LAG seven-pass G-type receptor 1	9.51293	5.19362	-0.873148	-1.39325	0.0002	0.00193929	yes		RETNLB	ATP6V1E1	BIRC2
gene51167	gene51167	MAPK11	chr22:50263712-50270393	CON	BPI	OK	mitogen-activated protein kinase 11	5.78109	2.12714	-1.44243	-1.45525	0.00065	0.0052301	yes		RFESD	ATP6V1E2	BIRC6
gene51168	gene51168	PLXNB2	chr22:50274978-50307637	CON	BPI	OK	plexin B2	28.2652	43.6053	0.625475	1.1799	0.00205	0.0135931	yes		RFTN2	ATP6V1F	BIRC8
gene51191	gene51191	MAPK8IP2	chr22:50600684-50613978	CON	BPI	OK	mitogen-activated protein kinase 8 interacting protein 2	2.34858	0.558193	-2.07295	-1.68298	0.0003	0.00273636	yes		RFXANK	ATP6V1G1	BLK
gene51295	gene51295	NLGN4X	chrX:5890025-6230291	CON	BPI	OK	neuroligin 4,2C X-linked	7.31464	2.72096	-1.42667	-1.96178	5e-05	0.000581682	yes		RGPD3	ATP6V1G2	BLNK
gene5132	gene5132	PXDN	chr2:1631886-1744852	CON	BPI	OK	peroxidasin	17.9386	26.5278	0.564438	1.03863	0.00515	0.0285205	yes		RGS12	ATP6V1G3	BLOC1S1
gene51334	gene51334	CLCN4	chrX:10156944-10237660	CON	BPI	OK	chloride voltage-gated channel 4	3.87575	1.8994	-1.02893	-1.36578	0.0003	0.00273636	yes		RGS17	ATP6V1H	BLOC1S2
gene51376	gene51376	GPM6B	chrX:13770921-13938824	CON	BPI	OK	glycoprotein M6B	137.445	16.7933	-3.03289	-3.81087	5e-05	0.000581682	yes		RGS18	ATP7A	BLOC1S3
gene51394	gene51394	ACE2	chrX:15494524-15602069	CON	BPI	OK	angiotensin I converting enzyme 2	3.06786	17.4819	2.51056	3.09723	5e-05	0.000581682	yes		RGS7	ATP7B	BLOC1S4
gene51463	gene51463	RPS6KA3	chrX:20149910-20267514	CON	BPI	OK	ribosomal protein S6 kinase A3	7.35718	19.6624	1.41822	2.41914	5e-05	0.000581682	yes		RHAG	ATP8A1	BLOC1S5
gene51509	gene51509	ARX	chrX:25003693-25015948	CON	BPI	OK	aristaless related homeobox	8.03181	1.1809	-2.76584	-2.49343	5e-05	0.000581682	yes		RHBDL2	ATP8A2	BMI1
gene51610	gene51610	XK	chrX:37685765-37732130	CON	BPI	OK	X-linked Kx blood group	0.580717	2.15661	1.89286	1.69809	5e-05	0.000581682	yes		RHEBL1	ATPIF1	BMP10
gene5166	gene5166	SOX11	chr2:5692666-5701385	CON	BPI	OK	SRY-box 11	39.6141	7.11685	-2.4767	-3.34086	5e-05	0.000581682	yes		RIMS1	ATRAID	BMP2
gene51693	gene51693	MAOA	chrX:43654906-43746824	CON	BPI	OK	monoamine oxidase A	7.76377	17.707	1.18949	1.95782	5e-05	0.000581682	yes		RIN1	ATRN	BMP2K
gene51694	gene51694	MAOB	chrX:43766609-43882475	CON	BPI	OK	monoamine oxidase B	35.6583	5.6284	-2.66344	-3.47654	5e-05	0.000581682	yes		RIN3	ATRX	BMP6
gene51695	gene51695	NDP	chrX:43948775-43973675	CON	BPI	OK	Norrie disease (pseudoglioma)	8.16983	1.25017	-2.70818	-2.30181	5e-05	0.000581682	yes		RIT2	ATXN1	BMP7
gene51734	gene51734	SLC9A7	chrX:46599250-46759172	CON	BPI	OK	solute carrier family 9 member A7	2.83184	4.86302	0.78011	1.07713	0.00515	0.0285205	yes		RLTPR	ATXN10	BMP8B
gene51765	gene51765	TIMP1	chrX:47561099-47619857	CON	BPI	OK	TIMP metallopeptidase inhibitor 1	70.0455	129.95	0.891594	1.18155	0.003	0.018418	yes		RNA5SP244	ATXN2	BMPR1A
gene51852	gene51852	SYP	chrX:49187811-49202454	CON	BPI	OK	synaptophysin	8.49699	3.09295	-1.45797	-1.62519	5e-05	0.000581682	yes		RND1	ATXN3	BMX
gene51960	gene51960	GPR173	chrX:53049323-53080615	CON	BPI	OK	G protein-coupled receptor 173	9.58064	3.14424	-1.60741	-2.22262	5e-05	0.000581682	yes		RNF115	ATXN7	BNIP2
gene51986	gene51986	WNK3	chrX:54192822-54358695	CON	BPI	OK	WNK lysine deficient protein kinase 3	5.15072	1.69747	-1.60138	-2.39009	5e-05	0.000581682	yes		RNF126P1	ATXN8	BOC
gene52055	gene52055	ARHGEF9	chrX:63634966-63786087	CON	BPI	OK	Cdc42 guanine nucleotide exchange factor 9	15.9275	8.79031	-0.857535	-1.46114	0.0007	0.00558406	yes		RNF185	AURKA	BPI
gene52092	gene52092	HEPH	chrX:66162525-66267389	CON	BPI	OK	hephaestin	11.6599	37.2918	1.6773	2.76212	5e-05	0.000581682	yes		RNF223	AVIL	BPIFA1
gene52101	gene52101	AR	chrX:67544031-67730619	CON	BPI	OK	androgen receptor	2.48318	0.510239	-2.28294	-2.45082	5e-05	0.000581682	yes		RNF34	AVP	BRCA1
gene52104	gene52104	OPHN1	chrX:68042343-68433841	CON	BPI	OK	oligophrenin 1	20.6927	14.3504	-0.528034	-0.986253	0.00655	0.0345289	yes		RNPEPL1	AVPI1	BRCA2
gene5211	gene5211	ID2	chr2:8681982-8684453	CON	BPI	OK	inhibitor of DNA binding 2,2C HLH protein	61.4095	30.145	-1.02654	-1.69496	5e-05	0.000581682	yes		RNPS1	AVPR1A	BRD7
gene5213	gene5213	KIDINS220	chr2:8728856-8837625	CON	BPI	OK	kinase D-interacting substrate 220kDa	40.873	24.3424	-0.747677	-1.39829	0.0002	0.00193929	yes		RNU5D-1	AVPR1B	BRD8
gene52165	gene52165	NLGN3	chrX:71144388-71175307	CON	BPI	OK	neuroligin 3	13.6094	2.01053	-2.75896	-3.23012	5e-05	0.000581682	yes		RNU5E-1	AVPR2	BRINP1
gene52221	gene52221	NAP1L2	chrX:73212298-73214874	CON	BPI	OK	nucleosome assembly protein 1 like 2	1.06761	0.36337	-1.55487	-0.993114	0.00735	0.0377316	yes		RNU6-66	AXIN1	BRK1
gene52270	gene52270	ZDHHC15	chrX:75368426-75791820	CON	BPI	OK	zinc finger DHHC-type containing 15	7.2942	2.04562	-1.83421	-1.30717	5e-05	0.000581682	yes		RNU6-69	AXIN2	BRS3
gene52307	gene52307	CYSLTR1	chrX:78271467-78327691	CON	BPI	OK	cysteinyl leukotriene receptor 1	1.06703	3.18281	1.57671	1.33257	0.0008	0.00623288	yes		ROBO2	AXL	BRSK2
gene52461	gene52461	SRPX2	chrX:100644165-100671299	CON	BPI	OK	sushi repeat containing protein,2C X-linked 2	5.7882	23.6674	2.03171	2.57897	5e-05	0.000581682	yes		RORB	AZGP1	BSG
gene52466	gene52466	NOX1	chrX:100843323-100874345	CON	BPI	OK	NADPH oxidase 1	0.154274	1.02867	2.73722	1.54181	0.0012	0.00871397	yes		ROS1	AZU1	BSND
gene52524	gene52524	BHLHB9	chrX:102720713-102752441	CON	BPI	OK	basic helix-loop-helix domain containing,2C class B,2C 9	6.52061	3.50193	-0.896857	-1.20281	0.0025	0.0159295	yes		RPA1	B3GALT6	BTBD3
gene52559	gene52559	PLP1	chrX:103776505-103792619	CON	BPI	OK	proteolipid protein 1	23.0532	1.12752	-4.35374	-4.41411	5e-05	0.000581682	yes		RPGRIP1	B3GAT2	BTBD7
gene52587	gene52587	NRK	chrX:105821943-106007947	CON	BPI	OK	Nik related kinase	1.22978	3.18908	1.37474	1.62713	0.00015	0.00152287	yes		RPGRIP1L	B3GAT3	BTBD9
gene52627	gene52627	COL4A5	chrX:108439843-108697545	CON	BPI	OK	collagen type IV alpha 5	22.6335	38.6227	0.770992	1.35793	0.00065	0.0052301	yes		RPH3AL	B3GNT1	BTC
gene5265	gene5265	KCNF1	chr2:10911936-10914225	CON	BPI	OK	potassium voltage-gated channel modifier subfamily F member 1	2.44418	0.358938	-2.76755	-1.78655	5e-05	0.000581682	yes		RPL23P8	B3GNT2	BTF3P11
gene52651	gene52651	CHRDL1	chrX:110673855-110796058	CON	BPI	OK	chordin-like 1	7.80981	3.10864	-1.329	-1.72879	5e-05	0.000581682	yes		RPL30	B3GNT5	BTG1
gene52652	gene52652	PAK3	chrX:110944240-111227361	CON	BPI	OK	p21 (RAC1) activated kinase 3	10.8387	3.11645	-1.79822	-2.2347	5e-05	0.000581682	yes		RPLP0P2	B4DXG7_HUMAN	BTG2
gene52656	gene52656	DCX	chrX:111293778-111412232	CON	BPI	OK	doublecortin	29.5564	3.69761	-2.99881	-3.30549	5e-05	0.000581682	yes		RPN2	B4GALT7	BTK
gene52825	gene52825	GRIA3	chrX:123184242-123490915	CON	BPI	OK	glutamate ionotropic receptor AMPA type subunit 3	7.66322	1.73042	-2.14683	-2.12479	5e-05	0.000581682	yes		RPS14P3	BAD	BTLA
gene52843	gene52843	TENM1	chrX:124374679-125204305	CON	BPI	OK	teneurin transmembrane protein 1	3.90687	1.83642	-1.08912	-1.12431	0.00805	0.0405078	yes		RPS5	BAG3	BTN2A2
gene52942	gene52942	GPC3	chrX:133535744-133985646	CON	BPI	OK	glypican 3	16.3186	54.8394	1.7487	2.62497	5e-05	0.000581682	yes		RPS6KA2	BAG5	BTNL2
gene5300	gene5300	TRIB2	chr2:12716871-12742734	CON	BPI	OK	tribbles pseudokinase 2	14.2771	7.28183	-0.971329	-1.45219	5e-05	0.000581682	yes		RPTOR	BAG6	BTRC
gene53022	gene53022	FHL1	chrX:136146701-136211359	CON	BPI	OK	four and a half LIM domains 1	69.4388	20.0023	-1.79558	-2.85842	5e-05	0.000581682	yes		RPUSD4	BAI1	BVES
gene53120	gene53120	SLITRK2	chrX:145817828-145829856	CON	BPI	OK	SLIT and NTRK like family member 2	3.24127	0.152463	-4.41003	-2.45794	5e-05	0.000581682	yes		RRBP1	BAI2	BZRAP1
gene53168	gene53168	IDS	chrX:149476989-149505354	CON	BPI	OK	iduronate 2-sulfatase	35.8644	19.4295	-0.884309	-1.10193	0.004	0.0231978	yes		RRS1	BAIAP2	C10orf54
gene53224	gene53224	GABRA3	chrX:152166233-152451359	CON	BPI	OK	gamma-aminobutyric acid type A receptor alpha3 subunit	3.04945	0.780088	-1.96684	-1.76074	0.0001	0.00107608	yes		RTN4RL1	BAK1	C12orf39
gene5323	gene5323	MYCN	chr2:15936264-15947007	CON	BPI	OK	v-myc avian myelocytomatosis viral oncogene neuroblastoma derived homolog	7.22281	2.26714	-1.67169	-1.59543	0.00035	0.00310496	yes		RWDD2A	BAMBI	C12orf76
gene53231	gene53231	GABRQ	chrX:152554382-152698696	CON	BPI	OK	gamma-aminobutyric acid type A receptor theta subunit	3.18657	0.8205	-1.95743	-1.41343	0.00565	0.0307555	yes		S100Z	BANK1	C15orf27
gene53280	gene53280	PLXNB3	chrX:153761626-153779346	CON	BPI	OK	plexin B3	5.16011	1.16246	-2.15022	-2.4596	5e-05	0.000581682	yes		SAA1	BAP1	C16orf45
gene53286	gene53286	L1CAM	chrX:153861513-153888990	CON	BPI	OK	L1 cell adhesion molecule	6.06254	2.436	-1.31541	-1.64122	0.00015	0.00152287	yes		SAMD11	BARHL1	C1D
gene53289	gene53289	ARHGAP4	chrX:153907375-153926260	CON	BPI	OK	Rho GTPase activating protein 4	2.28527	5.06582	1.14843	1.34838	0.00055	0.00457	yes		SAMHD1	BARHL2	C1GALT1
gene53320	gene53320	GDI1	chrX:154436912-154443467	CON	BPI	OK	GDP dissociation inhibitor 1	91.787	32.1632	-1.51288	-2.73056	5e-05	0.000581682	yes		SAR1B	BARX1	C1orf172
gene5373	gene5373	SDC1	chr2:20200796-20225433	CON	BPI	OK	syndecan 1	22.5528	89.8563	1.99431	3.01872	5e-05	0.000581682	yes		SART1	BASP1	C1QBP
gene5490	gene5490	DPYSL5	chr2:26848100-26950351	CON	BPI	OK	dihydropyrimidinase like 5	20.1943	3.55413	-2.50638	-3.07314	5e-05	0.000581682	yes		SAT2	BAX	C1QC
gene5590	gene5590	XDH	chr2:31334319-31414777	CON	BPI	OK	xanthine dehydrogenase	3.38909	18.8997	2.47939	3.40332	5e-05	0.000581682	yes		SCAND2P	BBC3	C1QTNF1
gene56629	gene56629	MAPT	chr17_GL000258v2_alt:760286-944825	CON	BPI	OK	microtubule associated protein tau	7.92145	0.929804	-3.09077	-2.85245	5e-05	0.000581682	yes		SCARA5	BBS2	C1QTNF3
gene5678	gene5678	CYP1B1	chr2:37920788-38076181	CON	BPI	OK	cytochrome P450 family 1 subfamily B member 1	5.4212	14.6873	1.43789	1.96471	5e-05	0.000581682	yes		SCARNA7	BBS4	C21orf33
gene57484	gene57484	APBA2	chr15_KI270905v1_alt:1196591-1393362	CON	BPI	OK	amyloid beta precursor protein binding family A member 2	0.695563	0.107753	-2.69045	-1.61053	0.00035	0.00310496	yes		SCN2A	BBS7	C2CD5
gene5808	gene5808	EPAS1	chr2:46297401-46386703	CON	BPI	OK	endothelial PAS domain protein 1	6.59627	15.8483	1.26461	2.0861	5e-05	0.000581682	yes		SCNN1D	BCHE	C3AR1
gene5927	gene5927	RPS27A	chr2:55172546-55269311	CON	BPI	OK	ribosomal protein S27a	334.136	501.155	0.58482	0.953567	0.009	0.0443075	yes		SCRN1	BCL10	C5
gene5930	gene5930	CCDC88A	chr2:55287816-55419921	CON	BPI	OK	coiled-coil domain containing 88A	44.4054	15.4847	-1.51989	-2.50196	5e-05	0.000581682	yes		SCTR	BCL11A	C6orf25
gene59543	gene59543	HLA-DRB1	chr6_GL000256v2_alt:3979127-3993866	CON	BPI	OK	major histocompatibility complex,2C class II,2C DR beta 1	0.126117	31.5435	7.96644	4.42721	5e-05	0.000581682	yes		SDCBP	BCL11B	CA13
gene6106	gene6106	MEIS1	chr2:66435124-66572765	CON	BPI	OK	Meis homeobox 1	16.4016	47.3714	1.53018	2.61502	5e-05	0.000581682	yes		SEC11A	BCL2	CA4
gene6218	gene6218	CYP26B1	chr2:72129237-72147862	CON	BPI	OK	cytochrome P450 family 26 subfamily B member 1	1.63882	3.70489	1.17677	1.33157	0.00115	0.00841666	yes		SEC22C	BCL2A1	CA5A
gene6222	gene6222	SPR	chr2:72887382-72892160	CON	BPI	OK	sepiapterin reductase (7,2C8-dihydrobiopterin:NADP+ oxidoreductase)	2.64136	6.94176	1.39402	1.3741	0.0005	0.00420855	yes		SEC24B	BCL2L10	CA5B
gene6224	gene6224	EMX1	chr2:72911146-72936691	CON	BPI	OK	empty spiracles homeobox 1	1.2236	0.191017	-2.67935	-1.54032	0.0011	0.00811464	yes		SEC24B-AS1	BCL2L12	CA6
gene6353	gene6353	CTNNA2	chr2:79512933-80648868	CON	BPI	OK	catenin alpha 2	40.7259	5.16308	-2.97964	-3.09994	0.00065	0.0052301	yes		SELM	BCL2L2	CA9
gene637	gene637	HSPG2	chr1:21812208-21937297	CON	BPI	OK	heparan sulfate proteoglycan 2	7.52739	20.0116	1.41062	2.5702	5e-05	0.000581682	yes		SEMA3B	BCL6	CAB39L
gene6399	gene6399	TRABD2A	chr2:84821649-84881975	CON	BPI	OK	TraB domain containing 2A	1.36462	7.82244	2.51912	2.34461	5e-05	0.000581682	yes		SEMA5A	BCL9L	CABP4
gene6431	gene6431	VAMP8	chr2:85577490-85582033	CON	BPI	OK	vesicle associated membrane protein 8	16.7802	55.2827	1.72007	2.20233	5e-05	0.000581682	yes		SEMG1	BCO2	CACFD1
gene647	gene647	WNT4	chr1:22117304-22157385	CON	BPI	OK	Wnt family member 4	1.88999	4.09265	1.11466	1.00543	0.00185	0.0124838	yes		SEMG2	BCR	CACHD1
gene6769	gene6769	CNGA3	chr2:98346154-98399154	CON	BPI	OK	cyclic nucleotide gated channel alpha 3	4.98981	0.655315	-2.92873	-2.01692	5e-05	0.000581682	yes		SENP3	BDH1	CACNA1D
gene6831	gene6831	MAP4K4	chr2:101697702-101894690	CON	BPI	OK	mitogen-activated protein kinase kinase kinase kinase 4	52.3589	23.9483	-1.12851	-1.98345	5e-05	0.000581682	yes		SENP3-EIF4A1	BDKRB1	CACNA1E
gene6976	gene6976	NPHP1	chr2:110123335-110205062	CON	BPI	OK	nephronophthisis 1 (juvenile)	5.01134	2.16278	-1.21231	-1.22451	0.00435	0.0248235	yes		SERF1A	BDNF	CACNA1F
gene7002	gene7002	BCL2L11	chr2:111120913-111168445	CON	BPI	OK	BCL2 like 11	4.50928	7.93871	0.816009	0.901438	0.00245	0.015667	yes		SERF1B	BDNF-AS	CACNA1H
gene7029	gene7029	TTL	chr2:112482126-112532646	CON	BPI	OK	tubulin tyrosine ligase	11.7077	7.36733	-0.668243	-1.10058	0.0035	0.020841	yes		SERPINI1	BECN1	CACNA1I
gene7055	gene7055	IL1RN	chr2:113099364-113134016	CON	BPI	OK	interleukin 1 receptor antagonist	1.90295	6.68142	1.81192	1.60032	0.00035	0.00310496	yes		SETBP1	BECN1P1	CACNA1S
gene711	gene711	IFNLR1	chr1:24151418-24187275	CON	BPI	OK	interferon lambda receptor 1	0.91086	2.65949	1.54585	1.54441	0.0005	0.00420855	yes		SEZ6L2	BEND6	CACNA2D1
gene7122	gene7122	STEAP3	chr2:119222475-119271394	CON	BPI	OK	STEAP3 metalloreductase	1.91426	4.02675	1.07283	1.19485	0.00485	0.027105	yes		SF3B1	BEST1	CACNA2D2
gene7126	gene7126	DBI	chr2:119366923-119372551	CON	BPI	OK	diazepam binding inhibitor (GABA receptor modulator,2C acyl-CoA binding protein)	238.005	122.488	-0.958351	-1.68477	5e-05	0.000581682	yes		SF3B2	BEST2	CACNA2D3
gene7127	gene7127	TMEM37	chr2:119429911-119438520	CON	BPI	OK	transmembrane protein 37	2.45699	10.1353	2.04442	2.08228	5e-05	0.000581682	yes		SF3B3	BEX1	CACNA2D4
gene7148	gene7148	INHBB	chr2:120346142-120351807	CON	BPI	OK	inhibin beta B	3.71804	0.662201	-2.4892	-2.16408	5e-05	0.000581682	yes		SFI1	BEX2	CACNB1
gene720	gene720	NCMAP	chr1:24556075-24609328	CON	BPI	OK	non-compact myelin associated protein	0.40902	2.69937	2.72238	2.09432	5e-05	0.000581682	yes		SFPQ	BGN	CACNB3
gene7411	gene7411	CXCR4	chr2:136114348-136118155	CON	BPI	OK	C-X-C motif chemokine receptor 4	15.9409	8.5575	-0.897469	-1.18334	0.00215	0.0140814	yes		SFRP1	BHLHA15	CACNG3
gene749	gene749	STMN1	chr1:25884185-25908243	CON	BPI	OK	stathmin 1	119.609	64.8923	-0.882202	-1.55247	5e-05	0.000581682	yes		SFXN2	BHLHB9	CACNG5
gene7524	gene7524	KIF5C	chr2:148875222-149026759	CON	BPI	OK	kinesin family member 5C	20.4026	3.60577	-2.50037	-3.17058	5e-05	0.000581682	yes		SGCB	BHLHE40	CACNG7
gene7564	gene7564	CACNB4	chr2:151832770-152099988	CON	BPI	OK	calcium voltage-gated channel auxiliary subunit beta 4	4.05654	1.48777	-1.4471	-1.6951	0.00015	0.00152287	yes		SGIP1	BID	CALB1
gene758	gene758	SLC30A2	chr1:26038021-26046138	CON	BPI	OK	solute carrier family 30 member 2	1.7616	4.20183	1.25413	1.2073	0.001	0.00748284	yes		SH3RF1	BIN1	CALCA
gene7630	gene7630	ACVR1C	chr2:157526766-157628887	CON	BPI	OK	activin A receptor type 1C	0.342987	0.823423	1.26348	1.18242	0.00215	0.0140814	yes		SHANK2	BIRC6	CALCOCO1
gene7670	gene7670	PLA2R1	chr2:159928383-160062902	CON	BPI	OK	phospholipase A2 receptor 1	2.54864	11.3032	2.14893	2.74247	5e-05	0.000581682	yes		SHANK2-AS1	BIRC7	CALCR
gene7687	gene7687	TBR1	chr2:161416093-161425867	CON	BPI	OK	T-box,2C brain 1	2.09344	0.288266	-2.8604	-1.83778	5e-05	0.000581682	yes		SHBG	BLM	CALCRL
gene7699	gene7699	GCG	chr2:162114440-162243535	CON	BPI	OK	glucagon	11.3234	79.8919	2.81875	1.99474	0.00015	0.00152287	yes		SHC1	BLOC1S1	CALM3
gene7704	gene7704	KCNH7	chr2:162318767-162838747	CON	BPI	OK	potassium voltage-gated channel subfamily H member 7	6.56582	0.886093	-2.88944	-1.66076	0.00355	0.0211094	yes		SHISA9	BLOC1S2	CALR
gene7723	gene7723	SLC38A11	chr2:164897744-164955721	CON	BPI	OK	solute carrier family 38 member 11	0.558301	1.53394	1.45812	0.940235	0.00885	0.0437606	yes		SIAE	BLOC1S3	CALY
gene7724	gene7724	SCN3A	chr2:165087519-165204295	CON	BPI	OK	sodium voltage-gated channel alpha subunit 3	9.60131	1.5359	-2.64414	-3.31464	5e-05	0.000581682	yes		SIGLECL1	BLOC1S4	CAMK1
gene7791	gene7791	GAD1	chr2:170813209-170861151	CON	BPI	OK	glutamate decarboxylase 1	9.06496	0.536733	-4.07803	-2.59926	5e-05	0.000581682	yes		SIKE1	BLOC1S5	CAMK1D
gene7812	gene7812	DLX1	chr2:172085479-172089674	CON	BPI	OK	distal-less homeobox 1	9.14389	1.41053	-2.69657	-2.37582	5e-05	0.000581682	yes		SIPA1L3	BLOC1S6	CAMK2A
gene7813	gene7813	DLX2	chr2:172099437-172102750	CON	BPI	OK	distal-less homeobox 2	3.538	0.65296	-2.43787	-1.57315	0.00085	0.00656263	yes		SIRT4	BMI1	CAMKK1
gene7819	gene7819	ITGA6	chr2:172427353-172672693	CON	BPI	OK	integrin subunit alpha 6	59.2798	32.9419	-0.847615	-1.31831	0.0014	0.00986462	yes		SLAIN2	BMP10	CAMKK2
gene783	gene783	RPS6KA1	chr1:26529757-26575029	CON	BPI	OK	ribosomal protein S6 kinase A1	3.90796	13.3505	1.7724	2.40135	5e-05	0.000581682	yes		SLAMF9	BMP15	CAMP
gene7859	gene7859	CHRNA1	chr2:174747591-174764472	CON	BPI	OK	cholinergic receptor nicotinic alpha 1 subunit	6.41602	1.17738	-2.4461	-2.08957	5e-05	0.000581682	yes		SLC10A4	BMP2	CAMSAP1
gene7861	gene7861	CHN1	chr2:174799313-175005379	CON	BPI	OK	chimerin 1	18.1354	10.3611	-0.807636	-1.21623	0.00195	0.0130556	yes		SLC12A4	BMP6	CANX
gene792	gene792	SFN	chr1:26863141-26864456	CON	BPI	OK	stratifin	7.81781	27.1572	1.7965	2.146	5e-05	0.000581682	yes		SLC12A5	BMP7	CAP1
gene7942	gene7942	TTN	chr2:178522826-178807423	CON	BPI	OK	titin	14.7393	4.24361	-1.79631	-1.22673	5e-05	0.000581682	yes		SLC12A9	BMP8A	CAPN3
gene7979	gene7979	PDE1A	chr2:182140034-182523375	CON	BPI	OK	phosphodiesterase 1A	2.99426	6.4405	1.10497	1.20662	0.0037	0.0218433	yes		SLC13A4	BMP8B	CAPN5
gene7984	gene7984	FRZB	chr2:182833274-182866770	CON	BPI	OK	frizzled-related protein	4.12046	7.63181	0.889221	1.10438	0.00175	0.0119372	yes		SLC14A2	BMPR1A	CAPN7
gene8044	gene8044	COL5A2	chr2:189031914-189225301	CON	BPI	OK	collagen type V alpha 2	55.7318	165.399	1.56938	2.52522	5e-05	0.000581682	yes		SLC16A5	BMPR2	CAPRIN1
gene8050	gene8050	SLC40A1	chr2:189560589-189580811	CON	BPI	OK	solute carrier family 40 member 1	23.7798	80.4022	1.7575	3.12482	5e-05	0.000581682	yes		SLC18A3	BNIP2	CAPRIN2
gene8075	gene8075	GLS	chr2:190880820-190965552	CON	BPI	OK	glutaminase	29.6464	82.4585	1.47581	2.49912	5e-05	0.000581682	yes		SLC22A11	BOC	CAPZB
gene8216	gene8216	CASP8	chr2:201233442-201287711	CON	BPI	OK	caspase 8	3.51653	9.63931	1.45478	1.64667	5e-05	0.000581682	yes		SLC22A12	BPIFA1	CARD14
gene825	gene825	IFI6	chr1:27666060-27672213	CON	BPI	OK	interferon alpha inducible protein 6	28.6914	50.2855	0.809525	1.05806	0.00655	0.0345289	yes		SLC24A4	BPIFB1	CARD8
gene8280	gene8280	ABI2	chr2:203327873-203432173	CON	BPI	OK	abl-interactor 2	28.4813	14.6588	-0.958253	-1.7304	5e-05	0.000581682	yes		SLC25A17	BPNT1	CASK
gene8327	gene8327	KLF7	chr2:207074136-207173851	CON	BPI	OK	Kruppel-like factor 7 (ubiquitous)	14.3066	9.70612	-0.559719	-0.963696	0.00925	0.0453711	yes		SLC26A7	BPTF	CASP14
gene8343	gene8343	FZD5	chr2:207762585-207769419	CON	BPI	OK	frizzled class receptor 5	4.4513	7.83862	0.816375	1.15052	0.00135	0.00957864	yes		SLC27A5	BRAF	CASP16
gene8388	gene8388	CPS1	chr2:210477681-210679107	CON	BPI	OK	carbamoyl-phosphate synthase 1	22.3864	151.153	2.75531	3.78719	5e-05	0.000581682	yes		SLC28A1	BRAP	CASP3
gene8393	gene8393	ERBB4	chr2:211375716-212539147	CON	BPI	OK	erb-b2 receptor tyrosine kinase 4	2.94141	0.31378	-3.22868	-2.7408	5e-05	0.000581682	yes		SLC2A10	BRCA1	CASP8AP2
gene8422	gene8422	FN1	chr2:215360439-215436167	CON	BPI	OK	fibronectin 1	109.128	380.58	1.80218	1.99499	5e-05	0.000581682	yes		SLC35B1	BRCA2	CASP9
gene8450	gene8450	IGFBP5	chr2:216672104-216695549	CON	BPI	OK	insulin like growth factor binding protein 5	237.383	95.7239	-1.31027	-1.85535	5e-05	0.000581682	yes		SLC35C1	BRD7	CASQ2
gene8475	gene8475	ARPC2	chr2:218216102-218254348	CON	BPI	OK	actin related protein 2/3 complex subunit 2	77.3653	131.793	0.76852	1.34587	0.00035	0.00310496	yes		SLC35F4	BRINP1	CATSPER1
gene8480	gene8480	TMBIM1	chr2:218270391-218368393	CON	BPI	OK	transmembrane BAX inhibitor motif containing 1	40.9441	68.7492	0.747688	1.23367	0.0012	0.00871397	yes		SLC39A14	BRSK2	CATSPER4
gene8489	gene8489	SLC11A1	chr2:218381765-218396894	CON	BPI	OK	solute carrier family 11 member 1	3.59247	8.35142	1.21705	1.42684	5e-05	0.000581682	yes		SLC44A2	BTBD3	CAV3
gene8490	gene8490	CTDSP1	chr2:218398337-218405941	CON	BPI	OK	CTD small phosphatase 1	19.4184	33.0302	0.766364	1.28979	0.001	0.00748284	yes		SLC48A1	BTBD9	CBFA2T2
gene8523	gene8523	IHH	chr2:219054419-219060516	CON	BPI	OK	indian hedgehog	1.49757	7.13028	2.25133	1.8556	5e-05	0.000581682	yes		SLC4A1	BTD	CBLB
gene8546	gene8546	DES	chr2:219418376-219426739	CON	BPI	OK	desmin	42.7144	88.8172	1.05612	1.53378	0.00015	0.00152287	yes		SLC4A10	BTG1	CBLN2
gene8551	gene8551	ASIC4	chr2:219434214-219538772	CON	BPI	OK	acid sensing ion channel subunit family member 4	2.91356	0.300854	-3.27565	-0.830286	0.0052	0.0287601	yes		SLC4A1AP	BTG2	CBY1
gene8586	gene8586	PAX3	chr2:222199886-222305217	CON	BPI	OK	paired box 3	1.42965	0.256615	-2.47798	-1.21516	0.00295	0.0181999	yes		SLC4A9	BTG3	CCBE1
gene8606	gene8606	KCNE4	chr2:223051929-223055637	CON	BPI	OK	potassium voltage-gated channel subfamily E regulatory subunit 4	1.90036	6.57554	1.79083	2.01036	5e-05	0.000581682	yes		SLC7A6	BTG4	CCDC126
gene8613	gene8613	SCG2	chr2:223596939-223602499	CON	BPI	OK	secretogranin II	19.6075	10.2601	-0.934356	-1.4415	5e-05	0.000581682	yes		SLC7A6OS	BTLA	CCDC23
gene8636	gene8636	IRS1	chr2:226731316-226798790	CON	BPI	OK	insulin receptor substrate 1	4.93327	9.29889	0.914514	1.52129	5e-05	0.000581682	yes		SLC8A3	BTN2A2	CCDC64
gene8669	gene8669	DNER	chr2:229357628-229714570	CON	BPI	OK	delta/notch like EGF repeat containing	53.1956	4.22765	-3.65338	-3.64039	5e-05	0.000581682	yes		SLC9A5	BTNL2	CCDC66
gene8698	gene8698	ITM2C	chr2:230864597-230879254	CON	BPI	OK	integral membrane protein 2C	208.068	102.38	-1.02312	-1.7706	5e-05	0.000581682	yes		SLPI	BTRC	CCK
gene8750	gene8750	CHRND	chr2:232526159-232537907	CON	BPI	OK	cholinergic receptor nicotinic delta subunit	1.66448	0.447102	-1.89639	-1.18321	0.00325	0.0196369	yes		SLURP1	BVES	CCKAR
gene8751	gene8751	CHRNG	chr2:232539726-232546328	CON	BPI	OK	cholinergic receptor nicotinic gamma subunit	5.89849	1.2889	-2.19421	-1.83586	5e-05	0.000581682	yes		SMAD3	BZRAP1	CCKBR
gene8756	gene8756	EFHD1	chr2:232595381-232682781	CON	BPI	OK	EF-hand domain family member D1	10.8532	1.58943	-2.77155	-2.49153	5e-05	0.000581682	yes		SMC4	BZW2	CCL11
gene876	gene876	PTPRU	chr1:29236515-29326813	CON	BPI	OK	protein tyrosine phosphatase,2C receptor type U	5.01285	10.7415	1.09949	1.63731	5e-05	0.000581682	yes		SMCP	C10orf54	CCL13
gene8843	gene8843	COL6A3	chr2:237324011-237434822	CON	BPI	OK	collagen type VI alpha 3	76.7576	255.51	1.735	2.30784	5e-05	0.000581682	yes		SMIM4	C11orf63	CCL14
gene8849	gene8849	RAB17	chr2:237574321-237595972	CON	BPI	OK	RAB17,2C member RAS oncogene family	1.31531	6.17678	2.23145	1.95301	0.00015	0.00152287	yes		SMN1	C12orf39	CCL19
gene892	gene892	SDC3	chr1:30869465-30909735	CON	BPI	OK	syndecan 3	58.4385	16.9175	-1.7884	-3.17696	5e-05	0.000581682	yes		SMN2	C15orf27	CCL2
gene8939	gene8939	BOK	chr2:241544383-241581528	CON	BPI	OK	BCL2-related ovarian killer	3.19062	6.66019	1.06173	1.23379	0.001	0.00748284	yes		SMOC1	C16orf45	CCL20
gene8971	gene8971	CHL1	chr3:112156-409417	CON	BPI	OK	cell adhesion molecule L1 like	18.3047	4.27609	-2.09785	-2.32923	5e-05	0.000581682	yes		SMPD3	C16orf80	CCL23
gene9009	gene9009	ITPR1	chr3:4493347-4847840	CON	BPI	OK	inositol 1,2C4,2C5-trisphosphate receptor type 1	3.36208	6.51301	0.953971	1.46583	5e-05	0.000581682	yes		SMTN	C17orf96	CCL24
gene9042	gene9042	LMCD1	chr3:8501806-8568125	CON	BPI	OK	LIM and cysteine rich domains 1	5.86199	16.0105	1.44956	1.8448	5e-05	0.000581682	yes		SMURF1	C19orf10	CCL25
gene9052	gene9052	SRGAP3	chr3:8980590-9397494	CON	BPI	OK	SLIT-ROBO Rho GTPase activating protein 3	14.8764	7.05526	-1.07625	-1.27062	0.00865	0.0429007	yes		SMYD3	C1D	CCL28
gene9107	gene9107	SLC6A11	chr3:10816199-10940733	CON	BPI	OK	solute carrier family 6 member 11	5.32843	0.363938	-3.87195	-2.48045	0.0002	0.00193929	yes		SNAP23	C1orf172	CCL3
gene9109	gene9109	SLC6A1	chr3:10992717-11039249	CON	BPI	OK	solute carrier family 6 member 1	8.17166	0.372304	-4.45608	-3.12207	0.0048	0.0268818	yes		SNAP91	C1QBP	CCL4
gene9131	gene9131	PPARG	chr3:12287849-12471054	CON	BPI	OK	peroxisome proliferator activated receptor gamma	9.71525	37.4712	1.94746	2.58815	5e-05	0.000581682	yes		SNHG15	C1QL4	CCL5
gene916	gene916	TINAGL1	chr1:31566006-31587686	CON	BPI	OK	tubulointerstitial nephritis antigen like 1	7.84434	32.3712	2.04499	2.62632	5e-05	0.000581682	yes		SNORA20	C1QTNF1	CCL8
gene9160	gene9160	WNT7A	chr3:13818107-13880121	CON	BPI	OK	Wnt family member 7A	2.92981	0.663971	-2.14162	-1.67558	0.00015	0.00152287	yes		SNORA22	C1QTNF2	CCM2
gene9200	gene9200	COLQ	chr3:15450132-15521751	CON	BPI	OK	collagen-like tail subunit (single strand of homotrimer) of asymmetric acetylcholinesterase	3.69705	1.63291	-1.17893	-1.17394	0.00405	0.0234179	yes		SNORA29	C1QTNF3	CCM2L
gene9253	gene9253	KAT2B	chr3:20040031-20154404	CON	BPI	OK	K(lysine) acetyltransferase 2B	11.0822	6.33235	-0.807431	-1.23249	0.00145	0.01015	yes		SNORA48	C21orf33	CCNB1
gene9289	gene9289	THRB	chr3:24117152-24500011	CON	BPI	OK	thyroid hormone receptor beta	2.50013	6.51859	1.38256	1.88608	0.00015	0.00152287	yes		SNORA5A	C22orf29	CCNT1
gene9324	gene9324	SLC4A7	chr3:27372720-27484420	CON	BPI	OK	solute carrier family 4 member 7	17.4513	9.52734	-0.873187	-1.39983	0.0005	0.00420855	yes		SNORA5B	C2CD3	CCNT2
gene9358	gene9358	TGFBR2	chr3:30603885-30694142	CON	BPI	OK	transforming growth factor beta receptor 2	10.1584	22.1003	1.12139	1.72524	5e-05	0.000581682	yes		SNORA5C	C3AR1	CCNY
gene9376	gene9376	GPD1L	chr3:32106510-32168715	CON	BPI	OK	glycerol-3-phosphate dehydrogenase 1-like	3.79849	6.22655	0.713007	0.997074	0.0074	0.0379155	yes		SNORA67	C3orf17	CCR1
gene940	gene940	HDAC1	chr1:32292102-32333628	CON	BPI	OK	histone deacetylase 1	15.8217	31.0422	0.972328	1.56766	5e-05	0.000581682	yes		SNORA70C	C3orf33	CCR10
gene9407	gene9407	CLASP2	chr3:33496244-33718356	CON	BPI	OK	cytoplasmic linker associated protein 2	35.6323	12.0406	-1.56528	-2.82349	5e-05	0.000581682	yes		SNORA72	C3orf58	CCR2
gene9500	gene9500	RPSA	chr3:39406688-39412542	CON	BPI	OK	ribosomal protein SA	215.279	311.847	0.534633	0.998923	0.00645	0.0341364	yes		SNORA9	C4orf6	CCR3
gene9570	gene9570	POMGNT2	chr3:43079228-43106092	CON	BPI	OK	protein O-linked mannose N-acetylglucosaminyltransferase 2 (beta 1,2C4-)	10.1775	4.40405	-1.20847	-1.50076	5e-05	0.000581682	yes		SNORD10	C5	CCR4
gene9647	gene9647	CCR1	chr3:46201708-46208341	CON	BPI	OK	C-C motif chemokine receptor 1	2.74833	5.63991	1.03711	1.0983	0.00405	0.0234179	yes		SNORD121A	C5AR1	CCR6
gene9687	gene9687	CSPG5	chr3:47562237-47580240	CON	BPI	OK	chondroitin sulfate proteoglycan 5	28.8671	3.83445	-2.91233	-3.05308	0.0001	0.00107608	yes		SNORD121B	C5AR2	CCR9
gene9726	gene9726	CELSR3	chr3:48636462-48662915	CON	BPI	OK	cadherin EGF LAG seven-pass G-type receptor 3	3.94787	1.06242	-1.89371	-2.5731	5e-05	0.000581682	yes		SNORD123	C6orf89	CD109
gene9759	gene9759	GPX1	chr3:49357175-49358358	CON	BPI	OK	glutathione peroxidase 1	55.4529	87.2647	0.654135	1.09602	0.0022	0.0143605	yes		SNORD124	C9orf89	CD14
gene9764	gene9764	DAG1	chr3:49468702-49535618	CON	BPI	OK	dystroglycan 1	36.2477	20.8232	-0.799695	-1.47742	0.0001	0.00107608	yes		SNORD19	CA10	CD19
gene9766	gene9766	BSN	chr3:49554488-49671549	CON	BPI	OK	bassoon presynaptic cytomatrix protein	2.05173	0.531347	-1.94911	-2.30125	5e-05	0.000581682	yes		SNORD19B	CA7	CD2
gene9783	gene9783	MST1R	chr3:49886470-49930012	CON	BPI	OK	macrophage stimulating 1 receptor	0.511245	1.71583	1.74682	1.19669	0.00415	0.0239056	yes		SNORD62A	CAB39	CD274
gene9794	gene9794	SLC38A3	chr3:50205245-50220979	CON	BPI	OK	solute carrier family 38 member 3	4.95003	1.42445	-1.79704	-1.59434	0.0004	0.00348772	yes		SNORD62B	CABLES1	CD276
gene9819	gene9819	CISH	chr3:50606453-50611831	CON	BPI	OK	cytokine inducible SH2 containing protein	1.52757	3.31153	1.11626	1.0014	0.00835	0.0417813	yes		SNORD63	CABP1	CD28
gene9835	gene9835	GRM2	chr3:51707032-51718616	CON	BPI	OK	glutamate metabotropic receptor 2	0.580099	0.148185	-1.9689	-1.06379	5e-05	0.000581682	yes		SNORD69	CABP4	CD300A
gene9862	gene9862	TWF2	chr3:52228609-52239167	CON	BPI	OK	twinfilin actin binding protein 2	10.7062	17.6155	0.718397	1.00864	0.007	0.0363364	yes		SNRPN	CACFD1	CD36
gene9908	gene9908	PRKCD	chr3:53161206-53192717	CON	BPI	OK	protein kinase C delta	3.55731	10.3286	1.53779	1.91831	5e-05	0.000581682	yes		SNTB2	CACHD1	CD3D
gene9931	gene9931	WNT5A	chr3:55465714-55505261	CON	BPI	OK	Wnt family member 5A	5.89228	15.2968	1.37633	2.22686	5e-05	0.000581682	yes		SNTG2	CACNA1A	CD3E
gene9969	gene9969	FLNB	chr3:58008399-58172255	CON	BPI	OK	filamin B	23.4306	65.7348	1.48827	2.40352	5e-05	0.000581682	yes		SNX16	CACNA1C	CD3G
gene10047	gene10047	ADAMTS9	chr3:64515653-65011468	CON	BPI	OK	ADAM metallopeptidase with thrombospondin type 1 motif 9	4.44873	8.22434	0.886507	1.20955	0.0013	0.00929485	yes		SNX19	CACNA1D	CD4
gene10089	gene10089	EOGT	chr3:68975211-69013961	CON	BPI	OK	EGF domain specific O-linked N-acetylglucosamine transferase	2.37278	4.34486	0.872731	1.03239	0.00975	0.0472274	yes		SNX29	CACNA1E	CD47
gene10098	gene10098	MITF	chr3:69739434-69968337	CON	BPI	OK	microphthalmia-associated transcription factor	2.88552	5.809	1.00946	1.04668	0.00035	0.00310496	yes		SNX3	CACNA1F	CD58
gene10136	gene10136	GXYLT2	chr3:72848521-72975374	CON	BPI	OK	glucoside xylosyltransferase 2	6.70898	13.9549	1.05661	1.22164	0.00155	0.0107654	yes		SOD2	CACNA1G	CD59
gene10360	gene10360	COL8A1	chr3:99638595-99796733	CON	BPI	OK	collagen type VIII alpha 1	4.61936	17.9283	1.95648	2.57833	5e-05	0.000581682	yes		SOGA1	CACNA1H	CD63
gene10508	gene10508	TAGLN3	chr3:111998738-112013888	CON	BPI	OK	transgelin 3	14.9196	1.65396	-3.17321	-2.26308	5e-05	0.000581682	yes		SORCS2	CACNA1I	CD7
gene10513	gene10513	GCSAM	chr3:112086334-112133305	CON	BPI	OK	germinal center associated signaling and motility	0.569147	2.08739	1.87483	1.15065	0.00735	0.0377316	yes		SOX15	CACNA1S	CD70
gene1053	gene1053	ZC3H12A	chr1:37474517-37484377	CON	BPI	OK	zinc finger CCCH-type containing 12A	2.49686	6.50042	1.38042	1.55922	5e-05	0.000581682	yes		SP4	CACNA2D1	CD79A
gene106	gene106	VWA1	chr1:1430156-1442882	CON	BPI	OK	von Willebrand factor A domain containing 1	3.14468	7.59919	1.27293	1.73667	5e-05	0.000581682	yes		SP8	CACNA2D2	CD79B
gene10605	gene10605	B4GALT4	chr3:119211741-119240946	CON	BPI	OK	beta-1,2C4-galactosyltransferase 4	10.2977	17.1898	0.739235	1.1058	0.00405	0.0234179	yes		SPATA18	CACNA2D3	CD80
gene10635	gene10635	GPR156	chr3:120145353-120285122	CON	BPI	OK	G protein-coupled receptor 156	2.83044	0.732988	-1.94917	-1.80881	5e-05	0.000581682	yes		SPATA2L	CACNA2D4	CD81
gene10661	gene10661	HCLS1	chr3:121631397-121660948	CON	BPI	OK	hematopoietic cell-specific Lyn substrate 1	5.32655	13.3795	1.32875	1.64264	5e-05	0.000581682	yes		SPATA9	CACNB1	CD83
gene10667	gene10667	SLC15A2	chr3:121894323-121944187	CON	BPI	OK	solute carrier family 15 member 2	8.78888	14.2825	0.700496	0.956075	0.0097	0.0470492	yes		SPATC1	CACNB2	CD8A
gene10691	gene10691	SEMA5B	chr3:122909192-123028605	CON	BPI	OK	semaphorin 5B	21.0926	1.73791	-3.60131	-3.39121	5e-05	0.000581682	yes		SPATC1L	CACNB3	CDC20
gene10715	gene10715	ITGB5	chr3:124761947-124901411	CON	BPI	OK	integrin subunit beta 5	22.7293	36.0212	0.664294	1.1725	0.00185	0.0124838	yes		SPATS2L	CACNG1	CDC42
gene10717	gene10717	MUC13	chr3:124905441-124934751	CON	BPI	OK	mucin 13,2C cell surface associated	21.1971	112.235	2.40458	3.60901	5e-05	0.000581682	yes		SPCS1	CACNG2	CDC73
gene10760	gene10760	KLF15	chr3:126278163-126357393	CON	BPI	OK	Kruppel-like factor 15	2.61565	0.707496	-1.88637	-1.48335	0.0041	0.0236558	yes		SPEF1	CACNG3	CDH8
gene11107	gene11107	PLSCR1	chr3:146515177-146544841	CON	BPI	OK	phospholipid scramblase 1	15.5028	32.048	1.04771	1.48364	0.0001	0.00107608	yes		SPHKAP	CACNG5	CDIP1
gene11339	gene11339	PPM1L	chr3:160755531-161078907	CON	BPI	OK	protein phosphatase,2C Mg2+/Mn2+ dependent 1L	8.37189	3.88824	-1.10643	-1.42468	5e-05	0.000581682	yes		SPIB	CACNG6	CDK1
gene11340	gene11340	B3GALNT1	chr3:161083882-161105528	CON	BPI	OK	beta-1,2C3-N-acetylgalactosaminyltransferase 1 (globoside blood group)	8.16278	4.65376	-0.810663	-1.00096	0.00595	0.0320377	yes		SPINK8	CACNG7	CDK14
gene1139	gene1139	MFSD2A	chr1:39955111-39969968	CON	BPI	OK	major facilitator superfamily domain containing 2A	4.42824	2.19896	-1.00991	-1.01585	0.0096	0.0466488	yes		SPIRE2	CACTIN	CDK16
gene11426	gene11426	GPR160	chr3:170037322-170085415	CON	BPI	OK	G protein-coupled receptor 160	4.62964	23.0461	2.31555	2.77721	5e-05	0.000581682	yes		SPRR1A	CAD	CDK5RAP1
gene11435	gene11435	CLDN11	chr3:170418864-170434691	CON	BPI	OK	claudin 11	6.37943	16.5658	1.37671	1.90945	5e-05	0.000581682	yes		SPRR1B	CALB1	CDK5RAP2
gene11465	gene11465	TNFSF10	chr3:172505507-172523507	CON	BPI	OK	tumor necrosis factor superfamily member 10	6.40586	51.5425	3.0083	3.98247	5e-05	0.000581682	yes		SPRR2A	CALCA	CDK5RAP3
gene11599	gene11599	KLHL6	chr3:183487530-183555712	CON	BPI	OK	kelch like family member 6	0.821058	2.02477	1.3022	1.13069	0.0035	0.020841	yes		SPRR2B	CALCR	CDK8
gene11663	gene11663	IGF2BP2	chr3:185643738-185825051	CON	BPI	OK	insulin like growth factor 2 mRNA binding protein 2	17.8468	34.4493	0.94881	1.5107	5e-05	0.000581682	yes		SPRR2C	CALCRL	CDK9
gene11700	gene11700	ST6GAL1	chr3:186930342-187078553	CON	BPI	OK	ST6 beta-galactoside alpha-2,2C6-sialyltransferase 1	5.45759	9.93024	0.863565	1.32053	0.00115	0.00841666	yes		SPRR2D	CALHM1	CDKL3
gene11744	gene11744	IL1RAP	chr3:190514050-190657197	CON	BPI	OK	interleukin 1 receptor accessory protein	5.78692	12.9639	1.16363	1.62321	0.0001	0.00107608	yes		SPRR2E	CALM3	CDKN1C
gene11777	gene11777	ATP13A4	chr3:193398966-193581725	CON	BPI	OK	ATPase 13A4	10.0266	3.11294	-1.68749	-2.22601	5e-05	0.000581682	yes		SPRR2F	CALR	CDKN2A
gene11850	gene11850	TNK2	chr3:195863363-195909009	CON	BPI	OK	tyrosine kinase non receptor 2	8.68033	4.97109	-0.804189	-1.18938	0.0033	0.0198772	yes		SPRR2G	CAMK1	CELA1
gene12007	gene12007	WHSC1	chr4:1871356-1982207	CON	BPI	OK	Wolf-Hirschhorn syndrome candidate 1	24.3344	16.2672	-0.581033	-1.06348	0.00455	0.0257312	yes		SPRR3	CAMK1D	CELF4
gene12033	gene12033	ADD1	chr4:2843731-2930076	CON	BPI	OK	adducin 1	65.879	44.4381	-0.56802	-1.05359	0.00525	0.0289617	yes		SPRR4	CAMK2A	CELSR1
gene12154	gene12154	CPZ	chr4:8592659-8619761	CON	BPI	OK	carboxypeptidase Z	6.70444	15.5647	1.21509	1.60802	0.0001	0.00107608	yes		SPTBN2	CAMK2D	CEMIP
gene12213	gene12213	SLC2A9	chr4:9771124-10040248	CON	BPI	OK	solute carrier family 2 member 9	2.79567	7.31081	1.38684	1.55718	5e-05	0.000581682	yes		SRCRB4D	CAMK4	CEP290
gene12286	gene12286	CC2D2A	chr4:15468659-15601971	CON	BPI	OK	coiled-coil and C2 domain containing 2A	14.0681	8.15374	-0.786895	-1.14652	0.0028	0.017461	yes		SRMS	CAMKK1	CEP57
gene12920	gene12920	ADAMTS3	chr4:72280968-72568799	CON	BPI	OK	ADAM metallopeptidase with thrombospondin type 1 motif 3	4.55431	0.906568	-2.32875	-2.72239	5e-05	0.000581682	yes		SRPK2	CAMSAP1	CER1
gene12961	gene12961	BTC	chr4:74744758-74794718	CON	BPI	OK	betacellulin	0.737515	1.9742	1.42052	1.13193	0.0026	0.0164149	yes		SRRM1	CANT1	CERK
gene13041	gene13041	ANXA3	chr4:78551587-78610451	CON	BPI	OK	annexin A3	8.05379	31.4263	1.96423	2.45481	5e-05	0.000581682	yes		SRRM3	CANX	CETP
gene13107	gene13107	PLAC8	chr4:83090047-83114758	CON	BPI	OK	placenta specific 8	1.90803	8.44145	2.14541	1.8321	0.0001	0.00107608	yes		SRRM4	CAP1	CFL1
gene13245	gene13245	TSPAN5	chr4:98470366-98658661	CON	BPI	OK	tetraspanin 5	17.7252	6.79763	-1.3827	-2.11718	5e-05	0.000581682	yes		SRRT	CAPN3	CFL2
gene13255	gene13255	METAP1	chr4:98995636-99062809	CON	BPI	OK	methionyl aminopeptidase 1	12.3646	19.9188	0.68791	1.11928	0.00265	0.0166764	yes		SS18L1	CAPN5	CFLAR
gene13383	gene13383	OSTC	chr4:108650584-108667822	CON	BPI	OK	oligosaccharyltransferase complex subunit (non-catalytic)	29.2378	58.4037	0.998226	1.59647	5e-05	0.000581682	yes		SSBP2	CAPRIN1	CFP
gene13528	gene13528	SEC24D	chr4:118722822-118838683	CON	BPI	OK	SEC24 homolog D,2C COPII coat complex component	14.2874	27.9719	0.969232	1.71225	5e-05	0.000581682	yes		SSBP3	CAPRIN2	CHAC1
gene13701	gene13701	PCDH18	chr4:137518917-137532530	CON	BPI	OK	protocadherin 18	12.5443	28.7894	1.19851	1.94108	5e-05	0.000581682	yes		SSH2	CAPZB	CHAD
gene13764	gene13764	INPP4B	chr4:142023159-142846535	CON	BPI	OK	inositol polyphosphate-4-phosphatase type II B	4.39485	10.9458	1.3165	1.80443	5e-05	0.000581682	yes		ST13	CARD8	CHAMP1
gene14063	gene14063	CPE	chr4:165378941-165498547	CON	BPI	OK	carboxypeptidase E	53.411	26.758	-0.997167	-1.72366	5e-05	0.000581682	yes		ST7	CARD9	CHAT
gene14083	gene14083	DDX60	chr4:168216290-168318807	CON	BPI	OK	DEXD/H-box helicase 60	4.10218	8.95346	1.12606	1.73852	5e-05	0.000581682	yes		ST7-AS2	CARTPT	CHD8
gene14132	gene14132	GALNT7	chr4:173131932-173323967	CON	BPI	OK	polypeptide N-acetylgalactosaminyltransferase 7	6.57685	15.0451	1.19383	1.90429	5e-05	0.000581682	yes		ST7-OT3	CASK	CHERP
gene14159	gene14159	HPGD	chr4:174490176-174541049	CON	BPI	OK	hydroxyprostaglandin dehydrogenase 15-(NAD)	2.50082	9.74549	1.96233	2.12982	5e-05	0.000581682	yes		ST8SIA6	CASP2	CHIA
gene14273	gene14273	ACSL1	chr4:184755594-184826593	CON	BPI	OK	acyl-CoA synthetase long-chain family member 1	9.79238	19.3039	0.979159	1.54176	0.00015	0.00152287	yes		ST8SIA6-AS1	CASP3	CHID1
gene14425	gene14425	SLC6A19	chr5:1201594-1225117	CON	BPI	OK	solute carrier family 6 member 19	0.0343177	1.88536	5.77975	3.44507	5e-05	0.000581682	yes		STAB1	CASQ2	CHN1
gene14575	gene14575	DNAH5	chr5:13690327-14011829	CON	BPI	OK	dynein axonemal heavy chain 5	1.57499	0.503818	-1.64437	-1.91751	5e-05	0.000581682	yes		STARD9	CASR	CHP1
gene14783	gene14783	PRLR	chr5:35048294-35230589	CON	BPI	OK	prolactin receptor	2.35001	10.4206	2.1487	2.15561	5e-05	0.000581682	yes		STAT6	CATSPER1	CHPF
gene14829	gene14829	LIFR	chr5:38474962-38671216	CON	BPI	OK	leukemia inhibitory factor receptor alpha	24.0954	8.09568	-1.57353	-2.72305	5e-05	0.000581682	yes		STAU1	CATSPER2	CHPF2
gene14904	gene14904	HMGCS1	chr5:43287469-43313512	CON	BPI	OK	3-hydroxy-3-methylglutaryl-CoA synthase 1	59.6781	40.5792	-0.556462	-1.03369	0.00755	0.0385086	yes		STK39	CATSPER3	CHRD
gene14906	gene14906	CCL28	chr5:43356971-43412391	CON	BPI	OK	C-C motif chemokine ligand 28	2.35699	6.12459	1.37766	1.05933	0.00145	0.01015	yes		STK4	CATSPER4	CHRDL1
gene14924	gene14924	EMB	chr5:50396191-50443299	CON	BPI	OK	embigin	1.098	5.4557	2.31288	2.37468	5e-05	0.000581682	yes		STK4-AS1	CAV3	CHRDL2
gene15090	gene15090	KIF2A	chr5:62306161-62387184	CON	BPI	OK	kinesin heavy chain member 2A	26.2766	14.2726	-0.880528	-1.56666	0.0001	0.00107608	yes		STOX2	CBFA2T2	CHRM4
gene1511	gene1511	TMEM59	chr1:54026680-54112519	CON	BPI	OK	transmembrane protein 59	47.6363	83.9839	0.818053	1.08859	0.00305	0.0186286	yes		STX19	CBLB	CHRM5
gene15139	gene15139	CD180	chr5:67182274-67196789	CON	BPI	OK	CD180 molecule	1.20794	2.50769	1.05382	0.921743	0.009	0.0443075	yes		SUFU	CBLN1	CHRNA1
gene15151	gene15151	PIK3R1	chr5:68215736-68301821	CON	BPI	OK	phosphoinositide-3-kinase regulatory subunit 1	19.813	30.6928	0.63145	1.20847	0.00205	0.0135931	yes		SUGP1	CBLN2	CHRNA10
gene1532	gene1532	DHCR24	chr1:54849626-54887248	CON	BPI	OK	24-dehydrocholesterol reductase	19.1256	32.9583	0.785135	1.40439	0.00025	0.00234126	yes		SUN1	CBY1	CHRNA3
gene15331	gene15331	IQGAP2	chr5:76403254-76708132	CON	BPI	OK	IQ motif containing GTPase activating protein 2	25.1546	10.641	-1.24119	-2.0099	5e-05	0.000581682	yes		SUPT7L	CCAR2	CHRNA4
gene15660	gene15660	SLCO4C1	chr5:102233985-102296549	CON	BPI	OK	solute carrier organic anion transporter family member 4C1	0.434851	1.5352	1.81983	1.5481	0.00025	0.00234126	yes		SYCP1	CCDC109B	CHRNA5
gene15707	gene15707	PJA2	chr5:109334708-109409974	CON	BPI	OK	praja ring finger ubiquitin ligase 2	76.1322	41.4857	-0.875894	-1.64635	5e-05	0.000581682	yes		SYCP2L	CCDC14	CHRNA6
gene1576	gene1576	TACSTD2	chr1:58575422-58577494	CON	BPI	OK	tumor-associated calcium signal transducer 2	21.0307	76.3787	1.86067	2.75226	5e-05	0.000581682	yes		SYNE1	CCDC141	CHRNA7
gene15878	gene15878	PRDM6	chr5:123086230-123194266	CON	BPI	OK	PR domain 6	0.817603	2.6439	1.6932	1.51347	5e-05	0.000581682	yes		SYT13	CCDC22	CHRNA9
gene16040	gene16040	JADE2	chr5:134524153-134583230	CON	BPI	OK	jade family PHD finger 2	2.29186	6.60981	1.52809	2.09744	5e-05	0.000581682	yes		SYT4	CCDC64	CHRNB1
gene16106	gene16106	NME5	chr5:138115171-138139443	CON	BPI	OK	NME/NM23 family member 5	4.01432	1.51557	-1.40529	-1.05029	0.0045	0.0255092	yes		SYTL2	CCDC66	CHRNB3
gene16146	gene16146	TMEM173	chr5:139475527-139482790	CON	BPI	OK	transmembrane protein 173	4.7898	15.321	1.67747	2.15507	5e-05	0.000581682	yes		TADA2B	CCDC85C	CHRND
gene16151	gene16151	PSD2	chr5:139683979-139844466	CON	BPI	OK	pleckstrin and Sec7 domain containing 2	20.4164	1.44171	-3.82387	-3.92811	5e-05	0.000581682	yes		TAGLN2	CCK	CHRNE
gene16154	gene16154	NRG2	chr5:139846778-140043675	CON	BPI	OK	neuregulin 2	1.68838	0.622404	-1.43972	-1.10248	0.0043	0.0246038	yes		TANGO6	CCKAR	CHRNG
gene16222	gene16222	PCDHB12	chr5:141208718-141212126	CON	BPI	OK	protocadherin beta 12	2.78053	0.776844	-1.83966	-1.6169	0.00015	0.00152287	yes		TAOK1	CCKBR	CHST11
gene16227	gene16227	PCDHB15	chr5:141245348-141248234	CON	BPI	OK	protocadherin beta 15	5.73202	2.31339	-1.30903	-1.49643	0.0001	0.00107608	yes		TAOK2	CCL11	CHST15
gene16284	gene16284	ARHGAP26	chr5:142770369-143229007	CON	BPI	OK	Rho GTPase activating protein 26	7.68242	18.7213	1.28505	1.61961	5e-05	0.000581682	yes		TAS1R1	CCL14	CHST8
gene16288	gene16288	NR3C1	chr5:143277930-143435512	CON	BPI	OK	nuclear receptor subfamily 3 group C member 1	11.6493	19.6012	0.750703	1.28622	0.00045	0.00385449	yes		TAS1R3	CCL19	CHST9
gene16299	gene16299	KCTD16	chr5:144170722-144485686	CON	BPI	OK	potassium channel tetramerization domain containing 16	7.98496	2.86135	-1.48059	-1.68453	0.00015	0.00152287	yes		TBC1D21	CCL2	CHSY1
gene16382	gene16382	PPARGC1B	chr5:149730251-149857861	CON	BPI	OK	PPARG coactivator 1 beta	1.09254	2.8535	1.38505	1.5272	5e-05	0.000581682	yes		TBC1D24	CCL21	CHUK
gene16386	gene16386	SLC26A2	chr5:149960728-149987400	CON	BPI	OK	solute carrier family 26 member 2	6.36383	17.1212	1.42782	2.38264	5e-05	0.000581682	yes		TBRG1	CCL23	CIB1
gene16394	gene16394	SLC6A7	chr5:150189860-150211072	CON	BPI	OK	solute carrier family 6 member 7	0.184564	0.905476	2.29455	1.45546	0.0002	0.00193929	yes		TBRG4	CCL24	CIITA
gene16497	gene16497	CYFIP2	chr5:157266079-157474722	CON	BPI	OK	cytoplasmic FMR1 interacting protein 2	21.6286	7.75663	-1.47944	-2.27398	5e-05	0.000581682	yes		TCERG1	CCL26	CILP
gene16561	gene16561	ATP10B	chr5:160563119-160929411	CON	BPI	OK	ATPase phospholipid transporting 10B (putative)	5.63671	17.1822	1.60799	2.60882	5e-05	0.000581682	yes		TCERG1L	CCL3	CISH
gene16578	gene16578	CCNG1	chr5:163437566-163445016	CON	BPI	OK	cyclin G1	36.5711	59.2848	0.696958	1.276	0.00055	0.00457	yes		TCF25	CCL3L1	CIT
gene16647	gene16647	GABRP	chr5:170783718-170814047	CON	BPI	OK	gamma-aminobutyric acid type A receptor pi subunit	4.14064	32.0089	2.95055	3.87127	5e-05	0.000581682	yes		TCHP	CCL4	CITED2
gene16659	gene16659	NPM1	chr5:171387647-171410900	CON	BPI	OK	nucleophosmin (nucleolar phosphoprotein B23,2C numatrin)	235.447	351.956	0.579996	1.04797	0.00465	0.0261858	yes		TCP1	CCL5	CLC
gene16722	gene16722	HMP19	chr5:174045603-174109179	CON	BPI	OK	HMP19 protein	19.5562	3.17969	-2.62067	-2.69284	5e-05	0.000581682	yes		TCTN2	CCL7	CLCA3P
gene1674	gene1674	AK4	chr1:65147341-65232145	CON	BPI	OK	adenylate kinase 4	23.0048	14.8648	-0.630033	-1.12981	0.0017	0.0116445	yes		TECR	CCL8	CLCA4
gene16800	gene16800	PDLIM7	chr5:177483393-177497605	CON	BPI	OK	PDZ and LIM domain 7	19.3733	32.5566	0.748879	1.00683	0.0079	0.0398845	yes		TENM4	CCM2	CLCC1
gene16905	gene16905	MGAT1	chr5:180790540-180815652	CON	BPI	OK	mannosyl (alpha-1,2C3-)-glycoprotein beta-1,2C2-N-acetylglucosaminyltransferase	13.8992	29.2596	1.0739	1.81313	5e-05	0.000581682	yes		TERF2	CCNB1	CLCF1
gene16999	gene16999	GMDS	chr6:1623799-2245634	CON	BPI	OK	GDP-mannose 4,2C6-dehydratase	8.79134	27.037	1.62078	1.53952	0.00055	0.00457	yes		TFAP2B	CCR1	CLCN1
gene17031	gene17031	TUBB2B	chr6:3224260-3227734	CON	BPI	OK	tubulin beta 2B class IIb	160.608	21.5426	-2.89828	-3.91519	5e-05	0.000581682	yes		TFAP2D	CCR2	CLCN2
gene17081	gene17081	NRN1	chr6:5892346-6007605	CON	BPI	OK	neuritin 1	3.46752	0.596622	-2.53901	-1.55067	0.00525	0.0289617	yes		TFB2M	CCR3	CLCN3
gene17097	gene17097	RREB1	chr6:7107596-7251980	CON	BPI	OK	ras responsive element binding protein 1	5.23173	10.7824	1.04332	1.72294	5e-05	0.000581682	yes		TFDP2	CCR4	CLCN5
gene17170	gene17170	NEDD9	chr6:11183297-11382348	CON	BPI	OK	neural precursor cell expressed,2C developmentally down-regulated 9	8.68268	14.1281	0.702351	1.01315	0.0038	0.0222981	yes		TGFA	CCR5	CLCN6
gene172	gene172	ARHGEF16	chr1:3454582-3481115	CON	BPI	OK	Rho guanine nucleotide exchange factor 16	2.10517	7.62978	1.85771	2.0629	5e-05	0.000581682	yes		TGM4	CCR7	CLCN7
gene17345	gene17345	NRSN1	chr6:24126185-24147529	CON	BPI	OK	neurensin 1	1.32018	0.205825	-2.68125	-1.63803	0.00045	0.00385449	yes		THAP11	CCS	CLCNKB
gene17354	gene17354	TDP2	chr6:24649976-24666887	CON	BPI	OK	tyrosyl-DNA phosphodiesterase 2	12.7851	27.0155	1.07932	1.60712	5e-05	0.000581682	yes		THBS4	CCT8L2	CLDN10
gene17392	gene17392	TRIM38	chr6:25962688-25988867	CON	BPI	OK	tripartite motif containing 38	5.34043	18.0699	1.75856	2.09339	5e-05	0.000581682	yes		THEM6	CD109	CLDN15
gene17798	gene17798	HLA-A	chr6:29942469-29945884	CON	BPI	OK	major histocompatibility complex,2C class I,2C A	12.543	28.8144	1.19991	1.42843	5e-05	0.000581682	yes		THOC6	CD19	CLDN16
gene17882	gene17882	HLA-C	chr6:31268748-31272136	CON	BPI	OK	major histocompatibility complex,2C class I,2C C	2.7113	11.4371	2.07666	1.66037	5e-05	0.000581682	yes		THRA	CD27	CLEC1A
gene17887	gene17887	HLA-B	chr6:31353865-31357245	CON	BPI	OK	major histocompatibility complex,2C class I,2C B	5.04389	33.8901	2.74826	2.61381	5e-05	0.000581682	yes		THSD7A	CD274	CLEC1B
gene18092	gene18092	C6orf1	chr6:34246379-34249108	CON	BPI	OK	chromosome 6 open reading frame 1	14.0118	6.91832	-1.01815	-1.10932	0.00585	0.0316267	yes		THUMPD2	CD276	CLEC2D
gene18124	gene18124	TEAD3	chr6:35473596-35497084	CON	BPI	OK	TEA domain transcription factor 3	6.26647	12.1922	0.960237	1.38712	0.00015	0.00152287	yes		TIAM1	CD300A	CLEC4A
gene18145	gene18145	MAPK13	chr6:36130483-36144524	CON	BPI	OK	mitogen-activated protein kinase 13	3.01044	9.00545	1.58082	2.32309	5e-05	0.000581682	yes		TLDC2	CD33	CLEC4E
gene18156	gene18156	STK38	chr6:36493881-36547516	CON	BPI	OK	serine/threonine kinase 38	14.3068	23.3413	0.706182	1.20437	0.00185	0.0124838	yes		TM6SF2	CD36	CLEC4M
gene18172	gene18172	FGD2	chr6:37005646-37029072	CON	BPI	OK	FYVE,2C RhoGEF and PH domain containing 2	0.996472	2.38788	1.26083	1.07853	0.0065	0.0343161	yes		TMCC3	CD37	CLEC9A
gene18186	gene18186	MDGA1	chr6:37632507-37697990	CON	BPI	OK	MAM domain containing glycosylphosphatidylinositol anchor 1	4.74465	1.54337	-1.62022	-1.8654	0.0001	0.00107608	yes		TMCO4	CD3E	CLIC2
gene18232	gene18232	UNC5CL	chr6:41026900-41039199	CON	BPI	OK	unc-5 family C-terminal like	2.60448	7.68864	1.56173	1.75352	5e-05	0.000581682	yes		TMED10	CD63	CLIC3
gene18256	gene18256	FOXP4	chr6:41523894-41602384	CON	BPI	OK	forkhead box P4	3.74558	9.43954	1.33353	1.77094	5e-05	0.000581682	yes		TMED6	CD72	CLK2
gene18275	gene18275	GUCA1B	chr6:42183283-42194956	CON	BPI	OK	guanylate cyclase activator 1B	2.67431	1.22855	-1.12221	-1.02563	0.0035	0.020841	yes		TMEFF2	CD74	CLK3
gene18309	gene18309	TTBK1	chr6:43243483-43288259	CON	BPI	OK	tau tubulin kinase 1	5.55859	0.696066	-2.99742	-2.95932	5e-05	0.000581682	yes		TMEM108	CD81	CLN3
gene18401	gene18401	CD2AP	chr6:47477745-47627263	CON	BPI	OK	CD2-associated protein	10.9329	23.9012	1.1284	1.6393	5e-05	0.000581682	yes		TMEM110	CD8A	CLN5
gene18447	gene18447	PKHD1	chr6:51613290-52087625	CON	BPI	OK	polycystic kidney and hepatic disease 1 (autosomal recessive)	0.116609	0.671882	2.52654	2.09002	5e-05	0.000581682	yes		TMEM110-MUSTN1	CD9	CLN8
gene1845	gene1845	PTGFR	chr1:78490973-78540701	CON	BPI	OK	prostaglandin F receptor	1.42488	7.34297	2.36552	2.19391	5e-05	0.000581682	yes		TMEM115	CDC20	CLNS1A
gene18627	gene18627	SMAP1	chr6:70667770-70957085	CON	BPI	OK	small ArfGAP 1	29.5899	15.4704	-0.935594	-1.27242	0.00085	0.00656263	yes		TMEM131	CDC34	CLOCK
gene18678	gene18678	SLC17A5	chr6:73593377-73654014	CON	BPI	OK	solute carrier family 17 member 5	8.36857	14.2238	0.765254	1.18276	0.0035	0.020841	yes		TMEM151A	CDC42	CLPTM1
gene18687	gene18687	COL12A1	chr6:75084325-75206262	CON	BPI	OK	collagen type XII alpha 1	14.7382	74.6715	2.341	3.5076	5e-05	0.000581682	yes		TMEM178B	CDC6	CLRN1
gene18754	gene18754	FAM46A	chr6:81745729-81752711	CON	BPI	OK	family with sequence similarity 46 member A	4.12318	10.9095	1.40376	2.19108	5e-05	0.000581682	yes		TMEM179	CDC73	CLSTN1
gene1887	gene1887	TTLL7	chr1:83861110-83999340	CON	BPI	OK	tubulin tyrosine ligase like 7	12.2206	3.65595	-1.74099	-1.62824	0.00285	0.0177108	yes		TMEM194A	CDH13	CLSTN3
gene19052	gene19052	SESN1	chr6:108848409-109094505	CON	BPI	OK	sestrin 1	7.64408	16.4049	1.10172	1.29863	0.00185	0.0124838	yes		TMEM208	CDH22	CMA1
gene19063	gene19063	CD164	chr6:109366513-109382559	CON	BPI	OK	CD164 molecule	47.6185	101.223	1.08795	2.03163	5e-05	0.000581682	yes		TMEM219	CDH23	CMKLR1
gene19101	gene19101	SLC16A10	chr6:111087502-111227125	CON	BPI	OK	solute carrier family 16 member 10	1.69247	4.19491	1.30951	1.31103	0.0017	0.0116445	yes		TMEM241	CDH8	CMYA5
gene1916	gene1916	DDAH1	chr1:85318484-85578363	CON	BPI	OK	dimethylarginine dimethylaminohydrolase 1	51.0192	22.0605	-1.20958	-2.16049	5e-05	0.000581682	yes		TMEM258	CDK1	CNGA1
gene19182	gene19182	FAM26F	chr6:116461369-116463782	CON	BPI	OK	family with sequence similarity 26 member F	0.456627	1.91897	2.07125	1.03606	0.0085	0.0423929	yes		TMEM41B	CDK10	CNGA4
gene19189	gene19189	KPNA5	chr6:116681085-116741867	CON	BPI	OK	karyopherin subunit alpha 5	15.1941	7.41124	-1.03573	-1.43572	0.0003	0.00273636	yes		TMEM42	CDK12	CNIH2
gene19224	gene19224	MAN1A1	chr6:119177200-119350619	CON	BPI	OK	mannosidase alpha class 1A member 1	14.5332	44.6347	1.61882	2.76863	5e-05	0.000581682	yes		TMEM45A	CDK16	CNIH3
gene19255	gene19255	SERINC1	chr6:122443347-122471881	CON	BPI	OK	serine incorporator 1	93.597	60.3275	-0.633645	-1.21155	0.00065	0.0052301	yes		TMEM56	CDK2	CNKSR3
gene19258	gene19258	FABP7	chr6:122749200-122784077	CON	BPI	OK	fatty acid binding protein 7,2C brain	213.625	44.146	-2.27473	-2.83414	5e-05	0.000581682	yes		TMEM56-RWDD3	CDK5	CNNM1
gene19270	gene19270	TPD52L1	chr6:125153482-125264407	CON	BPI	OK	tumor protein D52-like 1	10.8453	33.5434	1.62896	2.03359	5e-05	0.000581682	yes		TMEM59L	CDK5R2	CNNM3
gene19298	gene19298	RSPO3	chr6:126865266-127213225	CON	BPI	OK	R-spondin 3	3.06659	7.23651	1.23866	1.21467	0.0017	0.0116445	yes		TMUB2	CDK5RAP1	CNNM4
gene1930	gene1930	CLCA2	chr1:86424085-86456558	CON	BPI	OK	chloride channel accessory 2	2.0749	8.92121	2.1042	1.76421	5e-05	0.000581682	yes		TNFRSF12A	CDK5RAP2	CNOT1
gene19402	gene19402	TCF21	chr6:133889120-133895537	CON	BPI	OK	transcription factor 21	4.08332	16.0326	1.9732	1.89586	5e-05	0.000581682	yes		TNFRSF25	CDK5RAP3	CNOT2
gene19458	gene19458	IL20RA	chr6:136999970-137045366	CON	BPI	OK	interleukin 20 receptor subunit alpha	0.640669	2.94094	2.19863	1.77736	0.0001	0.00107608	yes		TNFSF12	CDKL3	CNOT3
gene19460	gene19460	IFNGR1	chr6:137197483-137220351	CON	BPI	OK	interferon gamma receptor 1	20.2746	42.088	1.05373	1.81211	5e-05	0.000581682	yes		TNFSF12-TNFSF13	CDKL5	CNP
gene19481	gene19481	HEBP2	chr6:138404198-138415593	CON	BPI	OK	heme binding protein 2	13.2936	30.6128	1.2034	1.67489	5e-05	0.000581682	yes		TNFSF13	CDKN1B	CNPY2
gene1975	gene1975	GBP2	chr1:89106131-89126159	CON	BPI	OK	guanylate binding protein 2	7.63881	16.8068	1.13762	1.80482	5e-05	0.000581682	yes		TNKS	CDKN1C	CNR2
gene19779	gene19779	IGF2R	chr6:159969098-160111504	CON	BPI	OK	insulin like growth factor 2 receptor	11.3729	18.9205	0.734354	1.34936	0.0003	0.00273636	yes		TNS4	CDKN2A	CNTF
gene19785	gene19785	SLC22A3	chr6:160348372-160454982	CON	BPI	OK	solute carrier family 22 member 3	1.53525	4.79547	1.6432	1.68094	0.0002	0.00193929	yes		TOB1	CDKN2C	CNTN1
gene19829	gene19829	PDE10A	chr6:165327286-165989615	CON	BPI	OK	phosphodiesterase 10A	4.75145	2.72162	-0.803905	-1.14345	0.0048	0.0268818	yes		TOB1-AS1	CDKN2D	CNTN4
gene19850	gene19850	MPC1	chr6:166364918-166383013	CON	BPI	OK	mitochondrial pyruvate carrier 1	37.3169	14.2238	-1.39152	-1.90114	5e-05	0.000581682	yes		TOMM34	CDKN3	CNTN6
gene20046	gene20046	GNA12	chr7:2679521-2870656	CON	BPI	OK	G protein subunit alpha 12	17.2902	9.07057	-0.930692	-1.39707	0.0003	0.00273636	yes		TOMM40L	CDON	CNTNAP1
gene20048	gene20048	CARD11	chr7:2906074-3043945	CON	BPI	OK	caspase recruitment domain family member 11	1.10153	3.19087	1.53444	1.56173	0.00035	0.00310496	yes		TOP3B	CEBPB	CNTNAP2
gene20208	gene20208	DGKB	chr7:14145048-14974777	CON	BPI	OK	diacylglycerol kinase beta	3.14022	0.45857	-2.77565	-1.71695	5e-05	0.000581682	yes		TP53I13	CELF4	CNTNAP4
gene20250	gene20250	HDAC9	chr7:18086941-19003745	CON	BPI	OK	histone deacetylase 9	13.6933	5.9926	-1.19221	-1.48967	5e-05	0.000581682	yes		TP53INP2	CELSR1	COG3
gene20276	gene20276	ITGB8	chr7:20328300-20415759	CON	BPI	OK	integrin subunit beta 8	42.4848	15.5402	-1.45094	-2.59704	5e-05	0.000581682	yes		TPPP3	CEMIP	COL11A1
gene20294	gene20294	RAPGEF5	chr7:22118289-22357133	CON	BPI	OK	Rap guanine nucleotide exchange factor 5	1.40698	4.58092	1.70303	2.08838	5e-05	0.000581682	yes		TRANK1	CEP120	COL3A1
gene20374	gene20374	SKAP2	chr7:26654771-26864743	CON	BPI	OK	src kinase associated phosphoprotein 2	5.19228	12.8517	1.30752	1.94269	5e-05	0.000581682	yes		TRAT1	CEP290	COL5A3
gene20382	gene20382	HOXA3	chr7:27106189-27156677	CON	BPI	OK	homeobox A3	1.09131	2.61071	1.25838	1.05266	0.00485	0.027105	yes		TRDMT1	CER1	COL9A3
gene20390	gene20390	HOXA9	chr7:27162437-27180261	CON	BPI	OK	homeobox A9	0.859516	6.83385	2.9911	1.88997	0.001	0.00748284	yes		TRHDE	CFL1	COLQ
gene20394	gene20394	HOXA11	chr7:27181156-27185216	CON	BPI	OK	homeobox A11	0.798023	2.63461	1.72309	1.39996	0.00085	0.00656263	yes		TRIM14	CFL2	COMMD1
gene20396	gene20396	HOXA13	chr7:27196879-27200106	CON	BPI	OK	homeobox A13	0.478995	1.7359	1.8576	1.37742	0.00015	0.00152287	yes		TRIM28	CFLAR	COMMD7
gene20477	gene20477	NEUROD6	chr7:31337460-31340924	CON	BPI	OK	neuronal differentiation 6	12.7066	1.14668	-3.47004	-2.5299	5e-05	0.000581682	yes		TRIM59	CGREF1	COMT
gene20513	gene20513	DPY19L1	chr7:34928880-35186162	CON	BPI	OK	dpy-19 like 1 (C. elegans)	19.3922	7.5354	-1.36372	-2.12583	5e-05	0.000581682	yes		TRIM8	CGRRF1	COPS2
gene20529	gene20529	SEPT7	chr7:35800985-35915763	CON	BPI	OK	septin 7	109.765	63.1349	-0.797907	-1.47508	0.00025	0.00234126	yes		TRIP6	CHAC1	COQ7
gene20553	gene20553	GPR141	chr7:37683549-37743835	CON	BPI	OK	G protein-coupled receptor 141	0.460208	1.75448	1.93069	1.21293	5e-05	0.000581682	yes		TRIT1	CHAT	CORIN
gene20557	gene20557	EPDR1	chr7:37920560-37951941	CON	BPI	OK	ependymin related 1	11.5875	4.72541	-1.29405	-1.64747	5e-05	0.000581682	yes		TRPC4AP	CHD6	CORO1A
gene211	gene211	CHD5	chr1:6101786-6180134	CON	BPI	OK	chromodomain helicase DNA binding protein 5	0.860092	0.26107	-1.72005	-1.48988	0.00035	0.00310496	yes		TSG101	CHD8	CORT
gene21200	gene21200	MLXIPL	chr7:73593193-73624543	CON	BPI	OK	MLX interacting protein like	1.68295	9.80187	2.54207	2.3339	5e-05	0.000581682	yes		TSGA10	CHEK1	COX1
gene21369	gene21369	SEMA3D	chr7:84995191-85187176	CON	BPI	OK	semaphorin 3D	2.29917	7.99215	1.79747	2.52259	5e-05	0.000581682	yes		TSHB	CHERP	COX10
gene21392	gene21392	ADAM22	chr7:87934142-88202889	CON	BPI	OK	ADAM metallopeptidase domain 22	7.59823	1.87232	-2.02084	-2.39576	5e-05	0.000581682	yes		TSNAXIP1	CHKB	COX11P1
gene21495	gene21495	PDK4	chr7:95583496-95596613	CON	BPI	OK	pyruvate dehydrogenase kinase 4	1.85134	3.96423	1.09847	1.20491	0.0017	0.0116445	yes		TSPAN2	CHN1	COX15
gene21501	gene21501	SLC25A13	chr7:96120219-96322147	CON	BPI	OK	solute carrier family 25 member 13	5.46274	11.2187	1.03821	1.47063	0.00035	0.00310496	yes		TSPYL1	CHORDC1	COX17
gene21546	gene21546	BAIAP2L1	chr7:98281666-98401115	CON	BPI	OK	BAI1 associated protein 2 like 1	4.10757	12.803	1.64013	1.72169	0.0003	0.00273636	yes		TSPYL4	CHP1	COX2
gene2157	gene2157	SLC35A3	chr1:99969366-100026979	CON	BPI	OK	solute carrier family 35 member A3	6.297	11.8944	0.917548	1.39125	5e-05	0.000581682	yes		TSSK6	CHPF	COX4I1
gene21597	gene21597	AZGP1	chr7:99966726-99976112	CON	BPI	OK	alpha-2-glycoprotein 1,2C zinc-binding	0.869265	3.5413	2.02641	1.2743	0.00365	0.0216138	yes		TTBK2	CHPF2	COX4I2
gene21674	gene21674	MUC3A	chr7:100942058-100969565	CON	BPI	OK	mucin 3A,2C cell surface associated	0.572966	1.94315	1.76188	1.67709	0.00015	0.00152287	yes		TTC23L	CHRD	COX5A
gene21677	gene21677	MUC17	chr7:101020082-101058859	CON	BPI	OK	mucin 17,2C cell surface associated	4.3995	19.9762	2.18287	3.43912	5e-05	0.000581682	yes		TTC27	CHRDL1	COX6A1
gene21724	gene21724	RASA4	chr7:102573641-102616758	CON	BPI	OK	RAS p21 protein activator 4	3.03469	1.34546	-1.17345	-1.05809	0.0072	0.037167	yes		TTC37	CHRDL2	COX6A2
gene21817	gene21817	PNPLA8	chr7:108470416-108528161	CON	BPI	OK	patatin like phospholipase domain containing 8	11.8473	7.24004	-0.710488	-1.11624	0.0042	0.0241415	yes		TTLL1	CHRFAM7A	COX6B1
gene21874	gene21874	TES	chr7:116210492-116258786	CON	BPI	OK	testin LIM domain protein	6.74704	24.6096	1.8669	2.68236	5e-05	0.000581682	yes		TUBA1B	CHRM1	COX6B2
gene21956	gene21956	IQUB	chr7:123452180-123535077	CON	BPI	OK	IQ motif and ubiquitin domain containing	1.53514	0.503342	-1.60876	-1.30305	0.0015	0.0104487	yes		TUBBP5	CHRM2	COX6C
gene22028	gene22028	HILPDA	chr7:128450784-128469370	CON	BPI	OK	hypoxia inducible lipid droplet associated	62.3469	22.3298	-1.48135	-2.00351	5e-05	0.000581682	yes		TUSC2	CHRM3	COX7A1
gene22193	gene22193	DGKI	chr7:137384282-137846864	CON	BPI	OK	diacylglycerol kinase iota	2.26135	1.06005	-1.09305	-1.1821	0.0033	0.0198772	yes		UBAP1	CHRNA1	COX7A2
gene2248	gene2248	SLC25A24	chr1:108134721-108200358	CON	BPI	OK	solute carrier family 25 member 24	9.36682	18.5789	0.988037	1.64185	5e-05	0.000581682	yes		UBAP2	CHRNA10	COX7A2L
gene22565	gene22565	RARRES2	chr7:150338317-150341685	CON	BPI	OK	retinoic acid receptor responder 2	25.872	48.5065	0.906786	1.19002	0.00175	0.0119372	yes		UBAP2L	CHRNA2	COX7A2P2
gene22592	gene22592	TMEM176B	chr7:150791286-150805120	CON	BPI	OK	transmembrane protein 176B	19.002	62.541	1.71865	2.13706	5e-05	0.000581682	yes		UBE2E1	CHRNA3	COX7B2
gene22593	gene22593	TMEM176A	chr7:150791286-150805120	CON	BPI	OK	transmembrane protein 176A	13.4401	46.0911	1.77794	1.62193	0.00025	0.00234126	yes		UBE2E3	CHRNA4	COX7C
gene22604	gene22604	SLC4A2	chr7:151058211-151076527	CON	BPI	OK	solute carrier family 4 member 2	10.072	16.127	0.679124	1.13957	0.0036	0.0213591	yes		UBE2J2	CHRNA5	COX8A
gene22816	gene22816	DEFB1	chr8:6870574-6878007	CON	BPI	OK	defensin beta 1	2.87009	16.3838	2.5131	1.69844	0.0004	0.00348772	yes		UBE2M	CHRNA6	COX8C
gene2287	gene2287	SORT1	chr1:109309564-109397945	CON	BPI	OK	sortilin 1	44.7655	22.4047	-0.998582	-1.83259	5e-05	0.000581682	yes		UBE2Q2P1	CHRNA7	CP
gene23088	gene23088	SLC7A2	chr8:17494348-17570568	CON	BPI	OK	solute carrier family 7 member 2	2.47758	5.24471	1.08193	1.48377	0.00025	0.00234126	yes		UBE2R2	CHRNA9	CPB2
gene23091	gene23091	MTUS1	chr8:17643793-17822430	CON	BPI	OK	microtubule associated tumor suppressor 1	10.4372	35.1864	1.75328	2.56232	5e-05	0.000581682	yes		UBTF	CHRNB1	CPE
gene23161	gene23161	BMP1	chr8:22165139-22212326	CON	BPI	OK	bone morphogenetic protein 1	6.99958	12.2435	0.806681	1.22158	0.0008	0.00623288	yes		UCK1	CHRNB2	CPEB1
gene23200	gene23200	TNFRSF10A	chr8:23191456-23225167	CON	BPI	OK	tumor necrosis factor receptor superfamily member 10a	1.0831	2.90998	1.42584	1.10045	0.00195	0.0130556	yes		UFC1	CHRNB3	CPEB3
gene23206	gene23206	LOXL2	chr8:23296896-23404209	CON	BPI	OK	lysyl oxidase like 2	9.31409	21.8864	1.23255	1.77808	5e-05	0.000581682	yes		UFSP1	CHRNB4	CPEB4
gene23222	gene23222	ADAM28	chr8:24294039-24548618	CON	BPI	OK	ADAM metallopeptidase domain 28	3.49345	12.4125	1.82907	1.52273	0.00055	0.00457	yes		UNC13A	CHRND	CPLX1
gene23339	gene23339	RBPMS	chr8:30382118-30572261	CON	BPI	OK	RNA binding protein with multiple splicing	10.096	29.8777	1.56529	2.19198	5e-05	0.000581682	yes		UPF1	CHRNE	CPLX4
gene23420	gene23420	ZNF703	chr8:37695750-37700021	CON	BPI	OK	zinc finger protein 703	4.07793	6.9922	0.77791	1.01271	0.00685	0.0357575	yes		UPK3B	CHRNG	CPNE6
gene23454	gene23454	PLEKHA2	chr8:38901234-38973912	CON	BPI	OK	pleckstrin homology domain containing A2	8.40347	12.9176	0.620284	1.07476	0.0083	0.0415895	yes		USP15	CHST11	CPT1A
gene2395	gene2395	SLC16A1	chr1:112911846-112956353	CON	BPI	OK	solute carrier family 16 member 1	35.9064	22.3776	-0.682185	-1.2135	0.0012	0.00871397	yes		USP17L1P	CHST12	CPT1B
gene24007	gene24007	PAG1	chr8:80967809-81112080	CON	BPI	OK	phosphoprotein membrane anchor with glycosphingolipid microdomains 1	16.0222	7.82779	-1.03339	-1.8749	5e-05	0.000581682	yes		USP17L4	CHST13	CPT2
gene24058	gene24058	CA1	chr8:85328228-85378154	CON	BPI	OK	carbonic anhydrase 1	0.795535	2.60488	1.71122	1.02206	0.00545	0.0299029	yes		USP21	CHST14	CR2
gene24059	gene24059	CA3	chr8:85438826-85481492	CON	BPI	OK	carbonic anhydrase 3	27.6211	4.91391	-2.49083	-1.62738	5e-05	0.000581682	yes		USP33	CHST15	CRADD
gene24249	gene24249	OSR2	chr8:98944402-98952104	CON	BPI	OK	odd-skipped related transciption factor 2	2.06501	6.57443	1.67072	1.59848	0.00045	0.00385449	yes		USP53	CHST7	CRCP
gene24444	gene24444	TRPS1	chr8:115408495-115669633	CON	BPI	OK	transcriptional repressor GATA binding 1	17.8647	10.2669	-0.799116	-1.47289	0.00025	0.00234126	yes		USP8	CHST8	CREB3
gene24490	gene24490	ENPP2	chr8:119557076-119675343	CON	BPI	OK	ectonucleotide pyrophosphatase/phosphodiesterase 2	7.37081	13.63	0.886891	1.18097	0.00235	0.0151453	yes		UTP18	CHST9	CREB3L4
gene24666	gene24666	WISP1	chr8:133191038-133231690	CON	BPI	OK	WNT1 inducible signaling pathway protein 1	2.27543	9.80279	2.10705	2.68365	5e-05	0.000581682	yes		VAC14	CHSY1	CREBBP
gene24668	gene24668	NDRG1	chr8:133237170-133297587	CON	BPI	OK	N-myc downstream regulated 1	35.0473	68.2172	0.960831	1.71618	5e-05	0.000581682	yes		VAV3	CHSY3	CREBRF
gene24814	gene24814	NRBP2	chr8:143816343-143840974	CON	BPI	OK	nuclear receptor binding protein 2	27.6237	9.3222	-1.56716	-2.39131	5e-05	0.000581682	yes		VAV3-AS1	CIB1	CRHBP
gene2489	gene2489	VTCN1	chr1:117143586-117210992	CON	BPI	OK	V-set domain containing T cell activation inhibitor 1	6.42434	14.2195	1.14625	1.52541	0.0001	0.00107608	yes		VIPR1	CIDEA	CRHR1
gene24940	gene24940	RFX3	chr9:3218296-3526001	CON	BPI	OK	regulatory factor X3	18.2958	6.12434	-1.57889	-2.11265	5e-05	0.000581682	yes		VIPR2	CILP	CRIM1
gene24995	gene24995	IL33	chr9:6214590-6328268	CON	BPI	OK	interleukin 33	19.3809	5.31112	-1.86755	-2.40322	5e-05	0.000581682	yes		VKORC1	CISH	CRK
gene25055	gene25055	FREM1	chr9:14734665-14911653	CON	BPI	OK	FRAS1 related extracellular matrix 1	5.31974	12.2376	1.2019	1.83356	5e-05	0.000581682	yes		VKORC1L1	CIT	CRKL
gene25105	gene25105	PLIN2	chr9:19108390-19127606	CON	BPI	OK	perilipin 2	26.2401	49.3124	0.910177	1.57975	5e-05	0.000581682	yes		VMP1	CITED1	CRLF1
gene25108	gene25108	RPS6	chr9:19376255-19380237	CON	BPI	OK	ribosomal protein S6	657.693	1168.96	0.829746	1.45821	5e-05	0.000581682	yes		VPS13B	CLASP1	CRTAC1
gene25282	gene25282	AQP7	chr9:33383134-33410302	CON	BPI	OK	aquaporin 7	0.302685	0.826743	1.44962	0.824646	0.00295	0.0181999	yes		VPS45	CLCA3P	CRTAM
gene25284	gene25284	AQP3	chr9:33441153-33447633	CON	BPI	OK	aquaporin 3 (Gill blood group)	14.2769	68.7556	2.26779	3.1337	5e-05	0.000581682	yes		VPS4A	CLCF1	CRX
gene25835	gene25835	GDA	chr9:72114594-72256045	CON	BPI	OK	guanine deaminase	2.47728	6.47639	1.38643	1.5999	5e-05	0.000581682	yes		VPS8	CLCN1	CRY2
gene25890	gene25890	GCNT1	chr9:76441665-76507416	CON	BPI	OK	glucosaminyl (N-acetyl) transferase 1,2C core 2	4.17119	16.7101	2.00219	3.00466	5e-05	0.000581682	yes		VPS9D1	CLCN2	CSF1
gene25903	gene25903	VPS13A	chr9:77176755-77421537	CON	BPI	OK	vacuolar protein sorting 13 homolog A	8.74993	16.864	0.946607	1.67178	5e-05	0.000581682	yes		VSIG10L	CLCN3	CSF1R
gene25998	gene25998	AGTPBP1	chr9:85543798-85742029	CON	BPI	OK	ATP/GTP binding protein 1	13.4033	6.87831	-0.962461	-1.46508	0.0006	0.00491287	yes		VSTM2L	CLCN4	CSF2
gene26068	gene26068	S1PR3	chr9:88990862-89005155	CON	BPI	OK	sphingosine-1-phosphate receptor 3	9.44695	5.50369	-0.779449	-1.11968	0.0023	0.014904	yes		VSTM4	CLCN5	CSF2RA
gene26094	gene26094	DIRAS2	chr9:90609831-90643105	CON	BPI	OK	DIRAS family GTP binding RAS like 2	1.80978	0.67978	-1.41268	-1.13997	0.0032	0.0193677	yes		VWA8	CLCN6	CSF2RB
gene26132	gene26132	OGN	chr9:92297357-92670265	CON	BPI	OK	osteoglycin	5.65676	20.5217	1.8591	1.41012	0.0016	0.0110587	yes		VWA8-AS1	CLCN7	CSF3
gene26192	gene26192	FBP1	chr9:94603132-94640257	CON	BPI	OK	fructose-bisphosphatase 1	2.33737	10.4356	2.15855	2.0833	5e-05	0.000581682	yes		WASF3	CLCNKA	CSF3R
gene26246	gene26246	CTSV	chr9:97029676-97039643	CON	BPI	OK	cathepsin V	0.54694	1.71112	1.64548	1.37419	0.00125	0.00901274	yes		WBSCR17	CLCNKB	CSGALNACT2
gene26286	gene26286	GALNT12	chr9:98807698-98850081	CON	BPI	OK	polypeptide N-acetylgalactosaminyltransferase 12	4.12218	13.6431	1.7267	2.19122	5e-05	0.000581682	yes		WDR49	CLDN16	CSK
gene26560	gene26560	TNFSF15	chr9:114784634-114806128	CON	BPI	OK	tumor necrosis factor superfamily member 15	1.3509	5.52589	2.03229	2.55053	5e-05	0.000581682	yes		WDR73	CLDN5	CSNK1A1
gene26624	gene26624	GSN	chr9:121178136-121332844	CON	BPI	OK	gelsolin	47.0204	91.771	0.964753	1.47071	0.0001	0.00107608	yes		WFDC12	CLIC1	CSNK1A1L
gene2678	gene2678	SRGAP2B	chr1:144887190-145093441	CON	BPI	OK	SLIT-ROBO Rho GTPase activating protein 2B	9.73902	5.9938	-0.700306	-1.0548	0.00485	0.027105	yes		WFDC5	CLIC2	CSNK1D
gene26791	gene26791	LCN2	chr9:128149429-128153455	CON	BPI	OK	lipocalin 2	73.0329	237.731	1.70271	2.55308	5e-05	0.000581682	yes		WFIKKN2	CLIC3	CSNK1E
gene26854	gene26854	PRRX2	chr9:129665640-129722674	CON	BPI	OK	paired related homeobox 2	0.705451	2.30578	1.70864	1.02408	0.00735	0.0377316	yes		WHSC1L1	CLIC4	CSNK1G1
gene26856	gene26856	PTGES	chr9:129738335-129777579	CON	BPI	OK	prostaglandin E synthase	11.9625	31.1745	1.38185	1.89433	5e-05	0.000581682	yes		WIPF3	CLN3	CSNK1G2
gene26883	gene26883	LAMC3	chr9:131009116-131093059	CON	BPI	OK	laminin subunit gamma 3	1.23711	3.39687	1.45723	1.67979	0.0001	0.00107608	yes		WNK2	CLN5	CSNK1G3
gene27021	gene27021	NACC2	chr9:136006536-136095285	CON	BPI	OK	NACC family member 2	10.6857	6.44774	-0.728815	-1.22166	0.00155	0.0107654	yes		WNT1	CLN8	CSPG4
gene27051	gene27051	AGPAT2	chr9:136673142-136687459	CON	BPI	OK	1-acylglycerol-3-phosphate O-acyltransferase 2	7.79616	17.8894	1.19827	1.55448	5e-05	0.000581682	yes		WNT10B	CLOCK	CSRNP1
gene27080	gene27080	LCN12	chr9:136949179-136955505	CON	BPI	OK	lipocalin 12	0.934388	3.12265	1.74068	1.31768	0.0005	0.00420855	yes		WSCD2	CLP1	CSRP1
gene2722	gene2722	TXNIP	chr1:145992425-145996631	CON	BPI	OK	thioredoxin interacting protein	126.307	315.221	1.31943	2.18312	5e-05	0.000581682	yes		WTAP	CLRN1	CST3
gene27247	gene27247	AKR1C2	chr10:4987774-5018033	CON	BPI	OK	aldo-keto reductase family 1,2C member C2	2.73268	8.44521	1.62782	1.56638	0.00065	0.0052301	yes		XPNPEP1	CLSTN3	CTDNEP1
gene27250	gene27250	AKR1C3	chr10:5033066-5107686	CON	BPI	OK	aldo-keto reductase family 1,2C member C3	6.72382	12.4676	0.890826	0.955555	0.01025	0.0491922	yes		XPNPEP3	CLTA	CTDSP1
gene27259	gene27259	NET1	chr10:5412550-5459056	CON	BPI	OK	neuroepithelial cell transforming 1	14.3723	40.8059	1.50549	2.61916	5e-05	0.000581682	yes		XRCC3	CLTC	CTDSP2
gene27280	gene27280	IL15RA	chr10:5948896-5978741	CON	BPI	OK	interleukin 15 receptor,2C alpha	0.950536	2.8936	1.60605	1.10918	0.00025	0.00234126	yes		YBEY	CMA1	CTF1
gene27287	gene27287	PFKFB3	chr10:6144801-6254648	CON	BPI	OK	6-phosphofructo-2-kinase/fructose-2,2C6-biphosphatase 3	57.4774	21.3369	-1.42964	-2.41806	5e-05	0.000581682	yes		YIF1A	CMKLR1	CTHRC1
gene27560	gene27560	GPR158	chr10:25113057-25602229	CON	BPI	OK	G protein-coupled receptor 158	2.57887	0.364674	-2.82206	-2.18824	5e-05	0.000581682	yes		YJEFN3	CMYA5	CTLA4
gene27603	gene27603	MKX	chr10:27672873-27767799	CON	BPI	OK	mohawk homeobox	0.587792	1.77816	1.597	1.14037	0.0036	0.0213591	yes		YKT6	CNGA1	CTNNA1
gene27667	gene27667	MAP3K8	chr10:30434020-30461833	CON	BPI	OK	mitogen-activated protein kinase kinase kinase 8	4.52169	7.76517	0.780157	1.02164	0.0055	0.0301154	yes		YPEL1	CNGA2	CTNNB1
gene28081	gene28081	SLC16A9	chr10:59650763-59710079	CON	BPI	OK	solute carrier family 16 member 9	10.2626	2.68081	-1.93666	-2.3645	5e-05	0.000581682	yes		YWHAG	CNGA4	CTNNBIP1
gene28100	gene28100	ARID5B	chr10:61901253-62096948	CON	BPI	OK	AT-rich interaction domain 5B	13.9875	23.317	0.737241	1.35001	0.0003	0.00273636	yes		ZAN	CNGB1	CTNND1
gene28183	gene28183	TET1	chr10:68560359-68700794	CON	BPI	OK	tet methylcytosine dioxygenase 1	18.5123	9.30535	-0.992354	-1.67944	5e-05	0.000581682	yes		ZAP70	CNGB3	CTNS
gene28198	gene28198	SRGN	chr10:69057543-69104811	CON	BPI	OK	serglycin	10.523	18.695	0.829111	0.995821	0.0055	0.0301154	yes		ZAR1	CNIH2	CTR9
gene28208	gene28208	TSPAN15	chr10:69451463-69549508	CON	BPI	OK	tetraspanin 15	6.54252	17.2173	1.39594	1.68487	0.0001	0.00107608	yes		ZBED4	CNIH3	CTSA
gene28315	gene28315	PLAU	chr10:73909181-73922777	CON	BPI	OK	plasminogen activator,2C urokinase	9.2095	20.2116	1.13399	1.63614	5e-05	0.000581682	yes		ZBTB16	CNKSR3	CTSH
gene28340	gene28340	ZNF503	chr10:75279725-75408982	CON	BPI	OK	zinc finger protein 503	1.93813	4.75733	1.29549	1.3769	0.0003	0.00273636	yes		ZBTB20	CNNM2	CTTN
gene28391	gene28391	SFTPA2	chr10:79555851-79560461	CON	BPI	OK	surfactant protein A2	0.682447	0.059466	-3.52058	-1.19485	0.0016	0.0110587	yes		ZBTB45	CNOT1	CUL1
gene28442	gene28442	NRG3	chr10:81875297-82989979	CON	BPI	OK	neuregulin 3	3.96574	0.679244	-2.54559	-1.77104	0.0002	0.00193929	yes		ZBTB5	CNOT2	CUL3
gene28611	gene28611	FGFBP3	chr10:91906587-91909501	CON	BPI	OK	fibroblast growth factor binding protein 3	3.43626	1.05631	-1.70181	-1.45747	0.0006	0.00491287	yes		ZBTB7B	CNOT6	CUL4A
gene28632	gene28632	MYOF	chr10:93306428-93482504	CON	BPI	OK	myoferlin	16.2219	34.6598	1.09532	1.92588	5e-05	0.000581682	yes		ZCCHC2	CNOT7	CUL5
gene28675	gene28675	SORBS1	chr10:95311772-95561420	CON	BPI	OK	sorbin and SH3 domain containing 1	58.8562	18.0645	-1.70404	-2.6765	5e-05	0.000581682	yes		ZCCHC24	CNOT8	CUX1
gene28688	gene28688	BLNK	chr10:96189170-96271576	CON	BPI	OK	B-cell linker	2.7138	11.2551	2.05219	2.12161	5e-05	0.000581682	yes		ZCCHC7	CNP	CX3CL1
gene28696	gene28696	PIK3AP1	chr10:96587099-96720522	CON	BPI	OK	phosphoinositide-3-kinase adaptor protein 1	2.84471	6.24552	1.13454	1.37178	0.00045	0.00385449	yes		ZDHHC1	CNR2	CX3CR1
gene28714	gene28714	FRAT2	chr10:97332496-97334701	CON	BPI	OK	frequently rearranged in advanced T-cell lymphomas 2	2.4048	5.21217	1.11597	1.19487	0.0012	0.00871397	yes		ZDHHC17	CNTF	CXADR
gene28729	gene28729	AVPI1	chr10:97677421-97687432	CON	BPI	OK	arginine vasopressin induced 1	4.3935	9.68681	1.14065	1.23595	0.00165	0.0113676	yes		ZDHHC3	CNTN1	CXCL11
gene28761	gene28761	ABCC2	chr10:99782597-99853741	CON	BPI	OK	ATP binding cassette subfamily C member 2	1.09072	5.28647	2.27702	2.24403	5e-05	0.000581682	yes		ZDHHC8	CNTN4	CXCL12
gene28871	gene28871	INA	chr10:103277162-103290351	CON	BPI	OK	internexin neuronal intermediate filament protein alpha	11.0814	2.02626	-2.45125	-2.52236	5e-05	0.000581682	yes		ZFAND3	CNTN6	CXCL13
gene28888	gene28888	COL17A1	chr10:104031287-104085880	CON	BPI	OK	collagen type XVII alpha 1	2.62007	12.5375	2.25858	3.14506	5e-05	0.000581682	yes		ZFYVE21	CNTNAP1	CXCL2
gene28918	gene28918	SORCS1	chr10:106573662-107181138	CON	BPI	OK	sortilin related VPS10 domain containing receptor 1	6.35863	3.28605	-0.952364	-1.26803	0.0018	0.0122198	yes		ZFYVE28	CNTNAP2	CXCL3
gene28945	gene28945	MXI1	chr10:110207604-110287365	CON	BPI	OK	MAX interactor 1,2C dimerization protein	21.8657	11.1465	-0.972076	-1.60251	5e-05	0.000581682	yes		ZMIZ1	CNTNAP4	CXCL9
gene28951	gene28951	DUSP5	chr10:110497866-110511544	CON	BPI	OK	dual specificity phosphatase 5	2.63891	5.15808	0.966892	1.05099	0.0043	0.0246038	yes		ZMYM1	COL11A1	CXCR1
gene28959	gene28959	PDCD4	chr10:110871794-110919366	CON	BPI	OK	programmed cell death 4 (neoplastic transformation inhibitor)	16.7442	34.9068	1.05985	1.69044	5e-05	0.000581682	yes		ZMYM6	COL3A1	CXCR2
gene28979	gene28979	ACSL5	chr10:112374157-112947204	CON	BPI	OK	acyl-CoA synthetase long-chain family member 5	5.72071	42.5793	2.89589	1.88283	0.0032	0.0193677	yes		ZMYND10	COL4A3	CXCR3
gene29011	gene29011	VWA2	chr10:114239253-114405143	CON	BPI	OK	von Willebrand factor A domain containing 2	1.77786	6.87292	1.95078	1.53841	0.00035	0.00310496	yes		ZNF132	COL4A4	CXCR4
gene29027	gene29027	ATRNL1	chr10:115093364-115948999	CON	BPI	OK	attractin like 1	11.0215	4.83924	-1.18748	-1.40161	0.0001	0.00107608	yes		ZNF271	COL5A3	CXCR5
gene29133	gene29133	DMBT1	chr10:122560664-122643736	CON	BPI	OK	deleted in malignant brain tumors 1	37.9169	199.524	2.39565	2.97238	5e-05	0.000581682	yes		ZNF276	COL9A2	CXXC4
gene29206	gene29206	ADAM12	chr10:126012384-126388558	CON	BPI	OK	ADAM metallopeptidase domain 12	6.31974	12.4084	0.973375	1.52095	0.00025	0.00234126	yes		ZNF324	COL9A3	CYB5D2
gene29262	gene29262	BNIP3	chr10:131900643-131982013	CON	BPI	OK	BCL2/adenovirus E1B 19kDa interacting protein 3	101.64	25.825	-1.97663	-2.65543	5e-05	0.000581682	yes		ZNF324B	COLEC12	CYBB
gene2930	gene2930	BNIPL	chr1:151036552-151047600	CON	BPI	OK	BCL2/adenovirus E1B 19kD interacting protein like	2.07767	5.00916	1.2696	1.18071	0.00205	0.0135931	yes		ZNF326	COLQ	CycC-CDK8 complex
gene29355	gene29355	IFITM2	chr11:308106-309410	CON	BPI	OK	interferon induced transmembrane protein 2	31.121	71.7572	1.20524	1.65596	5e-05	0.000581682	yes		ZNF35	COMMD1	Cyclin-dependent kinase 5/CDK5 activator 1
gene29357	gene29357	IFITM3	chr11:319672-320914	CON	BPI	OK	interferon induced transmembrane protein 3	145.719	293.554	1.01044	1.84437	5e-05	0.000581682	yes		ZNF354A	COMMD3	CYLD
gene29406	gene29406	MUC2	chr11:1074874-1110508	CON	BPI	OK	mucin 2,2C oligomeric mucus/gel-forming	0.511425	2.51696	2.29909	2.38497	5e-05	0.000581682	yes		ZNF365	COMMD9	CYP27B1
gene29531	gene29531	TRIM21	chr11:4384896-4393696	CON	BPI	OK	tripartite motif containing 21	6.69571	13.2012	0.979366	1.29135	0.0004	0.00348772	yes		ZNF383	COMT	CYP4A11
gene2955	gene2955	CGN	chr1:151510858-151538692	CON	BPI	OK	cingulin	4.45974	14.362	1.68722	2.393	5e-05	0.000581682	yes		ZNF385D	COPS2	CYR61
gene29628	gene29628	TRIM22	chr11:5689586-5710863	CON	BPI	OK	tripartite motif containing 22	16.8488	25.8796	0.619173	1.05172	0.0049	0.0273344	yes		ZNF397	COPS5	CYSLTR2
gene29665	gene29665	PRKCDBP	chr11:6318945-6346369	CON	BPI	OK	protein kinase C delta binding protein	1.6594	5.34354	1.68713	1.13603	0.00695	0.0361647	yes		ZNF446	COPS8	CYTB
gene29680	gene29680	DCHS1	chr11:6621323-6655849	CON	BPI	OK	dachsous cadherin-related 1	14.1656	9.30511	-0.606301	-1.13766	0.0009	0.00686435	yes		ZNF497	COQ7	CYTL1
gene2970	gene2970	RORC	chr1:151806070-151832450	CON	BPI	OK	RAR related orphan receptor C	0.408085	3.39357	3.05586	2.65006	5e-05	0.000581682	yes		ZNF501	CORIN	DAB2
gene29799	gene29799	GALNT18	chr11:11270873-11622045	CON	BPI	OK	polypeptide N-acetylgalactosaminyltransferase 18	6.32614	2.75897	-1.1972	-1.23611	0.0031	0.0188639	yes		ZNF502	CORO1A	DAB2IP
gene2980	gene2980	S100A11	chr1:152032505-152037035	CON	BPI	OK	S100 calcium binding protein A11	207.931	503.441	1.27572	2.22751	5e-05	0.000581682	yes		ZNF512	CORT	DACT1
gene29849	gene29849	INSC	chr11:15111415-15269675	CON	BPI	OK	inscuteable homolog (Drosophila)	0.176166	0.873452	2.3098	1.18583	0.0005	0.00420855	yes		ZNF516	COX17	DACT2
gene29885	gene29885	USH1C	chr11:17493894-17544416	CON	BPI	OK	USH1 protein network component harmonin	5.42746	27.3307	2.33217	2.95386	5e-05	0.000581682	yes		ZNF541	COX6B1	DACT3
gene29892	gene29892	TPH1	chr11:18020536-18040788	CON	BPI	OK	tryptophan hydroxylase 1	1.39072	6.89715	2.31017	2.02228	5e-05	0.000581682	yes		ZNF584	COX7B	DAD1
gene29944	gene29944	NAV2	chr11:19345199-20133326	CON	BPI	OK	neuron navigator 2	18.1859	8.82152	-1.04372	-1.84596	5e-05	0.000581682	yes		ZNF592	CP	DAND5
gene29956	gene29956	HTATIP2	chr11:20363684-20383783	CON	BPI	OK	HIV-1 Tat interactive protein 2	5.34322	12.626	1.24061	1.35759	0.00085	0.00656263	yes		ZNF622	CPB2	DAPK1
gene29970	gene29970	ANO5	chr11:22192484-22283367	CON	BPI	OK	anoctamin 5	6.70375	2.07492	-1.69192	-2.32604	5e-05	0.000581682	yes		ZNF705G	CPEB1	DAPL1
gene30102	gene30102	LMO2	chr11:33858575-33892289	CON	BPI	OK	LIM domain only 2	18.5186	7.73186	-1.26009	-1.46507	0.00025	0.00234126	yes		ZNF786	CPEB3	DBH
gene30141	gene30141	RAG1	chr11:36510365-36579762	CON	BPI	OK	recombination activating gene 1	0.464043	1.05894	1.19029	1.17385	0.00215	0.0140814	yes		ZNF804A	CPLX1	DCDC2
gene30493	gene30493	LRRC55	chr11:57044238-57232257	CON	BPI	OK	leucine rich repeat containing 55	7.085	0.784232	-3.17541	-2.80219	5e-05	0.000581682	yes		ZNF804B	CPLX3	DDIT4
gene30494	gene30494	APLNR	chr11:57233576-57237453	CON	BPI	OK	apelin receptor	16.1183	1.23758	-3.70311	-3.31732	5e-05	0.000581682	yes		ZNF837	CPLX4	DDR2
gene30506	gene30506	SLC43A1	chr11:57484530-57515954	CON	BPI	OK	solute carrier family 43 member 1	1.31637	2.99173	1.18441	1.05558	0.00955	0.0465116	yes		ZNFX1	CPNE6	DDX11
gene30581	gene30581	DTX4	chr11:59171429-59213021	CON	BPI	OK	deltex 4,2C E3 ubiquitin ligase	12.5628	19.9149	0.664692	0.996832	0.00855	0.0425628	yes		ZP3	CRBN	DDX17
gene3062	gene3062	S100A14	chr1:153614254-153616917	CON	BPI	OK	S100 calcium binding protein A14	16.8632	80.1107	2.24811	2.92169	5e-05	0.000581682	yes		ZSCAN2	CREB1	DDX3X
gene30731	gene30731	GANAB	chr11:62624825-62646726	CON	BPI	OK	glucosidase II alpha subunit	46.6939	65.4338	0.486802	0.919955	0.01005	0.0483953	yes		ZSCAN22	CREB3	DDX47
gene30827	gene30827	PRDX5	chr11:64318087-64321823	CON	BPI	OK	peroxiredoxin 5	90.0116	136.133	0.596837	1.07081	0.003	0.018418	yes		ZSCAN30	CREB3L4	DEAF1
gene30991	gene30991	RHOD	chr11:67056817-67072017	CON	BPI	OK	ras homolog family member D	2.11359	5.84875	1.46843	1.23922	0.002	0.0133485	yes		ZSCAN5A	CREBRF	DEDD
gene31054	gene31054	LRP5	chr11:68298865-68449275	CON	BPI	OK	LDL receptor related protein 5	7.88561	15.2682	0.953234	1.55793	5e-05	0.000581682	yes		ZZZ3	CRH	DEFB114
gene31065	gene31065	MRGPRF	chr11:69004374-69018447	CON	BPI	OK	MAS related GPR family member F	1.57625	4.74978	1.59137	1.4394	0.00115	0.00841666	yes			CRHBP	DEFB118
gene31151	gene31151	FOLR2	chr11:72216774-72221950	CON	BPI	OK	folate receptor beta	7.37736	16.5214	1.16316	1.25146	0.0012	0.00871397	yes			CRHR1	DEFB4A
gene31170	gene31170	STARD10	chr11:72754728-72793705	CON	BPI	OK	StAR related lipid transfer domain containing 10	6.18821	18.7051	1.59583	2.14453	5e-05	0.000581682	yes			CRIM1	DENND1A
gene31238	gene31238	SLCO2B1	chr11:75150986-75206400	CON	BPI	OK	solute carrier organic anion transporter family member 2B1	7.98771	18.9683	1.24774	1.97327	5e-05	0.000581682	yes			CRIPAK	DEPDC1B
gene31255	gene31255	MOGAT2	chr11:75701595-75732958	CON	BPI	OK	monoacylglycerol O-acyltransferase 2	1.40541	8.31349	2.56447	2.22252	5e-05	0.000581682	yes			CRK	DEPTOR
gene31280	gene31280	B3GNT6	chr11:77034340-77041973	CON	BPI	OK	UDP-GlcNAc:betaGal beta-1,2C3-N-acetylglucosaminyltransferase 6	0.182517	1.19323	2.70878	1.57218	0.0011	0.00811464	yes			CRKL	DERL3
gene31311	gene31311	GAB2	chr11:78139792-78417822	CON	BPI	OK	GRB2 associated binding protein 2	15.431	7.08349	-1.1233	-1.55122	0.0001	0.00107608	yes			CRP	DES
gene31484	gene31484	SLC36A4	chr11:93144170-93197983	CON	BPI	OK	solute carrier family 36 member 4	4.89128	2.49502	-0.971157	-1.15994	0.003	0.018418	yes			CRTAC1	DFNB31
gene31599	gene31599	BIRC3	chr11:102317449-102339403	CON	BPI	OK	baculoviral IAP repeat containing 3	1.40114	2.9717	1.08469	1.2576	0.0015	0.0104487	yes			CRTC1	DGKA
gene31688	gene31688	ACAT1	chr11:108121530-108148168	CON	BPI	OK	acetyl-CoA acetyltransferase 1	16.9667	8.48312	-1.00004	-1.28594	0.00035	0.00310496	yes			CRTC3	DGKB
gene31760	gene31760	IL18	chr11:112143250-112164117	CON	BPI	OK	interleukin 18	2.27385	7.42207	1.70669	1.43929	0.0006	0.00491287	yes			CRX	DGKD
gene31845	gene31845	APOC3	chr11:116829907-116833071	CON	BPI	OK	apolipoprotein C3	5.91822	50.0657	3.08059	2.28786	5e-05	0.000581682	yes			CRY2	DGKG
gene31868	gene31868	FXYD6	chr11:117820074-117877486	CON	BPI	OK	FXYD domain containing ion transport regulator 6	155.291	34.1631	-2.18446	-3.42752	5e-05	0.000581682	yes			CSF1R	DGKH
gene3192	gene3192	RAB25	chr1:156061148-156070514	CON	BPI	OK	RAB25,2C member RAS oncogene family	13.1328	51.1758	1.96229	2.62286	5e-05	0.000581682	yes			CSF2	DGKI
gene31927	gene31927	PDZD3	chr11:119185456-119190223	CON	BPI	OK	PDZ domain containing 3	0.805081	2.91215	1.85488	1.28616	0.0023	0.014904	yes			CSGALNACT2	DGKK
gene31972	gene31972	TECTA	chr11:121102665-121190806	CON	BPI	OK	tectorin alpha	0.858433	0.423714	-1.01861	-0.93646	0.00935	0.0457147	yes			CSK	DGKZ
gene31995	gene31995	C11orf63	chr11:122881639-122963862	CON	BPI	OK	chromosome 11 open reading frame 63	4.60129	2.27429	-1.01662	-1.09029	0.0055	0.0301154	yes			CSN2	DGUOK
gene32082	gene32082	VSIG2	chr11:124747473-124752213	CON	BPI	OK	V-set and immunoglobulin domain containing 2	4.81157	12.4485	1.37139	1.2071	0.00435	0.0248235	yes			CSNK1E	DHDDS
gene3215	gene3215	HAPLN2	chr1:156601503-156626608	CON	BPI	OK	hyaluronan and proteoglycan link protein 2	0.850048	0.137637	-2.62667	-1.31575	0.00115	0.00841666	yes			CSNK2A1	DHX34
gene3219	gene3219	NES	chr1:156668762-156677397	CON	BPI	OK	nestin	44.1425	13.0026	-1.76337	-3.08135	5e-05	0.000581682	yes			CSNK2A2	DHX36
gene32292	gene32292	ADIPOR2	chr12:1690980-1788679	CON	BPI	OK	adiponectin receptor 2	11.9529	17.812	0.575482	0.968838	0.00915	0.0449528	yes			CSNK2B	DHX58
gene32412	gene32412	LPAR5	chr12:6614336-6636131	CON	BPI	OK	lysophosphatidic acid receptor 5	1.2719	2.82442	1.15097	1.0422	0.007	0.0363364	yes			CSPG4	DHX9
gene32423	gene32423	CD4	chr12:6789471-6820810	CON	BPI	OK	CD4 molecule	4.92278	9.5761	0.959964	1.25436	0.00195	0.0130556	yes			CSRP1	DIABLO
gene32424	gene32424	GPR162	chr12:6821796-6827418	CON	BPI	OK	G protein-coupled receptor 162	15.6913	3.78202	-2.05273	-2.42817	5e-05	0.000581682	yes			CSRP3	DIAPH1
gene32436	gene32436	ATN1	chr12:6924462-6942321	CON	BPI	OK	atrophin 1	27.6795	13.7433	-1.01009	-1.78681	5e-05	0.000581682	yes			CTBP1	DICER1
gene32520	gene32520	KLRG1	chr12:8989078-9255692	CON	BPI	OK	killer cell lectin like receptor G1	1.6053	0.430261	-1.89955	-0.11933	0.0072	0.037167	yes			CTBP2	DIO3
gene32599	gene32599	STYK1	chr12:10618922-10674318	CON	BPI	OK	serine/threonine/tyrosine kinase 1	0.639853	2.06215	1.68834	1.35969	0.0043	0.0246038	yes			CTDSP1	DISP1
gene32645	gene32645	BCL2L14	chr12:12049843-12099695	CON	BPI	OK	BCL2 like 14	1.4922	5.03205	1.7537	1.62457	0.00025	0.00234126	yes			CTF1	DISP2
gene32665	gene32665	GPR19	chr12:12659690-12716305	CON	BPI	OK	G protein-coupled receptor 19	1.61654	0.338614	-2.2552	-1.55007	0.00165	0.0113676	yes			CTH	DIXDC1
gene32668	gene32668	APOLD1	chr12:12725916-12791466	CON	BPI	OK	apolipoprotein L domain containing 1	2.67315	4.54388	0.765382	0.966133	0.0094	0.0459066	yes			CTHRC1	DKK1
gene32678	gene32678	GPRC5A	chr12:12891021-12913666	CON	BPI	OK	G protein-coupled receptor class C group 5 member A	11.5333	28.1908	1.28942	1.90172	5e-05	0.000581682	yes			CTLA4	DKK2
gene32715	gene32715	MGP	chr12:14881180-14885919	CON	BPI	OK	matrix Gla protein	22.3117	43.0862	0.949426	1.40554	0.00035	0.00310496	yes			CTNNA1	DKK3
gene32722	gene32722	RERG	chr12:15049809-15221803	CON	BPI	OK	RAS like estrogen regulated growth inhibitor	1.49494	6.47002	2.11369	2.02966	5e-05	0.000581682	yes			CTNNB1	DLC1
gene32729	gene32729	EPS8	chr12:15620140-15789576	CON	BPI	OK	epidermal growth factor receptor pathway substrate 8	13.1678	21.8587	0.731192	1.28139	0.00095	0.00718416	yes			CTNNBIP1	DLEC1
gene32742	gene32742	LMO3	chr12:16548371-16610233	CON	BPI	OK	LIM domain only 3	11.8162	2.00598	-2.5584	-2.98062	5e-05	0.000581682	yes			CTNND1	DLG1
gene32783	gene32783	PDE3A	chr12:20369244-20684107	CON	BPI	OK	phosphodiesterase 3A	5.58088	11.651	1.06189	1.65942	5e-05	0.000581682	yes			CTNS	DLG2
gene32786	gene32786	SLCO1C1	chr12:20690504-20753386	CON	BPI	OK	solute carrier organic anion transporter family member 1C1	10.3932	1.80027	-2.52935	-2.42951	5e-05	0.000581682	yes			CTTN	DLG4
gene32807	gene32807	ST8SIA1	chr12:22193390-22334714	CON	BPI	OK	ST8 alpha-N-acetyl-neuraminide alpha-2,2C8-sialyltransferase 1	3.02863	0.836768	-1.85576	-1.95003	5e-05	0.000581682	yes			CUL1	DLGAP2
gene33040	gene33040	ADAMTS20	chr12:43352842-43551971	CON	BPI	OK	ADAM metallopeptidase with thrombospondin type 1 motif 20	0.521671	1.84074	1.81907	1.74127	0.0002	0.00193929	yes			CUL2	DLK1
gene33078	gene33078	AMIGO2	chr12:47075706-47236663	CON	BPI	OK	adhesion molecule with Ig-like domain 2	3.47471	6.77144	0.962572	1.06518	0.0057	0.0309646	yes			CUL3	DLK2
gene33193	gene33193	FAIM2	chr12:49866895-49904275	CON	BPI	OK	Fas apoptotic inhibitory molecule 2	5.00701	1.26213	-1.98809	-2.06929	5e-05	0.000581682	yes			CUL4A	DLL1
gene33235	gene33235	POU6F1	chr12:51186935-51218134	CON	BPI	OK	POU class 6 homeobox 1	5.38381	1.96233	-1.45606	-1.95547	5e-05	0.000581682	yes			CUL5	DLL3
gene33242	gene33242	GALNT6	chr12:51351869-51515763	CON	BPI	OK	polypeptide N-acetylgalactosaminyltransferase 6	1.53176	5.69305	1.89401	1.24572	0.0085	0.0423929	yes			CUTC	DLX2
gene33300	gene33300	KRT4	chr12:52806542-52814116	CON	BPI	OK	keratin 4	21.236	132.903	2.64578	3.75544	5e-05	0.000581682	yes			CUX1	DLX5
gene33304	gene33304	KRT8	chr12:52897186-52952901	CON	BPI	OK	keratin 8	85.5598	350.581	2.03474	2.41074	5e-05	0.000581682	yes			CX3CL1	DMAP1
gene33305	gene33305	KRT18	chr12:52897186-52952901	CON	BPI	OK	keratin 18	60.8943	237.56	1.96392	1.68689	5e-05	0.000581682	yes			CX3CR1	DMBT1
gene33326	gene33326	SP1	chr12:53380194-53416446	CON	BPI	OK	Sp1 transcription factor	20.397	28.9527	0.505342	0.960483	0.0087	0.0431187	yes			CXADR	DMD
gene33358	gene33358	HOXC8	chr12:54009105-54012763	CON	BPI	OK	homeobox C8	1.32102	3.11063	1.23555	1.00784	0.0102	0.0489962	yes			CXCL10	DMPK
gene33430	gene33430	ITGA7	chr12:55681545-55724742	CON	BPI	OK	integrin subunit alpha 7	26.4246	4.03162	-2.71245	-2.21507	0.002	0.0133485	yes			CXCL11	DMRT2
gene33446	gene33446	DGKA	chr12:55931075-55954023	CON	BPI	OK	diacylglycerol kinase alpha	6.20513	13.0551	1.07308	1.52987	0.00025	0.00234126	yes			CXCL12	DMRT3
gene33465	gene33465	SMARCC2	chr12:56161851-56189567	CON	BPI	OK	SWI/SNF related,2C matrix associated,2C actin dependent regulator of chromatin subfamily c member 2	41.223	26.2947	-0.648677	-1.13222	0.0029	0.0179692	yes			CXCL13	DMRTA2
gene33507	gene33507	TAC3	chr12:57009996-57016560	CON	BPI	OK	tachykinin 3	6.11462	0.950028	-2.68622	-1.7104	5e-05	0.000581682	yes			CXCL2	DMTN
gene33533	gene33533	DTX3	chr12:57604326-57609804	CON	BPI	OK	deltex 3,2C E3 ubiquitin ligase	19.6989	10.2016	-0.949326	-1.45723	0.00035	0.00310496	yes			CXCL3	DNAAF3
gene33537	gene33537	B4GALNT1	chr12:57618404-57633239	CON	BPI	OK	beta-1,2C4-N-acetyl-galactosaminyltransferase 1	8.19367	1.23933	-2.72495	-2.29568	5e-05	0.000581682	yes			CXCL9	DNAJA3
gene33582	gene33582	SLC16A7	chr12:59595933-59789855	CON	BPI	OK	solute carrier family 16 member 7	3.17704	5.29563	0.737117	1.21203	0.0021	0.0138516	yes			CXCR2	Untitled Document
gene3359	gene3359	NHLH1	chr1:160367070-160372848	CON	BPI	OK	nescient helix-loop-helix 1	1.80992	0.29275	-2.62818	-1.63178	0.00015	0.00152287	yes			CXCR3	DNAL4
gene33613	gene33613	DPY19L2	chr12:63558912-63669201	CON	BPI	OK	dpy-19 like 2	4.86618	2.29919	-1.08167	-1.29789	5e-05	0.000581682	yes			CXCR4	DNER
gene33637	gene33637	RASSF3	chr12:64610512-64697567	CON	BPI	OK	Ras association domain family member 3	2.93003	7.86266	1.4241	1.79057	5e-05	0.000581682	yes			CXXC1	DNM1
gene33757	gene33757	TSPAN8	chr12:71125092-71157999	CON	BPI	OK	tetraspanin 8	41.0355	239.258	2.54363	3.75076	5e-05	0.000581682	yes			CXXC4	DNM2
gene33760	gene33760	LGR5	chr12:71439769-71586310	CON	BPI	OK	leucine-rich repeat containing G protein-coupled receptor 5	1.43546	9.66732	2.7516	2.99771	5e-05	0.000581682	yes			CYB5D2	DNMT3B
gene3379	gene3379	F11R	chr1:160995210-161021343	CON	BPI	OK	F11 receptor	15.3438	42.2417	1.46101	2.62868	5e-05	0.000581682	yes			CYBB	DOC2A
gene33901	gene33901	MGAT4C	chr12:85972280-86838999	CON	BPI	OK	MGAT4 family member C	4.8407	0.611112	-2.9857	-1.17201	0.00255	0.016195	yes			Cyclin-dependent kinase 5/CDK5 activator 1	DOCK7
gene33935	gene33935	GALNT4	chr12:89419717-89526262	CON	BPI	OK	polypeptide N-acetylgalactosaminyltransferase 4	4.35923	11.0948	1.34774	1.6593	0.00015	0.00152287	yes			CYFIP1	DOK1
gene34090	gene34090	SLC25A3	chr12:98593624-98602000	CON	BPI	OK	solute carrier family 25 member 3	80.573	121.011	0.586766	1.11454	0.00305	0.0186286	yes			CYLD	DOK2
gene34223	gene34223	BTBD11	chr12:107317167-107659642	CON	BPI	OK	BTB domain containing 11	1.87423	3.43665	0.874703	1.08313	0.0085	0.0423929	yes			CYP11A1	ADCY2
gene34254	gene34254	SVOP	chr12:108908128-109021240	CON	BPI	OK	SV2 related protein	0.564088	0.16952	-1.73446	-1.31455	0.00025	0.00234126	yes			CYP17A1	ABAT
gene34330	gene34330	ERP29	chr12:112013339-112023220	CON	BPI	OK	endoplasmic reticulum protein 29	40.4445	60.1104	0.571672	0.961195	0.0089	0.0439265	yes			CYP21A2	ABCA12
gene34343	gene34343	OAS1	chr12:112906776-112932190	CON	BPI	OK	2'-5'-oligoadenylate synthetase 1	2.80757	14.5408	2.37271	2.58242	5e-05	0.000581682	yes			CYP26A1	ABCB11
gene34344	gene34344	OAS3	chr12:112938432-112973251	CON	BPI	OK	2'-5'-oligoadenylate synthetase 3	2.18131	6.54586	1.58539	2.14734	5e-05	0.000581682	yes			CYP26C1	ABCC3
gene34345	gene34345	OAS2	chr12:112978394-113011723	CON	BPI	OK	2'-5'-oligoadenylate synthetase 2	0.93967	4.42	2.23382	2.09302	5e-05	0.000581682	yes			CYP27B1	ABCC9
gene34349	gene34349	RASAL1	chr12:113056710-113136239	CON	BPI	OK	RAS protein activator like 1	1.79272	0.425776	-2.07398	-1.53383	0.0003	0.00273636	yes			CYP4A11	ABI2
gene3438	gene3438	FCGR2A	chr1:161505414-161524048	CON	BPI	OK	Fc fragment of IgG receptor IIa	12.5632	23.7002	0.915696	1.27866	0.00075	0.00592104	yes			CYP4F2	ACE2
gene34491	gene34491	MLEC	chr12:120687123-120701864	CON	BPI	OK	malectin	29.4132	54.9945	0.902823	1.62242	5e-05	0.000581682	yes			CYP7B1	ACKR3
gene34501	gene34501	HNF1A	chr12:120978514-121016502	CON	BPI	OK	HNF1 homeobox A	1.20222	4.57884	1.92928	1.36962	0.0039	0.0227724	yes			CYR61	ACPP
gene34503	gene34503	OASL	chr12:121018881-121039242	CON	BPI	OK	2'-5'-oligoadenylate synthetase like	0.307411	1.30291	2.0835	1.32254	0.00065	0.0052301	yes			CYSLTR2	ACSL1
gene34549	gene34549	HCAR3	chr12:122714755-122716892	CON	BPI	OK	hydroxycarboxylic acid receptor 3	0.464394	1.55209	1.74079	1.09197	0.0094	0.0459066	yes			CYTL1	ACTN2
gene34672	gene34672	SLC15A4	chr12:128793193-128823996	CON	BPI	OK	solute carrier family 15 member 4	10.9249	4.91424	-1.15257	-1.56928	5e-05	0.000581682	yes			DAB1	ACTN4
gene34857	gene34857	IL17D	chr13:20702774-20723100	CON	BPI	OK	interleukin 17D	4.15638	1.27106	-1.70929	-1.57352	0.0003	0.00273636	yes			DAB2	CASQ1
gene34942	gene34942	PARP4	chr13:24420929-24529087	CON	BPI	OK	poly(ADP-ribose) polymerase family member 4	17.3237	25.9728	0.584254	1.08583	0.0032	0.0193677	yes			DAB2IP	CBLC
gene34990	gene34990	GPR12	chr13:26755199-26760786	CON	BPI	OK	G protein-coupled receptor 12	1.83189	0.199258	-3.20063	-2.01688	5e-05	0.000581682	yes			DACH1	CD200R1
gene35159	gene35159	POSTN	chr13:37562581-37598844	CON	BPI	OK	periostin	55.3129	116.71	1.07724	1.81397	5e-05	0.000581682	yes			DACT1	CD2AP
gene35465	gene35465	OLFM4	chr13:53028740-53052061	CON	BPI	OK	olfactomedin 4	51.788	347.008	2.74428	3.48206	5e-05	0.000581682	yes			DACT2	CD38
gene35574	gene35574	PCDH9	chr13:66302833-67230336	CON	BPI	OK	protocadherin 9	16.9926	4.88945	-1.79716	-2.3004	5e-05	0.000581682	yes			DACT3	CD46
gene35676	gene35676	KCTD12	chr13:76880168-76886405	CON	BPI	OK	potassium channel tetramerization domain containing 12	12.1765	26.2137	1.10623	1.98667	5e-05	0.000581682	yes			DAGLA	CDH1
gene3584	gene3584	DPT	chr1:168695456-168729204	CON	BPI	OK	dermatopontin	1.36065	3.74392	1.46025	1.16747	0.00085	0.00656263	yes			DAGLB	CDH2
gene35866	gene35866	CLDN10	chr13:95433587-95644706	CON	BPI	OK	claudin 10	2.25477	0.317736	-2.82708	-0.534787	0.0035	0.020841	yes			DAND5	CDH4
gene35911	gene35911	SLC15A1	chr13:98683800-98752675	CON	BPI	OK	solute carrier family 15 member 1	0.574609	2.77461	2.27163	1.85601	5e-05	0.000581682	yes			DAPK1	CDK5R1
gene35943	gene35943	ZIC5	chr13:99963020-99971924	CON	BPI	OK	Zic family member 5	2.34853	0.665983	-1.8182	-1.15357	0.00945	0.0461192	yes			DAPK3	CDK6
gene3608	gene3608	KIFAP3	chr1:169921328-170074741	CON	BPI	OK	kinesin associated protein 3	22.3833	9.71776	-1.20373	-1.88333	5e-05	0.000581682	yes			DAXX	CDKN1A
gene36104	gene36104	ATP11A	chr13:112690033-112887168	CON	BPI	OK	ATPase phospholipid transporting 11A	7.07955	11.2295	0.665568	1.07456	0.00445	0.025313	yes			DBH	CEACAM1
gene36262	gene36262	PNP	chr14:20469378-20478006	CON	BPI	OK	purine nucleoside phosphorylase	4.84718	11.1125	1.19696	1.55516	5e-05	0.000581682	yes			DBN1	CELF2
gene36338	gene36338	SALL2	chr14:21521079-21537216	CON	BPI	OK	spalt-like transcription factor 2	19.1589	4.62195	-2.05144	-3.04779	5e-05	0.000581682	yes			DBNL	CEND1
gene36495	gene36495	SLC7A7	chr14:22773221-22819811	CON	BPI	OK	solute carrier family 7 member 7	6.60462	24.4	1.88534	2.65438	5e-05	0.000581682	yes			DBX1	CFH
gene36520	gene36520	SLC7A8	chr14:23125294-23183660	CON	BPI	OK	solute carrier family 7 member 8	4.3105	11.3821	1.40084	1.97498	5e-05	0.000581682	yes			DCDC2	CHI3L1
gene36533	gene36533	SLC22A17	chr14:23346303-23354991	CON	BPI	OK	solute carrier family 22 member 17	27.8508	9.7745	-1.51063	-2.24319	5e-05	0.000581682	yes			DCHS1	CHL1
gene3654	gene3654	DNM3	chr1:171841477-172468829	CON	BPI	OK	dynamin 3	11.7925	2.47594	-2.25182	-1.60751	5e-05	0.000581682	yes			DCTN1	CLU
gene36596	gene36596	RIPK3	chr14:24336020-24340036	CON	BPI	OK	receptor interacting serine/threonine kinase 3	1.80508	5.63743	1.64298	1.55701	5e-05	0.000581682	yes			DDIT3	CNGA3
gene36794	gene36794	SEC23A	chr14:39031918-39103924	CON	BPI	OK	Sec23 homolog A,2C coat complex II component	26.0482	42.7499	0.714735	1.28295	0.00015	0.00152287	yes			DDIT4	CNKSR1
gene36893	gene36893	MGAT2	chr14:49620770-49623481	CON	BPI	OK	mannosyl (alpha-1,2C6-)-glycoprotein beta-1,2C2-N-acetylglucosaminyltransferase	8.36806	13.7557	0.717063	1.07133	0.00405	0.0234179	yes			DDIT4L	CNTFR
gene36957	gene36957	NID2	chr14:52004801-52069231	CON	BPI	OK	nidogen 2	5.39331	13.0956	1.27984	2.02844	5e-05	0.000581682	yes			DDX11	COL13A1
gene36964	gene36964	PTGER2	chr14:52314297-52328606	CON	BPI	OK	prostaglandin E receptor 2	0.778817	1.92947	1.30885	1.00256	0.00395	0.0230015	yes			DDX3X	COL14A1
gene36973	gene36973	FERMT2	chr14:52791776-52951192	CON	BPI	OK	fermitin family member 2	53.6863	31.2889	-0.778903	-1.33807	0.00025	0.00234126	yes			DEAF1	COL16A1
gene36989	gene36989	GMFB	chr14:54474490-54489026	CON	BPI	OK	glia maturation factor beta	26.5319	14.2831	-0.893426	-1.58871	5e-05	0.000581682	yes			DEC1	COL17A1
gene36993	gene36993	GCH1	chr14:54842004-54902824	CON	BPI	OK	GTP cyclohydrolase 1	1.13389	4.50539	1.99037	1.74999	0.00025	0.00234126	yes			DEFB114	COL1A1
gene37078	gene37078	GPR135	chr14:59452772-59465356	CON	BPI	OK	G protein-coupled receptor 135	3.06942	1.83464	-0.742467	-1.02373	0.0056	0.0305768	yes			DENND1A	COL1A2
gene37082	gene37082	RTN1	chr14:59595975-59871288	CON	BPI	OK	reticulon 1	45.8754	6.19372	-2.88884	-3.42661	5e-05	0.000581682	yes			DEPTOR	COL2A1
gene372	gene372	TNFRSF1B	chr1:12166942-12209222	CON	BPI	OK	tumor necrosis factor receptor superfamily member 1B	3.22119	8.46579	1.39405	1.76891	5e-05	0.000581682	yes			DFFB	COL4A1
gene37315	gene37315	DPF3	chr14:71932099-72894116	CON	BPI	OK	double PHD fingers 3	10.5186	2.23323	-2.23575	-1.87699	5e-05	0.000581682	yes			DFNA5	COL4A2
gene37369	gene37369	NPC2	chr14:74479939-74493475	CON	BPI	OK	NPC intracellular cholesterol transporter 2	66.7068	104.905	0.653176	1.12437	0.00225	0.0146555	yes			DFNB31	COL4A5
gene37373	gene37373	LTBP2	chr14:74498182-74612331	CON	BPI	OK	latent transforming growth factor beta binding protein 2	3.43525	7.35849	1.09899	1.62162	5e-05	0.000581682	yes			DGCR14	COL5A1
gene3739	gene3739	ASTN1	chr1:176855117-177164904	CON	BPI	OK	astrotactin 1	30.5061	3.15473	-3.27351	-3.41871	5e-05	0.000581682	yes			DGKG	COL5A2
gene37634	gene37634	UNC79	chr14:93333218-93710473	CON	BPI	OK	unc-79 homolog (C. elegans)	0.598127	0.092509	-2.69279	-1.79442	5e-05	0.000581682	yes			DGKZ	COL6A1
gene37705	gene37705	AK7	chr14:96392110-96489427	CON	BPI	OK	adenylate kinase 7	2.7206	0.687329	-1.98485	-1.68494	0.0001	0.00107608	yes			DGUOK	COL6A2
gene37942	gene37942	CKB	chr14:103519657-103522859	CON	BPI	OK	creatine kinase B	159.559	53.3961	-1.57928	-2.60645	5e-05	0.000581682	yes			DHDDS	COL6A3
gene3804	gene3804	XPR1	chr1:180632009-180890279	CON	BPI	OK	xenotropic and polytropic retrovirus receptor 1	19.6706	10.4563	-0.911671	-1.6851	5e-05	0.000581682	yes			DHH	COL7A1
gene3834	gene3834	RNASEL	chr1:182573633-182589285	CON	BPI	OK	ribonuclease L	3.5673	6.56889	0.880818	1.19833	0.0022	0.0143605	yes			DHODH	COL8A1
gene3855	gene3855	NCF2	chr1:183555561-183590921	CON	BPI	OK	neutrophil cytosolic factor 2	3.37488	7.35048	1.123	1.28496	0.00065	0.0052301	yes			DHRS2	COL9A1
gene38733	gene38733	RASGRP1	chr15:38488096-38564806	CON	BPI	OK	RAS guanyl releasing protein 1	9.18972	2.85823	-1.6849	-2.28331	5e-05	0.000581682	yes			DHRS7C	CPAMD8
gene38760	gene38760	BMF	chr15:40087889-40108884	CON	BPI	OK	Bcl2 modifying factor	4.92896	14.4338	1.55009	2.40187	5e-05	0.000581682	yes			DHX15	CPLX2
gene38833	gene38833	EHD4	chr15:41899439-41972557	CON	BPI	OK	EH domain containing 4	4.82754	12.518	1.37464	1.8657	5e-05	0.000581682	yes			DHX34	CPS1
gene38839	gene38839	PLA2G4F	chr15:42141133-42156641	CON	BPI	OK	phospholipase A2 group IVF	0.524332	1.96642	1.90702	1.37952	0.00045	0.00385449	yes			DHX58	CPZ
gene38890	gene38890	PDIA3	chr15:43746391-43802589	CON	BPI	OK	protein disulfide isomerase family A member 3	51.9728	87.0888	0.744732	1.02038	0.0058	0.03142	yes			DHX8	CR1
gene38911	gene38911	B2M	chr15:44711486-44718159	CON	BPI	OK	beta-2-microglobulin	89.2752	129.246	0.533791	0.936393	0.01005	0.0483953	yes			DIAPH1	CRB1
gene38932	gene38932	DUOX1	chr15:45129993-45165578	CON	BPI	OK	dual oxidase 1	2.14555	3.90966	0.865695	1.0211	0.0075	0.0383543	yes			DICER1	CRB2
gene38972	gene38972	MYEF2	chr15:48120971-48178517	CON	BPI	OK	myelin expression factor 2	24.9307	8.12358	-1.61774	-2.23449	5e-05	0.000581682	yes			DIRAS2	CREB3L1
gene39003	gene39003	ATP8B4	chr15:49858237-50182096	CON	BPI	OK	ATPase phospholipid transporting 8B4 (putative)	1.97293	4.08761	1.05092	1.26032	0.0009	0.00686435	yes			DIS3L2	CRHR2
gene39007	gene39007	SLC27A2	chr15:50182195-50236392	CON	BPI	OK	solute carrier family 27 member 2	1.84147	7.53633	2.03301	2.03958	5e-05	0.000581682	yes			DISC1	CRMP1
gene3905	gene3905	PDC	chr1:186435160-186470291	CON	BPI	OK	phosducin	2.08969	0.547999	-1.93105	-1.30653	0.00195	0.0130556	yes			DIXDC1	CRY1
gene39085	gene39085	PYGO1	chr15:55538883-55588852	CON	BPI	OK	pygopus family PHD finger 1	7.3386	4.35131	-0.754056	-1.23951	0.001	0.00748284	yes			DKK1	CSGALNACT1
gene3909	gene3909	PLA2G4A	chr1:186828899-186989896	CON	BPI	OK	phospholipase A2 group IVA	2.29506	5.56595	1.2781	1.45892	0.00035	0.00310496	yes			DKK4	CSPG5
gene39152	gene39152	GCNT3	chr15:59611782-59620011	CON	BPI	OK	glucosaminyl (N-acetyl) transferase 3,2C mucin type	1.22973	7.65817	2.63866	2.3245	5e-05	0.000581682	yes			DLD	CTGF
gene39166	gene39166	ANXA2	chr15:60347150-60398025	CON	BPI	OK	annexin A2	208.488	343.997	0.722437	1.27091	0.0009	0.00686435	yes			DLEC1	CTNNA2
gene39216	gene39216	CA12	chr15:63320133-63382166	CON	BPI	OK	carbonic anhydrase 12	24.9885	5.56453	-2.16693	-3.36289	5e-05	0.000581682	yes			DLG1	CTNND2
gene39228	gene39228	PPIB	chr15:64151697-64163155	CON	BPI	OK	peptidylprolyl isomerase B	131.594	201.76	0.616542	1.13895	0.0018	0.0122198	yes			DLG3	CUL7
gene39326	gene39326	ITGA11	chr15:68297432-68432312	CON	BPI	OK	integrin subunit alpha 11	2.4267	11.9954	2.30542	3.19674	5e-05	0.000581682	yes			DLG4	CUX2
gene39367	gene39367	UACA	chr15:70654553-70778823	CON	BPI	OK	uveal autoantigen with coiled-coil domains and ankyrin repeats	9.73364	17.5708	0.852131	1.42363	0.0001	0.00107608	yes			DLG5	CXCL1
gene39448	gene39448	STRA6	chr15:74179465-74336472	CON	BPI	OK	stimulated by retinoic acid 6	7.42827	19.1206	1.36403	1.77609	5e-05	0.000581682	yes			DLGAP2	CXCL5
gene39479	gene39479	SCAMP5	chr15:74995534-75021495	CON	BPI	OK	secretory carrier membrane protein 5	9.82936	4.95479	-0.988273	-1.36182	0.00055	0.00457	yes			DLK2	CXCL6
gene39557	gene39557	ACSBG1	chr15:78149325-78234707	CON	BPI	OK	acyl-CoA synthetase bubblegum family member 1	3.19735	0.717817	-2.15519	-1.13611	0.00605	0.0324372	yes			DLL1	CYBA
gene3957	gene3957	TROVE2	chr1:193012365-193091777	CON	BPI	OK	TROVE domain family member 2	36.7434	21.2434	-0.79047	-1.21789	0.00095	0.00718417	yes			DLL3	CYFIP2
gene39582	gene39582	CTSH	chr15:78921749-78945098	CON	BPI	OK	cathepsin H	48.3742	74.6194	0.625313	1.06633	0.0047	0.0264326	yes			DLX5	CYP1B1
gene39613	gene39613	ARNT2	chr15:80404349-80597937	CON	BPI	OK	aryl hydrocarbon receptor nuclear translocator 2	21.9461	3.05268	-2.84582	-3.99505	5e-05	0.000581682	yes			DLX6	CYP26B1
gene39682	gene39682	SH3GL3	chr15:83447122-83618743	CON	BPI	OK	SH3 domain containing GRB2 like 3	2.36051	0.695572	-1.76283	-1.17673	0.00015	0.00152287	yes			DMAP1	CYP2J2
gene39780	gene39780	ISG20	chr15:88635613-88656344	CON	BPI	OK	interferon stimulated exonuclease gene 20kDa	0.929862	3.0185	1.69874	1.29248	0.00085	0.00656263	yes			DMBX1	CYP4F12
gene39830	gene39830	SEMA4B	chr15:90184919-90229660	CON	BPI	OK	semaphorin 4B	7.60624	13.5188	0.829708	1.26545	0.0018	0.0122198	yes			DMD	CYSLTR1
gene39852	gene39852	FURIN	chr15:90868591-90883458	CON	BPI	OK	furin,2C paired basic amino acid cleaving enzyme	7.71813	16.1593	1.06604	1.75533	5e-05	0.000581682	yes			DMPK	DAG1
gene40007	gene40007	ALDH1A3	chr15:100879691-101151839	CON	BPI	OK	aldehyde dehydrogenase 1 family member A3	2.88026	10.9725	1.92962	1.66605	0.00065	0.0052301	yes			DMRTA2	DBI
gene40009	gene40009	LRRK1	chr15:100879691-101151839	CON	BPI	OK	leucine-rich repeat kinase 1	1.04634	3.21501	1.61947	1.14759	0.00805	0.0405078	yes			DNAAF3	DCC
gene40153	gene40153	BAIAP3	chr16:1333604-1351872	CON	BPI	OK	BAI1 associated protein 3	10.9648	1.1378	-3.26855	-2.60557	0.0001	0.00107608	yes			DNAH5	DCLK1
gene40200	gene40200	SYNGR3	chr16:1989944-1994275	CON	BPI	OK	synaptogyrin 3	2.61994	0.940867	-1.47747	-1.22595	0.00175	0.0119372	yes			DNAJA1	DCN
gene40411	gene40411	PMM2	chr16:8797812-8849337	CON	BPI	OK	phosphomannomutase 2	7.92526	13.6716	0.786648	1.11827	0.0031	0.0188639	yes			DNAJA3	DCT
gene4056	gene4056	NAV1	chr1:201648321-201884294	CON	BPI	OK	neuron navigator 1	24.3761	13.2192	-0.882837	-1.10749	0.00295	0.0181999	yes			DNAJC27	DCX
gene40618	gene40618	TMC5	chr16:19410538-19499113	CON	BPI	OK	transmembrane channel like 5	1.74819	9.19616	2.39517	2.87888	5e-05	0.000581682	yes			DNAJC5	DDAH1
gene40774	gene40774	IL4R	chr16:27313667-27364778	CON	BPI	OK	interleukin 4 receptor	5.44649	16.2691	1.57874	2.25823	5e-05	0.000581682	yes			DNM1	DDC
gene4116	gene4116	FMOD	chr1:203340620-203351429	CON	BPI	OK	fibromodulin	19.2739	52.7829	1.45342	2.32846	5e-05	0.000581682	yes			DNM2	DDR1
gene41322	gene41322	NUP93	chr16:56730104-56844950	CON	BPI	OK	nucleoporin 93kDa	18.8188	11.4005	-0.723071	-1.13056	0.00235	0.0151453	yes			DNMT3B	DDX60
gene41469	gene41469	TRADD	chr16:67154184-67159909	CON	BPI	OK	TNFRSF1A associated via death domain	2.86865	5.81986	1.02061	0.99599	0.00995	0.0480546	yes			DOC2A	JPH2
gene41537	gene41537	CDH3	chr16:68644819-68727573	CON	BPI	OK	cadherin 3	7.45989	24.3082	1.70422	2.65409	5e-05	0.000581682	yes			DOCK1	JUNB
gene41691	gene41691	TMEM231	chr16:75538116-75556286	CON	BPI	OK	transmembrane protein 231	12.2402	3.52072	-1.79769	-2.336	5e-05	0.000581682	yes			DOK4	JUP
gene41729	gene41729	MAF	chr16:78099412-79600725	CON	BPI	OK	v-maf avian musculoaponeurotic fibrosarcoma oncogene homolog	7.84235	20.6883	1.39945	2.18317	5e-05	0.000581682	yes			DPCD	KAT2B
gene41799	gene41799	WFDC1	chr16:84286550-84329851	CON	BPI	OK	WAP four-disulfide core domain 1	1.13332	7.38908	2.70484	2.19503	5e-05	0.000581682	yes			DPP10	KCNA2
gene41835	gene41835	IRF8	chr16:85899167-85922606	CON	BPI	OK	interferon regulatory factor 8	2.63072	7.13035	1.43852	1.60468	5e-05	0.000581682	yes			DPP6	KCNA5
gene41848	gene41848	FOXF1	chr16:86510526-86514464	CON	BPI	OK	forkhead box F1	1.85695	9.33697	2.33002	2.44782	5e-05	0.000581682	yes			DPT	KCNA6
gene4196	gene4196	SLC41A1	chr1:205789092-205813759	CON	BPI	OK	solute carrier family 41 member 1	11.8654	4.6764	-1.34329	-2.03176	5e-05	0.000581682	yes			DRAXIN	KCNB1
gene4214	gene4214	IKBKE	chr1:206470242-206496890	CON	BPI	OK	inhibitor of kappa light polypeptide gene enhancer in B-cells,2C kinase epsilon	2.88395	5.26155	0.867445	1.08364	0.00685	0.0357575	yes			DRD1	KCND3
gene42190	gene42190	ENO3	chr17:4949181-4957131	CON	BPI	OK	enolase 3	9.88083	2.54489	-1.95703	-1.97353	5e-05	0.000581682	yes			DRD2	KCNH7
gene4220	gene4220	DYRK3	chr1:206634195-206655158	CON	BPI	OK	dual specificity tyrosine phosphorylation regulated kinase 3	5.63343	2.83059	-0.992911	-1.03251	0.0059	0.0318326	yes			DRD3	KCNJ10
gene42220	gene42220	NLRP1	chr17:5501398-5584512	CON	BPI	OK	NLR family,2C pyrin domain containing 1	0.605805	3.25085	2.42389	2.31443	5e-05	0.000581682	yes			DRD4	KCNK1
gene42245	gene42245	XAF1	chr17:6755410-6775647	CON	BPI	OK	XIAP associated factor 1	4.12317	16.0538	1.96109	2.50995	5e-05	0.000581682	yes			DRD5	KCNK10
gene42292	gene42292	FGF11	chr17:7438272-7444932	CON	BPI	OK	fibroblast growth factor 11	19.6878	9.31596	-1.07952	-1.59278	0.0001	0.00107608	yes			DRGX	KCNK5
gene4233	gene4233	PIGR	chr1:206928521-206946466	CON	BPI	OK	polymeric immunoglobulin receptor	16.4697	120.924	2.87621	3.84783	5e-05	0.000581682	yes			DRP2	KCNK6
gene42409	gene42409	GLP2R	chr17:9825507-9894163	CON	BPI	OK	glucagon like peptide 2 receptor	0.108162	0.79378	2.87555	1.96179	0.0038	0.0222981	yes			DSE	KCNN3
gene4246	gene4246	CD55	chr1:207321471-207360966	CON	BPI	OK	CD55 molecule (Cromer blood group)	7.94296	17.7888	1.16322	1.46103	0.00025	0.00234126	yes			DSEL	KCNQ3
gene42486	gene42486	TRIM16	chr17:15627965-15682879	CON	BPI	OK	tripartite motif containing 16	10.9683	19.6503	0.841209	1.31629	0.0002	0.00193929	yes			DSPP	KCNT2
gene4250	gene4250	CR1	chr1:207496127-207641765	CON	BPI	OK	complement component 3b/4b receptor 1 (Knops blood group)	0.879355	1.76597	1.00594	1.1722	0.0028	0.017461	yes			DSTYK	KCTD12
gene42561	gene42561	RASD1	chr17:17494436-17496395	CON	BPI	OK	ras related dexamethasone induced 1	9.72878	3.059	-1.6692	-1.71417	5e-05	0.000581682	yes			DTNBP1	KCTD16
gene42627	gene42627	FAM83G	chr17:18950675-19051352	CON	BPI	OK	family with sequence similarity 83 member G	1.67352	5.33415	1.67237	2.02294	5e-05	0.000581682	yes			DTX1	KDR
gene42648	gene42648	MFAP4	chr17:19237376-19387219	CON	BPI	OK	microfibrillar associated protein 4	60.7695	143.567	1.24031	1.60246	0.0003	0.00273636	yes			DUSP1	KIAA0319
gene42655	gene42655	SLC47A1	chr17:19533853-19579033	CON	BPI	OK	solute carrier family 47 member 1	2.9068	1.08385	-1.42327	-1.3543	0.00045	0.00385449	yes			DUSP10	KIAA1715
gene42663	gene42663	ALDH3A2	chr17:19648135-19677596	CON	BPI	OK	aldehyde dehydrogenase 3 family member A2	28.2312	17.9023	-0.657142	-1.15049	0.0022	0.0143605	yes			DUSP12	KIAA1804
gene42805	gene42805	SLC46A1	chr17:28371661-28406630	CON	BPI	OK	solute carrier family 46 member 1	7.72312	13.2902	0.783107	1.26322	0.0011	0.00811464	yes			DUSP14	KIDINS220
gene4290	gene4290	LAMB3	chr1:209614869-209653077	CON	BPI	OK	laminin subunit beta 3	6.93138	29.3627	2.08277	3.24811	5e-05	0.000581682	yes			DUSP15	KIF13B
gene42905	gene42905	RNF135	chr17:30968641-30999911	CON	BPI	OK	ring finger protein 135	3.36421	6.56456	0.964432	1.0663	0.0065	0.0343161	yes			DUSP16	KIF16B
gene4293	gene4293	G0S2	chr1:209661358-209742562	CON	BPI	OK	G0/G1 switch 2	4.83126	25.8883	2.42183	2.11596	5e-05	0.000581682	yes			DUSP18	KIF1B
gene43154	gene43154	LASP1	chr17:38869858-38921770	CON	BPI	OK	LIM and SH3 protein 1	38.6973	59.1104	0.611179	1.16686	0.0013	0.00929485	yes			DUSP19	KIF3A
gene43186	gene43186	GRB7	chr17:39737908-39747285	CON	BPI	OK	growth factor receptor bound protein 7	1.42977	5.95639	2.05866	1.98125	0.0003	0.00273636	yes			DUSP2	KIF5A
gene43337	gene43337	STAT5A	chr17:42287172-42311943	CON	BPI	OK	signal transducer and activator of transcription 5A	2.31992	4.31421	0.895024	1.07349	0.0072	0.037167	yes			DUSP21	KIF5C
gene43375	gene43375	AOC3	chr17:42851122-42858130	CON	BPI	OK	amine oxidase,2C copper containing 3	0.959771	5.21527	2.44198	2.49593	5e-05	0.000581682	yes			DUSP22	KLF10
gene43386	gene43386	IFI35	chr17:43006724-43014459	CON	BPI	OK	interferon induced protein 35	6.7423	13.0835	0.95644	1.07983	0.0048	0.0268818	yes			DUSP26	KLF4
gene43432	gene43432	PYY	chr17:43952732-44024260	CON	BPI	OK	peptide YY	4.7674	34.7332	2.86504	1.83976	0.0008	0.00623288	yes			DUSP28	KNDC1
gene43475	gene43475	ADAM11	chr17:44759036-44781846	CON	BPI	OK	ADAM metallopeptidase domain 11	1.874	0.531671	-1.81751	-1.60836	0.0003	0.00273636	yes			DUSP3	KPNA5
gene43499	gene43499	MAP3K14	chr17:45247924-45317064	CON	BPI	OK	mitogen-activated protein kinase kinase kinase 14	5.84442	2.553	-1.19486	-1.48015	0.00015	0.00152287	yes			DUSP4	KREMEN1
gene43571	gene43571	SP6	chr17:47844907-47876312	CON	BPI	OK	Sp6 transcription factor	1.50593	3.44447	1.19363	1.18243	0.00315	0.0191192	yes			DUSP8	KRT17
gene43600	gene43600	HOXB7	chr17:48607231-48611021	CON	BPI	OK	homeobox B7	1.39309	4.7556	1.77133	1.49093	0.0003	0.00273636	yes			DUSP9	KRT18
gene43602	gene43602	HOXB9	chr17:48612345-48626473	CON	BPI	OK	homeobox B9	1.3785	5.68494	2.04405	1.4621	0.0004	0.00348772	yes			DUX4	KRT8
gene43626	gene43626	IGF2BP1	chr17:48997411-49056145	CON	BPI	OK	insulin like growth factor 2 mRNA binding protein 1	4.23923	9.35772	1.14235	1.77615	5e-05	0.000581682	yes			DUX4L2	LAMA1
gene43647	gene43647	NXPH3	chr17:49575935-49583810	CON	BPI	OK	neurexophilin 3	2.57991	0.385177	-2.74373	-2.37605	5e-05	0.000581682	yes			DVL1	LAMA2
gene43741	gene43741	PCTP	chr17:55750978-55845001	CON	BPI	OK	phosphatidylcholine transfer protein	4.60418	8.8047	0.93533	1.07443	0.0104	0.0497445	yes			DVL1P1	LAMA3
gene43749	gene43749	TRIM25	chr17:56887908-56914048	CON	BPI	OK	tripartite motif containing 25	7.25789	11.3781	0.648634	1.09513	0.00215	0.0140814	yes			DVL2	LAMA4
gene4376	gene4376	PTPN14	chr1:214348695-214551681	CON	BPI	OK	protein tyrosine phosphatase,2C non-receptor type 14	5.00358	8.5924	0.7801	1.34474	0.0004	0.00348772	yes			DVL3	LAMB1
gene4379	gene4379	CENPF	chr1:214603180-214664574	CON	BPI	OK	centromere protein F	14.248	8.30788	-0.778209	-1.3775	0.00025	0.00234126	yes			DYNC2H1	LAMB3
gene43794	gene43794	SEPT4	chr17:58519836-58692055	CON	BPI	OK	septin 4	8.89902	2.47819	-1.84436	-1.85686	0.00015	0.00152287	yes			DYNLL1	LAMC1
gene43978	gene43978	GNA13	chr17:65009288-65056802	CON	BPI	OK	G protein subunit alpha 13	29.7772	16.7171	-0.832885	-1.39413	0.0001	0.00107608	yes			DYNLL2	LBH
gene44009	gene44009	PITPNC1	chr17:67377280-67697263	CON	BPI	OK	phosphatidylinositol transfer protein,2C cytoplasmic 1	15.0354	2.80304	-2.4233	-3.33224	5e-05	0.000581682	yes			DYNLT1	LCN2
gene44109	gene44109	TTYH2	chr17:74213556-74262020	CON	BPI	OK	tweety family member 2	8.68119	4.10453	-1.08067	-1.40528	0.00075	0.00592104	yes			DYRK1A	LEF1
gene44117	gene44117	GPRC5C	chr17:74431340-74451658	CON	BPI	OK	G protein-coupled receptor class C group 5 member C	5.77296	13.4957	1.22512	1.52629	0.0001	0.00107608	yes			DYX1C1	LGALS3
gene44139	gene44139	USH1G	chr17:74916082-74933913	CON	BPI	OK	USH1 protein network component sans	0.170438	0.586585	1.7831	1.07736	0.0085	0.0423929	yes			E2F1	LGR4
gene44182	gene44182	ITGB4	chr17:75721327-75757819	CON	BPI	OK	integrin subunit beta 4	24.4798	15.8798	-0.624395	-1.10359	0.0032	0.0193677	yes			E2F7	LGR5
gene44228	gene44228	ST6GALNAC2	chr17:76565378-76586066	CON	BPI	OK	ST6 N-acetylgalactosaminide alpha-2,2C6-sialyltransferase 2	2.44781	4.90346	1.00231	1.04279	0.00675	0.0353132	yes			E9PQ18_HUMAN	LHX2
gene44229	gene44229	ST6GALNAC1	chr17:76617768-76643838	CON	BPI	OK	ST6 N-acetylgalactosaminide alpha-2,2C6-sialyltransferase 1	2.90259	24.9092	3.10126	3.50952	5e-05	0.000581682	yes			EAF2	LIFR
gene44244	gene44244	MGAT5B	chr17:76868486-76950389	CON	BPI	OK	mannosyl (alpha-1,2C6-)-glycoprotein beta-1,2C6-N-acetyl-glucosaminyltransferase,2C isozyme B	1.16368	0.209695	-2.47233	-1.4152	0.0045	0.0255092	yes			ECE1	LIN7A
gene44268	gene44268	TNRC6C	chr17:77974983-78142968	CON	BPI	OK	trinucleotide repeat containing 6C	7.48397	2.48884	-1.58833	-1.70282	0.00085	0.00656263	yes			ECE2	LINGO1
gene44379	gene44379	SLC25A10	chr17:81712235-81721016	CON	BPI	OK	solute carrier family 25 member 10	2.45295	7.12306	1.53798	1.60564	0.0001	0.00107608	yes			ECT2	LIPG
gene44395	gene44395	PYCR1	chr17:81932383-81937328	CON	BPI	OK	pyrroline-5-carboxylate reductase 1	12.7058	21.7106	0.772908	1.15944	0.0031	0.0188639	yes			EDA2R	LMAN1
gene44780	gene44780	CABLES1	chr18:23133706-23437969	CON	BPI	OK	Cdk5 and Abl enzyme substrate 1	1.91325	4.64799	1.28058	1.27244	0.0029	0.0179692	yes			EDN2	LMF1
gene44787	gene44787	LAMA3	chr18:23689442-23955066	CON	BPI	OK	laminin subunit alpha 3	6.71185	15.69	1.22506	1.95776	5e-05	0.000581682	yes			EEA1	LMNA
gene44835	gene44835	AQP4	chr18:26852037-27189680	CON	BPI	OK	aquaporin 4	163.829	15.2682	-3.42359	-3.58473	0.0062	0.0330507	yes			EEF1E1	LMO2
gene44918	gene44918	GALNT1	chr18:35581065-35730890	CON	BPI	OK	polypeptide N-acetylgalactosaminyltransferase 1	24.4655	42.9283	0.811184	1.48513	0.0001	0.00107608	yes			EFCAB4A	LOXL2
gene4493	gene4493	TLR5	chr1:223108400-223143282	CON	BPI	OK	toll like receptor 5	0.859024	2.16152	1.33128	1.24207	0.00145	0.01015	yes			EFCAB4B	LPAR4
gene45019	gene45019	ST8SIA5	chr18:46679117-46795297	CON	BPI	OK	ST8 alpha-N-acetyl-neuraminide alpha-2,2C8-sialyltransferase 5	2.04233	0.296501	-2.78411	-1.49139	0.0067	0.0351635	yes			EFHC1	LRG1
gene45072	gene45072	LIPG	chr18:49560698-49592908	CON	BPI	OK	lipase G,2C endothelial type	19.5037	10.9184	-0.836978	-1.42505	0.0002	0.00193929	yes			EFNA2	LRIG1
gene45161	gene45161	ST8SIA3	chr18:57352489-57368931	CON	BPI	OK	ST8 alpha-N-acetyl-neuraminide alpha-2,2C8-sialyltransferase 3	0.937092	0.349842	-1.42149	-1.34711	5e-05	0.000581682	yes			EFNA3	LRP4
gene45200	gene45200	LMAN1	chr18:59327822-59359276	CON	BPI	OK	lectin,2C mannose binding 1	21.2584	36.4804	0.779091	1.44533	0.0002	0.00193929	yes			EFNA4	LRP5
gene45246	gene45246	PHLPP1	chr18:62715438-62980443	CON	BPI	OK	PH domain and leucine rich repeat protein phosphatase 1	8.79733	5.24286	-0.746713	-1.17837	0.0016	0.0110587	yes			EFNB1	LRP8
gene45262	gene45262	SERPINB2	chr18:63887704-63903890	CON	BPI	OK	serpin family B member 2	0.858197	3.14687	1.87454	1.2534	0.00385	0.0225297	yes			EFNB2	LRRC32
gene45350	gene45350	CYB5A	chr18:74253291-74292016	CON	BPI	OK	cytochrome b5 type A	17.5826	33.0003	0.908335	1.20243	0.00205	0.0135931	yes			EGF	LRRC4B
gene4546	gene4546	TMEM63A	chr1:225810073-225882720	CON	BPI	OK	transmembrane protein 63A	9.81033	19.8708	1.01828	1.41941	0.00065	0.0052301	yes			EGFLAM	LRRC55
gene45592	gene45592	DIRAS1	chr19:2714566-2721392	CON	BPI	OK	DIRAS family GTP binding RAS like 1	5.65296	1.27596	-2.14743	-2.22113	5e-05	0.000581682	yes			EGFR	LSAMP
gene4563	gene4563	PARP1	chr1:226360690-226408100	CON	BPI	OK	poly (ADP-ribose) polymerase 1	39.7678	24.7486	-0.684253	-1.2883	0.00035	0.00310496	yes			EGR1	LTBP2
gene45687	gene45687	PTPRS	chr19:5205502-5340803	CON	BPI	OK	protein tyrosine phosphatase,2C receptor type S	54.9885	21.5647	-1.35046	-2.47029	5e-05	0.000581682	yes			EGR2	LTBP4
gene4570	gene4570	ITPKB	chr1:226631689-226739327	CON	BPI	OK	inositol-trisphosphate 3-kinase B	30.0994	8.66766	-1.79602	-2.82679	5e-05	0.000581682	yes			EGR3	LTBR
gene45708	gene45708	FUT5	chr19:5865825-5870540	CON	BPI	OK	fucosyltransferase 5	0.965249	0.168851	-2.51515	-1.4492	0.00055	0.00457	yes			EHD1	LYPD3
gene45734	gene45734	TNFSF9	chr19:6530998-6535928	CON	BPI	OK	tumor necrosis factor superfamily member 9	0.362346	1.62172	2.16209	1.47976	5e-05	0.000581682	yes			EHD3	MAF
gene45747	gene45747	VAV1	chr19:6772667-6857366	CON	BPI	OK	vav 1 guanine nucleotide exchange factor	1.49109	3.32476	1.15688	1.13551	0.00275	0.0171893	yes			EID2	MAFB
gene45802	gene45802	CCL25	chr19:8052317-8062663	CON	BPI	OK	C-C motif chemokine ligand 25	1.78537	21.7262	3.60514	2.46028	5e-05	0.000581682	yes			EIF2AK1	BLOC1S6
gene45812	gene45812	ANGPTL4	chr19:8364126-8374375	CON	BPI	OK	angiopoietin like 4	28.5264	7.43941	-1.93904	-2.4631	5e-05	0.000581682	yes			EIF2AK2	BMP15
gene45829	gene45829	MUC16	chr19:8848839-9010390	CON	BPI	OK	mucin 16,2C cell surface associated	4.19016	11.5157	1.45853	2.09494	5e-05	0.000581682	yes			EIF2AK3	BMP8A
gene45916	gene45916	CDKN2D	chr19:10566461-10568979	CON	BPI	OK	cyclin-dependent kinase inhibitor 2D	7.72446	3.50401	-1.14043	-1.08316	0.00465	0.0261858	yes			EIF2B1	BMPR2
gene45938	gene45938	KANK2	chr19:11164266-11197567	CON	BPI	OK	KN motif and ankyrin repeat domains 2	7.27703	16.9166	1.21702	2.0358	5e-05	0.000581682	yes			EIF2B2	BRAF
gene45953	gene45953	ELAVL3	chr19:11451327-11480994	CON	BPI	OK	ELAV like neuron-specific RNA binding protein 3	10.5863	1.09227	-3.27681	-2.82717	0.0009	0.00686435	yes			EIF2B3	BTN3A1
gene46037	gene46037	JUNB	chr19:12791495-12793311	CON	BPI	OK	JunB proto-oncogene,2C AP-1 transcription factor subunit	11.0781	29.6577	1.42069	2.07646	5e-05	0.000581682	yes			EIF2B4	C14orf169
gene46106	gene46106	PTGER1	chr19:14472465-14475362	CON	BPI	OK	prostaglandin E receptor 1	0.12887	1.58072	3.6166	2.04341	0.00035	0.00310496	yes			EIF2B5	C19orf10
gene46160	gene46160	CYP4F12	chr19:15673017-15698819	CON	BPI	OK	cytochrome P450 family 4 subfamily F member 12	2.3865	9.75435	2.03115	2.20561	5e-05	0.000581682	yes			ELANE	C1GALT1C1
gene46187	gene46187	HSH2D	chr19:16134027-16158575	CON	BPI	OK	hematopoietic SH2 domain containing	0.548019	3.01349	2.45914	1.72985	5e-05	0.000581682	yes			ELL3	C1QL3
gene46191	gene46191	KLF2	chr19:16324825-16328662	CON	BPI	OK	Kruppel-like factor 2	0.254882	0.948095	1.8952	1.2607	0.0005	0.00420855	yes			ELOF1	C21orf2
gene46220	gene46220	ANO8	chr19:17309527-17334834	CON	BPI	OK	anoctamin 8	9.83774	2.74203	-1.84308	-1.99983	5e-05	0.000581682	yes			ELP3	C2CD3
gene46225	gene46225	BST2	chr19:17402938-17405648	CON	BPI	OK	bone marrow stromal cell antigen 2	32.8454	87.8696	1.41967	2.29868	5e-05	0.000581682	yes			EMD	C3
gene46240	gene46240	B3GNT3	chr19:17794827-17813576	CON	BPI	OK	UDP-GlcNAc:betaGal beta-1,2C3-N-acetylglucosaminyltransferase 3	3.63676	16.6327	2.19329	2.48751	5e-05	0.000581682	yes			EML1	C3orf17
gene46242	gene46242	JAK3	chr19:17824781-17848071	CON	BPI	OK	Janus kinase 3	2.40268	6.21168	1.37034	1.74843	0.0001	0.00107608	yes			EMP3	C5AR1
gene46259	gene46259	PDE4C	chr19:18207960-18248200	CON	BPI	OK	phosphodiesterase 4C	0.760512	1.87344	1.30065	1.25474	0.00295	0.0181999	yes			EMX2	C5AR2
gene46575	gene46575	SLC7A9	chr19:32830510-32870958	CON	BPI	OK	solute carrier family 7 member 9	0.788505	3.10723	1.97844	1.51155	0.00075	0.00592104	yes			EN1	C6
gene46638	gene46638	FXYD3	chr19:35115820-35124324	CON	BPI	OK	FXYD domain containing ion transport regulator 3	29.7369	131.732	2.14728	2.70841	5e-05	0.000581682	yes			EN2	C6orf1
gene46643	gene46643	FXYD5	chr19:35154721-35169885	CON	BPI	OK	FXYD domain containing ion transport regulator 5	16.9016	40.3953	1.25703	1.66629	5e-05	0.000581682	yes			ENC1	CA7
gene4665	gene4665	CCSAP	chr1:229321004-229342941	CON	BPI	OK	centriole,2C cilia and spindle associated protein	13.9928	5.53353	-1.33841	-2.09091	5e-05	0.000581682	yes			ENG	CAB39
gene467	gene467	UQCRHL	chr1:15807161-15807699	CON	BPI	OK	ubiquinol-cytochrome c reductase hinge protein like	1.87681	0.346179	-2.43869	-1.36423	0.0039	0.0227724	yes			ENO3	CABP1
gene46822	gene46822	ZFP36	chr19:39406846-39409412	CON	BPI	OK	ZFP36 ring finger protein	9.40289	14.939	0.667906	0.922526	0.0091	0.044738	yes			ENPP1	CACNA1A
gene46878	gene46878	LTBP4	chr19:40592887-40629820	CON	BPI	OK	latent transforming growth factor beta binding protein 4	7.36282	11.7236	0.671089	1.10934	0.00825	0.0413778	yes			ENPP7	CACNA1C
gene46916	gene46916	B3GNT8	chr19:41425358-41429024	CON	BPI	OK	UDP-GlcNAc:betaGal beta-1,2C3-N-acetylglucosaminyltransferase 8	1.75506	3.68715	1.07099	1.01154	0.00915	0.0449528	yes			ENTHD1	CACNA1G
gene46939	gene46939	RPS19	chr19:41859917-41871416	CON	BPI	OK	ribosomal protein S19	585.961	970.844	0.728436	1.29922	0.00045	0.00385449	yes			EOMES	CACNB2
gene46960	gene46960	TMEM145	chr19:42313324-42325062	CON	BPI	OK	transmembrane protein 145	2.83104	0.36144	-2.9695	-1.58545	5e-05	0.000581682	yes			EP300	CACNG1
gene46970	gene46970	CEACAM1	chr19:42397127-42652355	CON	BPI	OK	carcinoembryonic antigen related cell adhesion molecule 1	3.767	9.71325	1.36654	1.07871	0.0062	0.0330507	yes			EPB41L1	CACNG2
gene47003	gene47003	LYPD3	chr19:43460793-43465679	CON	BPI	OK	LY6/PLAUR domain containing 3	1.84708	5.15071	1.47953	1.22138	0.00265	0.0166764	yes			EPGN	CACNG6
gene47065	gene47065	BCAM	chr19:44809058-44821421	CON	BPI	OK	basal cell adhesion molecule (Lutheran blood group)	5.64335	14.2921	1.34059	1.76124	5e-05	0.000581682	yes			EPHA1	CACTIN
gene47167	gene47167	SLC1A5	chr19:46759684-46788622	CON	BPI	OK	solute carrier family 1 member 5	18.3846	44.9798	1.29078	1.93479	5e-05	0.000581682	yes			EPHA10	CALHM1
gene47186	gene47186	MEIS3	chr19:47403117-47422315	CON	BPI	OK	Meis homeobox 3	13.8594	7.72742	-0.842803	-1.07028	0.0063	0.0335002	yes			EPHA3	CALHM2
gene47322	gene47322	FCGRT	chr19:49512278-49526428	CON	BPI	OK	Fc fragment of IgG receptor and transporter	31.9876	95.619	1.57978	2.5992	5e-05	0.000581682	yes			EPHA4	CALHM3
gene47737	gene47737	COX6B2	chr19:55349701-55354814	CON	BPI	OK	cytochrome c oxidase subunit 6B2	0.442274	1.15772	1.38828	0.966102	0.00885	0.0437606	yes			EPHA6	CAMK2D
gene47839	gene47839	VN1R1	chr19:57455173-57456739	CON	BPI	OK	vomeronasal 1 receptor 1	3.75085	1.47513	-1.34637	-1.08542	0.0068	0.0355312	yes			EPHA7	CAMK4
gene47886	gene47886	ZNF8	chr19:58278951-58295888	CON	BPI	OK	zinc finger protein 8	15.6974	9.97431	-0.654239	-0.970008	0.00795	0.0401085	yes			EPHA8	CAMLG
gene47932	gene47932	SOX12	chr20:325570-330228	CON	BPI	OK	SRY-box 12	7.8478	4.29922	-0.868214	-1.28116	0.0006	0.00491287	yes			EPHB2	CANT1
gene47945	gene47945	SLC52A3	chr20:760079-775985	CON	BPI	OK	solute carrier family 52 member 3	0.809711	3.89067	2.26454	1.86593	5e-05	0.000581682	yes			EPHB3	CARD9
gene48042	gene48042	SIGLEC1	chr20:3686969-3712558	CON	BPI	OK	sialic acid binding Ig like lectin 1	0.998394	3.12621	1.64673	1.71046	5e-05	0.000581682	yes			EPHB6	CARM1
gene4810	gene4810	NID1	chr1:235975829-236065181	CON	BPI	OK	nidogen 1	12.7308	30.3768	1.25464	2.21394	5e-05	0.000581682	yes			EPHX2	CARTPT
gene48203	gene48203	KIF16B	chr20:16272103-16573457	CON	BPI	OK	kinesin family member 16B	4.63508	8.68777	0.90639	1.3916	0.00045	0.00385449	yes			EPM2A	CASP2
gene48334	gene48334	THBD	chr20:23045632-23049664	CON	BPI	OK	thrombomodulin	0.760696	1.8367	1.27172	1.1833	0.00125	0.00901274	yes			EPN1	CASR
gene48502	gene48502	HCK	chr20:32052187-32101856	CON	BPI	OK	HCK proto-oncogene,2C Src family tyrosine kinase	3.0221	7.7478	1.35824	1.42968	0.00025	0.00234126	yes			EPO	CATSPER2
gene48718	gene48718	ZHX3	chr20:41178448-41317606	CON	BPI	OK	zinc fingers and homeoboxes 3	17.0317	7.24672	-1.23282	-1.99299	5e-05	0.000581682	yes			EPOR	CATSPER3
gene48745	gene48745	SGK2	chr20:43558994-43585633	CON	BPI	OK	SGK2,2C serine/threonine kinase 2	2.91527	6.17712	1.08331	1.20075	0.00175	0.0119372	yes			EPRS	CBLN1
gene48842	gene48842	CTSA	chr20:45888471-45912364	CON	BPI	OK	cathepsin A	16.5117	38.5733	1.22411	1.16047	0.0021	0.0138516	yes			EPS15	CC2D2A
gene48868	gene48868	EYA2	chr20:46894623-47188844	CON	BPI	OK	EYA transcriptional coactivator and phosphatase 2	2.95936	6.68257	1.17512	1.31897	0.0021	0.0138516	yes			EPS15L1	CCDC109B
gene48978	gene48978	NFATC2	chr20:51366176-51562857	CON	BPI	OK	nuclear factor of activated T-cells 2	1.081	2.61717	1.27564	1.49714	0.0006	0.00491287	yes			EPX	CCDC88C
gene48982	gene48982	SALL4	chr20:51782716-51802523	CON	BPI	OK	spalt-like transcription factor 4	1.8567	5.53575	1.57604	1.77218	0.0001	0.00107608	yes			ERBB2	CCL17
gene49063	gene49063	RBM38	chr20:57383382-57409333	CON	BPI	OK	RNA binding motif protein 38	6.82194	3.47423	-0.973491	-1.13771	0.00305	0.0186286	yes			ERCC2	CCL21
gene49546	gene49546	ADAMTS5	chr21:26917911-26969227	CON	BPI	OK	ADAM metallopeptidase with thrombospondin type 1 motif 5	1.32084	2.9288	1.14886	1.48733	0.0002	0.00193929	yes			ERCC3	CCNC
gene49669	gene49669	PAXBP1	chr21:32628758-32771858	CON	BPI	OK	PAX3 and PAX7 binding protein 1	24.7197	14.4202	-0.777574	-1.11811	0.00695	0.0361647	yes			ERCC4	CCNE1
gene49684	gene49684	IL10RB	chr21:33266359-33297234	CON	BPI	OK	interleukin 10 receptor subunit beta	10.8247	22.5276	1.05737	1.58472	5e-05	0.000581682	yes			ERCC6	CCR5
gene49838	gene49838	BACE2	chr21:41167800-41282534	CON	BPI	OK	beta-site APP-cleaving enzyme 2	6.71689	14.5926	1.11937	1.14399	0.00255	0.016195	yes			EREG	CCR7
gene49842	gene49842	MX2	chr21:41304228-41408943	CON	BPI	OK	MX dynamin like GTPase 2	0.68817	3.40342	2.30615	1.5818	0.00075	0.00592104	yes			ERO1L	CCR8
gene49843	gene49843	MX1	chr21:41420328-41459214	CON	BPI	OK	MX dynamin like GTPase 1	5.21736	14.8712	1.51113	2.13254	5e-05	0.000581682	yes			ERP29	CCRN4L
gene49870	gene49870	TFF1	chr21:42351218-42366535	CON	BPI	OK	trefoil factor 1	6.06738	16.2142	1.41811	1.08286	0.00615	0.0328826	yes			ESR1	CCS
gene49974	gene49974	ITGB2	chr21:44885948-44929680	CON	BPI	OK	integrin subunit beta 2	10.008	16.9268	0.758151	1.0442	0.00395	0.0230015	yes			ESR2	CCT8L2
gene49996	gene49996	COL18A1	chr21:45403805-45563143	CON	BPI	OK	collagen type XVIII alpha 1	6.08673	14.7761	1.27953	1.82645	5e-05	0.000581682	yes			ETFA	CD101
gene50442	gene50442	GNAZ	chr22:23059407-23180048	CON	BPI	OK	G protein subunit alpha z	13.1127	2.95235	-2.15103	-2.11796	0.0006	0.00491287	yes			ETFB	CD160
gene50490	gene50490	CABIN1	chr22:24011191-24178628	CON	BPI	OK	calcineurin binding protein 1	27.4396	15.1137	-0.860405	-1.55388	0.0001	0.00107608	yes			ETFDH	CD180
[truncated: 4,637 more rows]

## Sheet: non-coding
test_id	gene_id	gene	locus	sample_1	sample_2	status	Description	value_1	value_2	log2(fold_change)	test_stat	p_value	q_value	significant
gene18638	gene18638	LINC00472	chr6:71407863-71420745	CON	BPI	OK	long intergenic non-protein coding RNA 472	3.4434	1.96107	-0.81219	-1.1489	0.00225	0.0146555	yes
gene22946	gene22946	LINC00599	chr8:9900063-9903329	CON	BPI	OK	long intergenic non-protein coding RNA 599	6.68575	0.945435	-2.82204	-1.85116	0.0002	0.00193929	yes
gene37774	gene37774	MEG3	chr14:100826107-100861026	CON	BPI	OK	maternally expressed 3 (non-protein coding)	58.1473	15.2183	-1.9339	-2.42295	5e-05	0.000581682	yes
gene10450	gene10450	LINC00882	chr3:107109789-107240638	CON	BPI	OK	long intergenic non-protein coding RNA 882	1.88789	0.424456	-2.15309	-1.2262	0.0045	0.0255092	yes
gene10584	gene10584	TUSC7	chr3:116709787-116717040	CON	BPI	OK	tumor suppressor candidate 7 (non-protein coding)	1.83508	0.328092	-2.48367	-1.61741	0.00065	0.0052301	yes
gene10586	gene10586	LINC00901	chr3:116921430-116932238	CON	BPI	OK	long intergenic non-protein coding RNA 901	1.28364	0.235981	-2.4435	-1.43115	0.00085	0.00656263	yes
gene11572	gene11572	LINC01206	chr3:181952363-182010678	CON	BPI	OK	long intergenic non-protein coding RNA 1206	1.15251	0.327727	-1.81422	-1.18688	0.00705	0.0365693	yes
gene13419	gene13419	PANCR	chr4:110607537-110613503	CON	BPI	OK	PITX2 adjacent non-coding RNA	0.231068	0.952166	2.04289	1.62044	5e-05	0.000581682	yes
gene14040	gene14040	LINC01207	chr4:164754130-164803795	CON	BPI	OK	long intergenic non-protein coding RNA 1207	0.383792	2.90198	2.91864	2.34307	5e-05	0.000581682	yes
gene14112	gene14112	LINC01612	chr4:170226590-170283723	CON	BPI	OK	long intergenic non-protein coding RNA 1612	0.781578	2.99089	1.93611	1.31623	0.0002	0.00193929	yes
gene14698	gene14698	LINC01021	chr5:27472291-27496401	CON	BPI	OK	long intergenic non-protein coding RNA 1021	1.26474	4.13166	1.70788	1.35765	0.00055	0.00457	yes
gene15502	gene15502	LINC00461	chr5:88540778-88684803	CON	BPI	OK	long intergenic non-protein coding RNA 461	58.4355	6.4115	-3.18811	-2.98271	0.001	0.00748284	yes
gene16373	gene16373	CARMN	chr5:149406844-149432836	CON	BPI	OK	cardiac mesoderm enhancer-associated non-coding RNA	2.5706	13.6089	2.40437	1.96886	5e-05	0.000581682	yes
gene17325	gene17325	CASC15	chr6:21666443-22194400	CON	BPI	OK	cancer susceptibility candidate 15 (non-protein coding)	19.85	9.06701	-1.13044	-1.4117	0.0002	0.00193929	yes
gene18889	gene18889	CASC6	chr6:91629039-91690428	CON	BPI	OK	cancer susceptibility candidate 6 (non-protein coding)	0.612192	0.132893	-2.20372	-1.03655	0.0039	0.0227724	yes
gene19152	gene19152	LINC01268	chr6:113868012-113880812	CON	BPI	OK	long intergenic non-protein coding RNA 1268	0.621468	1.88003	1.59701	1.27586	0.0017	0.0116445	yes
gene20491	gene20491	LINC00997	chr7:32758285-32762924	CON	BPI	OK	long intergenic non-protein coding RNA 997	3.92492	1.62735	-1.27014	-1.50453	5e-05	0.000581682	yes
gene23415	gene23415	LINC01605	chr8:37516405-37521386	CON	BPI	OK	long intergenic non-protein coding RNA 1605	0.333543	1.46201	2.13201	1.31164	0.00285	0.0177108	yes
gene23735	gene23735	LINC01301	chr8:60402170-60413818	CON	BPI	OK	long intergenic non-protein coding RNA 1301	0.917823	0.231857	-1.98498	-1.2347	0.0043	0.0246038	yes
gene23942	gene23942	CASC9	chr8:75223116-75278889	CON	BPI	OK	cancer susceptibility candidate 9 (non-protein coding)	4.43676	8.39732	0.920423	0.97186	0.00845	0.0422125	yes
gene24607	gene24607	CCAT1	chr8:127207381-127219268	CON	BPI	OK	colon cancer associated transcript 1 (non-protein coding)	0.284926	1.86909	2.71368	1.62848	0.00025	0.00234126	yes
gene25209	gene25209	LINC00032	chr9:27245683-27282793	CON	BPI	OK	long intergenic non-protein coding RNA 32	0.838241	0.247516	-1.75984	-1.30501	0.00045	0.00385449	yes
gene26845	gene26845	LINC01503	chr9:129336922-129347477	CON	BPI	OK	long intergenic non-protein coding RNA 1503	20.3607	10.1996	-0.997268	-1.05813	0.00695	0.0361647	yes
gene28375	gene28375	LINC00856	chr10:78248624-78252645	CON	BPI	OK	long intergenic non-protein coding RNA 856	1.91748	0.159441	-3.58812	-2.24106	5e-05	0.000581682	yes
gene28376	gene28376	LINC00595	chr10:78267327-78280213	CON	BPI	OK	long intergenic non-protein coding RNA 595	0.656297	0.0441797	-3.89289	-1.42729	0.00435	0.0248235	yes
gene28778	gene28778	OLMALINC	chr10:100373575-100388354	CON	BPI	OK	oligodendrocyte maturation-associated long intergenic non-coding RNA	10.894	5.36233	-1.0226	-0.976509	0.0103	0.0493989	yes
gene29469	gene29469	KCNQ1OT1	chr11:2444990-2861569	CON	BPI	OK	KCNQ1 opposite strand/antisense transcript 1 (non-protein coding)	7.81127	15.7666	1.01324	1.60421	5e-05	0.000581682	yes
gene3340	gene3340	LINC01133	chr1:159951491-159984730	CON	BPI	OK	long intergenic non-protein coding RNA 1133	1.00509	7.49231	2.89809	1.77733	0.0044	0.0250619	yes
gene34072	gene34072	RMST	chr12:97465020-97533766	CON	BPI	OK	rhabdomyosarcoma 2 associated transcript (non-protein coding)	12.9949	6.04046	-1.10522	-0.974963	0.0084	0.0420118	yes
gene34402	gene34402	LINC00173	chr12:116533421-116536513	CON	BPI	OK	long intergenic non-protein coding RNA 173	3.72356	0.743266	-2.32473	-1.41383	0.0001	0.00107608	yes
gene35023	gene35023	LINC00543	chr13:27953525-27955363	CON	BPI	OK	long intergenic non-protein coding RNA 543	0.157909	0.767119	2.28036	1.258	0.0014	0.00986462	yes
gene36620	gene36620	NOVA1-AS1	chr14:26598404-26822120	CON	BPI	OK	long intergenic non-protein coding RNA 2588	0.621505	0.0657656	-3.24036	-0.565693	0.00035	0.00310496	yes
gene36641	gene36641	LINC01551	chr14:28772703-28830204	CON	BPI	OK	long intergenic non-protein coding RNA 1551	13.481	2.01108	-2.74489	-1.65075	5e-05	0.000581682	yes
gene37128	gene37128	LINC00643	chr14:62117356-62139973	CON	BPI	OK	long intergenic non-protein coding RNA 643	1.20101	0.287522	-2.06251	-1.29044	0.00475	0.0266716	yes
gene37722	gene37722	LINC01550	chr14:97925609-97978124	CON	BPI	OK	long intergenic non-protein coding RNA 1550	0.982953	0.259212	-1.92299	-1.1054	0.008	0.0403036	yes
gene38437	gene38437	IPW	chr15:25116544-25122476	CON	BPI	OK	imprinted in Prader-Willi syndrome (non-protein coding)	9.17989	4.8954	-0.90705	-1.37428	0.00025	0.00234126	yes
gene3931	gene3931	LINC01351	chr1:190478259-190481394	CON	BPI	OK	long intergenic non-protein coding RNA 1351	1.96548	0.272375	-2.85122	-1.58522	0.0004	0.00348772	yes
gene41847	gene41847	FENDRR	chr16:86474524-86508860	CON	BPI	OK	FOXF1 adjacent non-coding developmental regulatory RNA	2.91762	18.6699	2.67785	3.17851	5e-05	0.000581682	yes
gene43156	gene43156	LINC00672	chr17:38925167-38929384	CON	BPI	OK	long intergenic non-protein coding RNA 672	0.481199	1.25995	1.38867	1.1127	0.00535	0.0294298	yes
gene44023	gene44023	LINC00674	chr17:68101554-68152471	CON	BPI	OK	long intergenic non-protein coding RNA 674	8.52308	5.44159	-0.647347	-0.985878	0.00675	0.0353132	yes
gene44075	gene44075	LINC01152	chr17:72030653-72057734	CON	BPI	OK	long intergenic non-protein coding RNA 1152	0.554514	0.195803	-1.50182	-1.07198	0.00605	0.0324372	yes
gene44978	gene44978	LINC00907	chr18:42186667-42691426	CON	BPI	OK	long intergenic non-protein coding RNA 907	3.64479	0.663686	-2.45726	-1.64396	0.0002	0.00193929	yes
gene45437	gene45437	RBFADN	chr18:80067255-80081304	CON	BPI	OK	RBFA downstream neighbor (non-protein coding)	1.62244	0.378578	-2.0995	-1.16933	0.008	0.0403036	yes
gene48321	gene48321	LINC00261	chr20:22560552-22578642	CON	BPI	OK	long intergenic non-protein coding RNA 261	0.316529	1.74405	2.46203	1.57159	0.00075	0.00592104	yes
gene48774	gene48774	LINC01260	chr20:44656450-44671739	CON	BPI	OK	long intergenic non-protein coding RNA 1260	0.697512	0.16378	-2.09046	-1.13383	0.00985	0.0476578	yes
gene50180	gene50180	DGCR5	chr22:18970497-19031242	CON	BPI	OK	DiGeorge syndrome critical region gene 5 (non-protein coding)	3.14058	0.423843	-2.88943	-1.57587	0.00535	0.0294298	yes
gene50558	gene50558	MIAT	chr22:26657481-26780893	CON	BPI	OK	myocardial infarction associated transcript (non-protein coding)	37.7804	6.1862	-2.61051	-3.98128	5e-05	0.000581682	yes
gene5168	gene5168	LINC01105	chr2:5932686-5980218	CON	BPI	OK	long intergenic non-protein coding RNA 1105	2.06517	0.168647	-3.61418	-2.69178	0.0001	0.00107608	yes
gene52233	gene52233	XIST	chrX:73792204-73852753	CON	BPI	OK	X inactive specific transcript (non-protein coding)	0.0357103	27.2957	9.57812	5.64341	0.00305	0.0186286	yes
gene52658	gene52658	LINC00890	chrX:111511661-111522399	CON	BPI	OK	long intergenic non-protein coding RNA 890	0.343422	1.68891	2.29804	1.41335	0.00235	0.0151453	yes
gene53076	gene53076	LINC00632	chrX:140709758-140772677	CON	BPI	OK	long intergenic non-protein coding RNA 632	11.2214	2.51291	-2.15883	-1.74807	0.00015	0.00152287	yes
gene53611	gene53611	TTTY15	chrY:12662366-12692224	CON	BPI	OK	testis-specific transcript,2C Y-linked 15 (non-protein coding)	7.04672	4.11546	-0.775901	-1.1137	0.0031	0.0188639	yes
gene6868	gene6868	LINC01114	chr2:104746636-104757719	CON	BPI	OK	long intergenic non-protein coding RNA 1114	3.11058	0.613613	-2.34178	-1.56811	5e-05	0.000581682	yes
gene6966	gene6966	LINC01123	chr2:109986345-109995281	CON	BPI	OK	long intergenic non-protein coding RNA 1123	1.01192	3.68025	1.8627	1.62838	0.0002	0.00193929	yes
gene6985	gene6985	LINC01106	chr2:110375108-110384943	CON	BPI	OK	long intergenic non-protein coding RNA 1106	1.88846	4.98551	1.40053	1.34456	0.00105	0.00781049	yes
gene7897	gene7897	LINC01116	chr2:176629580-176637574	CON	BPI	OK	long intergenic non-protein coding RNA 1116	0.298866	2.16734	2.85835	1.86491	5e-05	0.000581682	yes
gene9043	gene9043	LINC00312	chr3:8571781-8611893	CON	BPI	OK	long intergenic non-protein coding RNA 312	0.48564	2.0169	2.05418	1.5534	0.00015	0.00152287	yes

## Sheet: BPI Database Genes
Locus Name	r2>0.1 range left	r2>0.1 range rt	Genes (dist to index)	SNP	CHR
Supplementary Table 2A. Genome-wide significant loci, lead SNPs
1	149998923	150470296	OTUD7B(-106.0),VPS45(0.0),PLEKHO1(0.0),ANP32E(2.0),CA14(41.5),APH1A(49.1),C1orf54(56.5),C1orf51(66.5)	rs7544145	1
2,LMAN2L	97349315	97500775	KANSL3(-22.3),FER1L5(0.0),LMAN2L(0.0),CNNM4(0.2),MIR3127(37.6),CNNM3(55.6),ANKRD23(77.2)	chr2_97376407_I	2
3	166152389	166337818	SCN2A(0.0),CSRNP3(123.8)	rs17183814	2
4	194338679	194734926	-	chr2_194465711_D	2
5,TRANK1	36834099	37263592	TRANK1(0.0)	rs9834970	3
6,ITIH1,3	52220203	53101580	NISCH(-237.2),STAB1(-205.7),NT5DC2(-195.2),SMIM4(-189.7),PBRM1(-44.4),GNL3(-35.7),SNORD19(-40.9),SNORD19B(-39.4),SNORD69(-37.4),GLT8D1(-24.2),SPCS1(-22.1),NEK4(0.0),ITIH1(0.0),ITIH3(0.0),ITIH4(0.0),MUSTN1(2.9),TMEM110-MUSTN1(2.9),TMEM110(6.5)	rs2302417	3
7	107754929	107945078	CD47(0.0),IFT57(35.9)	rs3804640	3
8	162279027	162354095	FSTL5(0.0)	rs11724116	4
9,ADCY2	7493177	7587236	ADCY2(0.0)	chr5_7587236_D	5
10	80729335	80969507	RNU5E-1(0.0),RNU5D-1(0.0),ACOT12(-56.4),SSBP2(0.0)	rs10035291	5
11	72457803	72541445	-	chr6_72519394_D	6
12,POU3F2	98547979	98591622	-	rs2388334	6
13	166972873	167018915	RPS6KA2(0.0)	rs10455979	6
14	11855512	11919759	THSD7A(0.0)	rs113779084	7
15	104576138	105048158	SRPK2(0.0),PUS7(0.0)	rs73188321	7
16	140426257	140805649	BRAF(-25.4),MRPS33(0.0),TMEM178B(24.0)	chr7_140700006_I	7
17,ANK3	62061047	62384372	ANK3(0.0)	rs10994318	10
18,ADD3	111648659	111969919	XPNPEP1(-12.3),LOC100505933(0.0),ADD3(0.0)	chr10_111745562_I	10
19,FADS1	61543507	61639607	MYRF(0.0),TMEM258(0.0),MIR611(0.0),FEN1(0.0),FADS1(0.0),MIR1908(0.0),FADS2(0.0),FADS3(0.0)	rs12226877	11
20	65785739	66060538	SART1(-147.6),EIF1AD(-125.5),BANF1(-123.6),CST6(-114.2),CATSPER1(-101.2),GAL3ST3(-78.5),SF3B2(-58.8),PACS1(0.0),KLC2(29.6),RAB1B(40.9),CNIH2(50.5),YIF1A(56.9),TMEM151A(64.2),CD248(86.8),RIN1(104.4),BRMS1(109.6)	rs10896090	11
21	66143797	66673079	SPTBN2(-123.9),C11orf80(-1.7),RCE1(0.0),PC(0.0),LRFN4(0.0)	rs7122539	11
22	70517927	70563665	SHANK2(0.0),SHANK2-AS1(0.0)	rs12575685	11
23,CACNA1C	2285731	2420526	CACNA1C(0.0),CACNA1C-AS4(-4.5),CACNA1C-IT3(0.0)	rs10744560	12
24	42484890	43148042	SNAP23(-29.6),LRRC57(-13.9),HAUS2(0.0),STARD9(0.0)	rs4447398	15
25	84703470	85425468	LOC440300(-429.8),LOC388152(-408.9),LOC642423(-438.4),GOLGA6L4(-393.7),DNM1P41(-257.6),GOLGA6L5(-247.8),UBE2Q2P1(-193.8),LOC100506874(-184.4),ZSCAN2(-140.9),SCAND2P(-122.2),WDR73(-110.3),NMB(-106.1),SEC11A(-48.2),ZNF592(0.0),ALPK3(0.0),SLC28A1(20.1)	chr15_85357857_I	15
26	9859416	9960879	GRIN2A(0.0)	rs11647445	16
27	42171206	42322132	LSM12(-6.1),G6PC3(0.0),HDAC5(0.0),C17orf53(0.0),ASB16(0.0),ASB16-AS1(2.3),TMUB2(13.3),ATXN7L3(18.1),UBTF(31.4),SLC4A1(74.7)	rs112114764	17
28	60223017	60257282	ZCCHC2(0.0)	rs11557713	18
29,NCAN	19324806	19801607	MEF2BNB-MEF2B(-4.8),MEF2BNB(-4.8),RFXANK(0.0),NR2C2AP(0.0),NCAN(0.0),HAPLN4(0.0),TM6SF2(0.0),SUGP1(0.0),MAU2(23.4),GATAD2A(88.4),TSSK6(216.8),NDUFA13(218.8),YJEFN3(231.5),CILP2(240.9),PBX4(264.3),LPAR2(326.3),GMIP(332.1),ATP13A1(347.8)	rs111444407	19
30	43598154	43769302	PABPC1L(-64.6),TOMM34(-43.4),STK4-AS1(-37.5),STK4(0.0),KCNS1(0.0),WFDC5(5.5),WFDC12(19.5)	chr20_43682549_I	20
30	(In above)	(In above)	STK4(0.0),KCNS1(0.0),WFDC5(0.0),WFDC12(0.0),PI3(3.1)	rs6130764	20
Supplementary Table 2B. Additional suggestive loci (P<1e-4) tested in follow-up samples
SYNE1 (Green 2013a)	NA	NA	SYNE1(0.0)	rs9371601	6
TENM4/ODZ4	NA	NA	TENM4(0.0),MIR708(0.0),MIR5579(0.0)	rs73496688	11
ERBB2(?37.9Mb,Hou2016)	NA	NA	LRRC3C(-12.9),GSDMA(0.0),PSMD3(0.0),CSF3(0.0),MED24(0.0),SNORD124(0.0),THRA(4.5)	rs8067817	17
DDN (Hou 2016); RHEBL1,DHH (Green 2013b)	NA	NA	ARF3(-62.0),WNT10B(-47.6),WNT1(-36.9),DDN(-20.2),PRKAG1(-0.7),MLL2(0.0),RHEBL1(0.0),DHH(0.0),LMBR1L(0.0),TUBA1B(8.3)	chr12_49463279_D	12
PTGFR (Chen 2011)	NA	NA	-	rs11162556	1
MAD1L1 (Hou2016; Ikeda2017)	NA	NA	MAD1L1(0.0),MIR4655(-45.9)	rs10950456	7
ELAVL2 (Hou2016)	NA	NA	-	rs10429537	9
NFIX (Ikeda 2017)	NA	NA	FARSA(0.0),CALR(0.0),RAD23A(0.0),GADD45GIP1(0.0),DAND5(0.0),NFIX(0.0)	rs7408675	19
MACROD2 (Chen)	NA	NA	MACROD2(0.0)	rs6079463	20
TRPC4AP (Green2013b)	NA	NA	ACSS2(-37.2),GSS(-9.3),MYH7B(0.0),MIR499A(0.0),MIR499B(0.0),TRPC4AP(0.0),EDEM2(50.2),PROCR(106.8)	chr20_33602948_D	20
Supplementary Table 2C. Additional suggestive loci (P<1e-4) tested in follow-up samples
NA	NA	NA	TFAP2D(-26.0),TFAP2B(0.0)	rs55648125	6
NA	NA	NA	MPP6(0.0),DFNA5(0.0),OSBPL3(14.4)	rs17150022	7
NA	NA	NA	MKL1(-126.6),MCHR1(-80.5),SLC25A17(0.0),MIR4766(0.0),ST13(0.0),XPNPEP3(0.0),DNAJB7(0.0),RBX1(88.0)	rs138321	22
NA	NA	NA	HLF(0.0)	rs884301	17
NA	NA	NA	PHF15(0.0),SAR1B(0.0)	rs329319	5
NA	NA	NA	-	rs57681866	2
NA	NA	NA	IMMP2L(55.7)	rs13231398	7
NA	NA	NA	C2orf16(-210.5),ZNF512(-170.0),CCDC121(-164.2),GPN1(-142.4),SUPT7L(-129.7),SLC4A1AP(-98.3),MRPL33(-13.5),RBKS(0.0),BRE-AS1(0.0),BRE(0.0)	rs74446114	2
NA	NA	NA	C15orf53(0.0)	rs12898460	15
NA	NA	NA	FSTL5(0.0)	rs181957530	4
NA	NA	NA	PLXNA4(0.0)	chr7_131863813_D	7
NA	NA	NA	-	rs814197	1
NA	NA	NA	-	rs61088439	8
NA	NA	NA	MYO1G(0.0),SNHG15(0.0),SNORA9(0.0)	rs12538191	7
NA	NA	NA	DPM1(0.0),MOCS3(0.0),KCNG1(0.0)	rs1850	20
NA	NA	NA	AP1M2(-0.1),SLC44A2(0.0),ILF3-AS1(0.0),ILF3(0.0),QTRT1(14.0),DNM2(30.6),MIR638(31.0),MIR4748(92.8)	rs3843751	19
NA	NA	NA	GRK7(0.0),ATP1B3(0.0),TFDP2(30.3)	rs6767302	3
NA	NA	NA	PPIL2(0.0),YPEL1(0.0),MAPK1(0.0),PPM1F(121.8),TOP3B(159.4)	rs5754941	22
NA	NA	NA	KIAA1109(-176.9),ADAD1(-109.8),IL2(-83.1),IL21(0.0)	rs6829845	4
NA	NA	NA	C14orf180(0.0),TMEM179(0.0)	rs10147900	14
NA	NA	NA	ANKS1B(0.0)	rs10745843	12
NA	NA	NA	NME1-NME2(-46.2),NME1(-55.9),NME2(-46.2),MBTD1(0.0),UTP18(0.0)	chr17_49345320_D	17
NA	NA	NA	CNN3(-137.9),LOC729970(-101.8),ALG14(0.0),TMEM56(0.0),TMEM56-RWDD3(0.0)	chr1_95580645_I	1
NA	NA	NA	KCNQ2(0.0),EEF1A2(0.0),PPDPF(0.0),PTK6(0.0),SRMS(0.0)	rs6090435	20
NA	NA	NA	MCTP1(0.0)	rs255353	5
NA	NA	NA	COX8A(0.0),OTUB1(0.0),MACROD1(0.0)	rs11231677	11
NA	NA	NA	PLEC(0.0),MIR661(-7.1),PARP10(0.0),GRINA(0.0),SPATC1(0.0),OPLAH(0.0),EXOSC4(7.0),GPAA1(11.0)	rs57957974	8
NA	NA	NA	-	rs2635253	4
NA	NA	NA	DMRTA2(0.0),FAF1(0.0),CDKN2C(482.2),C1orf185(615.8)	chr1_50902152_D	1
NA	NA	NA	GHITM(0.0),C10orf99(0.0),CDHR1(0.0),LRIT2(0.0),LRIT1(0.0)	rs7916271	10
NA	NA	NA	F7(-58.3),F10(-29.5),PROZ(-6.6),PCID2(0.0),CUL4A(0.0),LAMP1(18.2)	rs1819204	13
NA	NA	NA	OR4F5(0.0),LOC729737(0.0)	rs147538909	1
NA	NA	NA	ARSK(0.0),GPR150(0.0),RFESD(0.0),SPATA9(0.0)	rs10075788	5
NA	NA	NA	CACNA1D(0.0),CHDH(0.0),IL17RB(0.0),ACTR8(4.0)	rs893363	3
NA	NA	NA	-	rs62002181	14
NA	NA	NA	-	rs115858175	1
NA	NA	NA	-	rs976498	16
NA	NA	NA	ST8SIA6(0.0),ST8SIA6-AS1(0.0)	rs7915021	10
NA	NA	NA	-	chr9_31759130_I	9
NA	NA	NA	LOC283177(0.0)	rs12287648	11
NA	NA	NA	AK5(0.0),ZZZ3(0.0),USP33(105.5),FAM73A(189.2),NEXN(298.1),FUBP1(357.5),DNAJB4(414.5),GIPC2(455.5)	rs12751064	1
NA	NA	NA	ITCH(-212.2),DYNLRB1(-182.6),MAP1LC3A(-163.2),PIGU(-46.3),TP53INP2(-10.1),NCOA6(0.0),HMGB3P1(10.0),GGT7(21.2),ACSS2(51.4),GSS(104.9),MYH7B(132.3)	chr20_33361359_I	20
NA	NA	NA	-	rs12153740	5
NA	NA	NA	-	rs10120508	9
NA	NA	NA	-	rs12621381	2
NA	NA	NA	-	chr2_181742430_D	2
NA	NA	NA	-	rs80148877	1
NA	NA	NA	LOC100505676(27.1),RRS1(36.5),ADHFE1(40.0),C8orf46(100.8)	rs10092482	8
NA	NA	NA	WHSC1L1(0.0),LETM2(0.0),FGFR1(0.0)	rs12677998	8
NA	NA	NA	WDR49(0.0),PDCD10(47.5),SERPINI1(99.2)	rs7613933	3
NA	NA	NA	IGFBP4(-27.8),TNS4(0.0),CCR7(0.0)	rs149208487	17
NA	NA	NA	ASTN2(0.0),SNORA70C(0.0)	rs7858026	9
NA	NA	NA	ATP2B2(0.0)	rs735931	3
NA	NA	NA	GNAI2(-134.2),SEMA3B(-116.5),LSMEM2(-105.5),IFRD2(-101.0),HYAL3(-94.1),NAT6(-94.2),HYAL1(-81.2),HYAL2(-70.8),TUSC2(-65.4),RASSF1(-52.7),ZMYND10(-47.9),NPRL2(-42.5),CYB561D2(-39.5),TMEM115(-34.1),CACNA2D2(0.0)	rs11917269	3
NA	NA	NA	MATN2(0.0),RPL30(0.0),SNORA72(0.0),C8orf47(0.0),HRSP12(0.0),POP1(0.0)	rs10106152	8
NA	NA	NA	KCNG2(0.0),PQLC1(4.2)	rs4799092	18
NA	NA	NA	NPL(0.0)	rs4652746	1
NA	NA	NA	ATP6V1G3(0.0)	rs16843306	1
NA	NA	NA	CCDC19(-4.7),TAGLN2(0.0),IGSF9(0.0),SLAMF9(0.0),LOC100505633(0.0),PIGM(22.9)	rs68093531	1
NA	NA	NA	DOCK2(0.0),FAM196B(0.0)	rs7708829	5
NA	NA	NA	NRF1(0.0),RNA5SP244(78.8),MIR182(92.9),MIR96(97.2),MIR183(97.4)	rs77516904	7
NA	NA	NA	-	rs11097326	4
NA	NA	NA	OR5AU1(0.0),LINC00641(0.0),HNRNPC(0.0)	rs72673100	14
NA	NA	NA	SRRM4(0.0)	rs34520165	12
NA	NA	NA	TRANK1(0.0)	rs73068042	3
NA	NA	NA	NPAS3(0.0)	rs35955717	14
NA	NA	NA	CDRT7(0.0)	rs1013191	17
NA	NA	NA	CCDC63(0.0)	rs12833856	12
NA	NA	NA	GNA14(0.0),GNAQ(0.0)	rs189574365	9
NA	NA	NA	RPS6KA2(0.0)	rs9295358	6
NA	NA	NA	ARSK(0.0),GPR150(0.0),RFESD(0.0),SPATA9(0.0)	rs55698168	5
NA	NA	NA	-	rs3911862	2
NA	NA	NA	MEF2A(0.0),LYSMD4(0.0)	rs325380	15
NA	NA	NA	ACVR1(0.0)	rs72927105	2
NA	NA	NA	SNAP91(0.0)	chr6_84351889_I	6
NA	NA	NA	KCNQ3(0.0)	chr8_133509786_D	8
NA	NA	NA	-	rs10005422	4
NA	NA	NA	CDC25C(0.0),FAM53C(0.0),KDM3B(0.0),REEP2(30.7)	rs10058613	5
NA	NA	NA	DIO3OS(0.0),MIR1247(0.0),DIO3(0.0)	rs17716499	14
NA	NA	NA	ANAPC7(0.0),ARPC3(0.0),GPN3(0.0),FAM216A(0.0)	chr12_110877946_I	12
NA	NA	NA	SEC24B-AS1(0.0),SEC24B(0.0)	rs185054241	4
NA	NA	NA	MIR4801(0.0),KIAA1239(0.0)	rs34568676	4
NA	NA	NA	GPSM3(-90.4),NOTCH4(-61.8),C6orf10(0.0)	rs116403057	6
NA	NA	NA	-	rs143577122	7
NA	NA	NA	TANGO6(-213.1),HAS3(-180.6),CHTF8(-165.7),CIRH1A(-129.3),SNTB2(0.0),VPS4A(0.0),PDF(0.0),COG8(0.0),NIP7(0.0),TMED6(0.0),TERF2(0.0),CYB5B(26.3)	rs7191614	16
NA	NA	NA	MCTP1(0.0)	rs143455831	5
NA	NA	NA	VKORC1(0.0),BCKDK(0.0),KAT8(0.0),PRSS8(0.0),PRSS36(0.0),FUS(0.0)	rs8047469	16
NA	NA	NA	-	rs6782248	3
NA	NA	NA	ZNF541(0.0),GLTSCR1(0.0)	rs74577022	19
NA	NA	NA	C21orf58(-83.8),PCNT(0.0),DIP2A(0.0),DIP2A-IT1(0.0)	rs1007893	21
NA	NA	NA	ZNF324B(0.0),ZNF324(0.0),ZNF446(0.0),SLC27A5(0.0),ZBTB45(0.0),TRIM28(0.0),CHMP2A(0.0),UBE2M(0.0),LOC100131691(2.0),MZF1(4.8),MGC2752(18.3)	rs28821001	19
NA	NA	NA	ZMIZ1(0.0)	rs703987	10
NA	NA	NA	BBS5(0.0),KLHL41(0.0),FASTKD1(0.0),PPIG(21.4),CCDC173(82.5)	rs16856991	2
NA	NA	NA	BCL11B(0.0)	rs11624408	14
NA	NA	NA	DENND2C(-80.0),AMPD1(-54.5),NRAS(-33.2),CSDE1(0.0),SIKE1(0.0),SYCP1(4.7),TSHB(179.7),TSPAN2(197.9)	rs12135727	1
NA	NA	NA	ASH1L(0.0),ASH1L-AS1(0.0)	rs12122800	1
NA	NA	NA	ROS1(-7.8),DCBLD1(0.0)	rs62433108	6
NA	NA	NA	GLTP(-145.0),TCHP(-107.4),GIT2(-29.1),ANKRD13A(0.0),C12orf76(0.0),IFT81(0.0)	rs78781559	12
NA	NA	NA	-	rs2339519	2
NA	NA	NA	SP4(0.0),DNAH11(40.2)	rs6954854	7
NA	NA	NA	MAP2(81.9)	rs16842765	2
NA	NA	NA	KCNN3(0.0),PMVK(0.0),PBXIP1(0.5),PYGO2(13.4),SHC1(18.7),CKS1B(31.0),MIR4258(32.1),FLAD1(39.7),LENEP(50.0),ZBTB7B(59.0),DCST2(74.9),DCST1(90.2),LOC100505666(101.6),ADAM15(107.7)	rs4845399	1
NA	NA	NA	-	rs10878840	12
NA	NA	NA	DSC3(0.0)	chr18_28553451_D	18
NA	NA	NA	CSF3(0.0),MED24(0.0),SNORD124(0.0),THRA(0.0),NR1D1(0.0)	rs61554907	17
NA	NA	NA	-	rs13411201	2
NA	NA	NA	PTPRT(0.0)	rs6102677	20
NA	NA	NA	CDH13(0.0)	rs10492859	16
NA	NA	NA	SF3B3(-18.4),IL34(0.0),MTSS1L(0.0),VAC14(0.0)	rs11646267	16
NA	NA	NA	DEFB125(0.0),DEFB126(0.0),DEFB127(0.0)	rs6051659	20
NA	NA	NA	-	chr2_186025770_D	2
NA	NA	NA	RBMS3(0.0)	rs12639551	3
NA	NA	NA	FBN3(0.0),CERS4(0.0)	rs138526572	19
NA	NA	NA	-	rs1552246	8
NA	NA	NA	RPA1(0.0),RTN4RL1(0.0)	rs66506713	17
NA	NA	NA	PGM3(0.0),RWDD2A(0.0),ME1(0.0)	rs1180221	6
NA	NA	NA	-	chr5_103903813_D	5
NA	NA	NA	SLC35F4(0.0)	chr14_58114208_I	14
NA	NA	NA	LOC100506710(-25.8),ZCCHC7(0.0),GRHPR(206.5),ZBTB5(221.9)	rs62535709	9
NA	NA	NA	RGS7(0.0),MIR3123(0.0)	rs138339060	1
NA	NA	NA	RAI14(0.0),TTC23L(0.0),RAD1(0.0)	rs56046724	5
NA	NA	NA	LOC441242(0.0),INTS4L2(0.0),CCT6P1(0.0),SNORA22(0.0),VKORC1L1(112.9),GUSB(200.3),ASL(315.4)	rs62472353	7
NA	NA	NA	-	chr5_117736374_D	5
NA	NA	NA	CYP17A1(0.0),C10orf32(0.0),C10orf32-AS3MT(0.0),AS3MT(0.0),CNNM2(0.0)	rs12764899	10
NA	NA	NA	NPTX1(0.0)	rs7222752	17
NA	NA	NA	HLF(0.0)	rs1477143	17
NA	NA	NA	MGAT4A(-341.6),KIAA1211L(-136.5),TSGA10(0.0),C2orf15(0.0),LIPT1(0.0),MITD1(0.0),MRPL30(8.3),LYG2(69.5)	rs75139387	2
NA	NA	NA	SH3RF1(0.0)	chr4_170104910_I	4
NA	NA	NA	FYN(0.0)	rs17073012	6
NA	NA	NA	GRIN2B(0.0)	rs61911334	12
NA	NA	NA	CTTNBP2(0.0)	rs6952555	7
NA	NA	NA	CD276(0.0),C15orf59(0.0)	rs28627084	15
NA	NA	NA	AHCTF1P1(0.0)	rs12468729	2
NA	NA	NA	CEP112(-74.9),APOH(-37.6),PRKCA(0.0)	rs7406066	17
NA	NA	NA	MACROD2(0.0)	chr20_14680637_I	20
NA	NA	NA	TAOK1(0.0),ABHD15(0.0),TP53I13(0.0),GIT1(0.0),ANKRD13B(0.0),CORO6(0.0),SSH2(0.0)	rs3110496	17
NA	NA	NA	CADM2(0.0)	rs4301023	3
NA	NA	NA	ROBO2(-49.8)	rs188661480	3
NA	NA	NA	FGF12(0.0)	rs6788153	3
NA	NA	NA	SPATS2L(42.5)	rs10445790	2
NA	NA	NA	DOCK5(0.0),GNRH1(0.0),KCTD9(0.0),CDCA2(0.0)	rs1567126	8
NA	NA	NA	SLC8A3(0.0)	rs10136228	14
NA	NA	NA	BRE(0.0),LOC100505716(0.0)	rs7567409	2
NA	NA	NA	LINC00114(0.0),ETS2(0.0)	rs1209950	21
NA	NA	NA	AGTRAP(-30.4),MTHFR(0.0),CLCN6(0.0),NPPA-AS1(0.0),NPPA(0.0),NPPB(0.0)	chr1_11891226_D	1
NA	NA	NA	GLB1L2(0.0),B3GAT1(0.0),LOC283177(0.0)	rs11223791	11
NA	NA	NA	-	rs188361880	16
NA	NA	NA	RPUSD4(0.0),FAM118B(5.6)	rs56351137	11
NA	NA	NA	MGAT4A(0.0),KIAA1211L(0.0)	rs7581349	2
NA	NA	NA	BBX(0.0),LINC00635(0.0),LINC00636(0.0)	rs9831116	3
NA	NA	NA	PDIA4(0.0),ZNF786(0.0)	rs899130	7
NA	NA	NA	KIRREL(0.0),LOC646268(0.0)	rs41273471	1
NA	NA	NA	ARHGAP17(-0.7),LOC554206(0.0),LCMT1(0.0)	chr16_25077389_D	16
NA	NA	NA	ZNF35(-69.3),ZNF502(-6.3),ZNF501(0.0),KIAA1143(0.0),KIF15(0.0),MIR564(31.8),TMEM42(31.8),TGM4(44.5),ZDHHC3(85.2)	rs63722863	3
NA	NA	NA	MEF2C(-95.2)	rs112143618	5
NA	NA	NA	PTPRT(0.0)	rs6102917	20
NA	NA	NA	GABRA1(-55.2)	chr5_161432130_I	5
NA	NA	NA	RPLP0P2(-63.1),DAGLA(0.0),MYRF(0.0),DKFZP434K028(0.0),TMEM258(0.0),MIR611(0.0),FEN1(0.0),FADS1(0.0)	rs2956395	11
NA	NA	NA	-	chr2_49109185_I	2
NA	NA	NA	AGA(0.0)	rs12513098	4
NA	NA	NA	LINC00635(0.0),LINC00636(0.0)	rs115277297	3
NA	NA	NA	THSD7A(0.0)	rs186717631	7
NA	NA	NA	-	rs60960031	2
NA	NA	NA	THSD7A(0.0)	rs12055997	7
NA	NA	NA	-	rs4660532	1
NA	NA	NA	KCNB1(0.0),PTGIS(0.0)	chr20_48108321_D	20
NA	NA	NA	MYH15(0.0),KIAA1524(0.0),DZIP3(0.0),RETNLB(151.5),TRAT1(218.6)	rs62266392	3
NA	NA	NA	CNTNAP5(0.0)	rs13011184	2
NA	NA	NA	-	rs56158970	7
NA	NA	NA	-	rs77626951	5
NA	NA	NA	NRXN3(0.0)	rs61993167	14
NA	NA	NA	LRRC32(0.0)	rs141752034	11
NA	NA	NA	CCDC63(0.0),MYL2(0.0),LOC100131138(0.0)	chr12_111358118_D	12
NA	NA	NA	-	rs840788	2
NA	NA	NA	RBMS3(0.0)	rs1440518	3
NA	NA	NA	MOB2(0.0),KRTAP5-5(0.0),FAM99A(0.0),FAM99B(0.0),KRTAP5-6(0.0)	rs61509608	11
NA	NA	NA	-	rs76879854	5
NA	NA	NA	SCTR(0.0),PCDP1(0.0)	rs75580062	2
NA	NA	NA	CACNA1B(0.0),TUBBP5(0.0)	rs3004668	9
NA	NA	NA	DBC1(0.0)	rs942516	9
NA	NA	NA	APOPT1(-107.1),KLC1(0.0),XRCC3(0.0),ZFYVE21(0.0),PPP1R13B(0.0),LINC00637(49.7),C14orf2(114.3)	rs4906364	14
NA	NA	NA	ABCC3(0.0),ANKRD40(0.0),LUC7L3(0.0)	chr17_48777804_I	17
NA	NA	NA	CACNA1I(0.0),ENTHD1(0.0)	rs4821913	22
NA	NA	NA	STOX2(0.0),ENPP6(0.0)	rs78476389	4
NA	NA	NA	C2orf82(-1.3),NGEF(0.0)	rs2592118	2
NA	NA	NA	MOB2(0.0),KRTAP5-5(0.0),FAM99A(0.0),FAM99B(0.0),KRTAP5-6(0.0)	rs58411478	11
NA	NA	NA	RNU6-69(-367.3)	rs113438136	3
NA	NA	NA	ZNF804A(0.0)	rs4380187	2
NA	NA	NA	CDR2L(0.0),ICT1(0.0),ATP5H(0.0),KCTD2(0.0),SLC16A5(0.0),ARMC7(18.2)	rs7210415	17
NA	NA	NA	THUMPD2(0.0)	rs185016253	2
NA	NA	NA	MTX3(0.0),THBS4(0.0)	rs2028269	5
NA	NA	NA	-	chr2_76565319_I	2
NA	NA	NA	MMP16(0.0)	rs17730333	8
NA	NA	NA	ARHGAP24(0.0),MAPK10(0.0)	chr4_86951126_I	4
NA	NA	NA	MYO16(0.0)	rs9521159	13
NA	NA	NA	COX5B(-284.8),ACTR1B(-268.9),LOC728537(-230.0),ZAP70(-193.2),TMEM131(0.0)	rs56397913	2
NA	NA	NA	SFRP1(0.0)	rs117004935	8
NA	NA	NA	KRTAP5-7(0.0),KRTAP5-8(0.0),KRTAP5-9(0.0),KRTAP5-10(0.0),KRTAP5-11(0.0)	rs79143696	11
NA	NA	NA	PRSS3(-158.4),UBE2R2(-37.2),UBAP2(0.0),SNORD121B(-23.3),SNORD121A(-4.8),DCAF12(28.7),UBAP1(121.4)	chr9_34007645_D	9
NA	NA	NA	PLEKHA5(-72.5),AEBP2(0.0)	rs117828230	12
NA	NA	NA	EXOC3L1(-652.2),E2F4(-643.5),ELMO3(-638.4),MIR328(-640.0),LRRC29(-615.4),TMEM208(-613.2),FHOD1(-594.9),SLC9A5(-570.2),PLEKHG4(-552.9),KCTD19(-515.7),LRRC36(-457.2),TPPP3(-448.9),ZDHHC1(-426.0),HSD11B2(-404.9),ATP6V0D1(-361.2),AGRP(-358.6),FAM65A(-295.6),CTCF(-203.2),RLTPR(-184.9),ACD(-181.6),PARD6A(-179.7),ENKD1(-175.7),C16orf86(-173.7),GFOD2(-123.1),RANBP10(-35.8),TSNAXIP1(-14.4),CENPT(0.0),THAP…	chr16_67926338_D	16
NA	NA	NA	C16orf72(0.0)	rs12445785	16
NA	NA	NA	ZNF383(0.0),LOC284412(0.0)	rs80349766	19
NA	NA	NA	PEX5L(0.0)	rs191580074	3
NA	NA	NA	-	chr9_87887975_I	9
NA	NA	NA	NRXN3(0.0)	chr14_79659110_I	14
NA	NA	NA	MYO1G(0.0),SNHG15(0.0),SNORA9(0.0),CCM2(0.0),NACAD(18.6),TBRG4(38.3),SNORA5A(42.6),SNORA5C(43.1),SNORA5B(44.2),RAMP3(96.0)	rs117100603	7
NA	NA	NA	PRKCA(0.0)	rs9895770	17
NA	NA	NA	LINGO1(0.0),LOC253044(0.0)	rs10459650	15
NA	NA	NA	-	rs137917363	7
NA	NA	NA	-	rs73133974	20
NA	NA	NA	ONECUT3(0.0)	rs57737881	19
NA	NA	NA	ZSCAN5A(-2.8)	rs118090565	19
NA	NA	NA	ABCA13(0.0)	rs117686946	7
NA	NA	NA	MKLN1(0.0)	chr7_130876812_D	7
NA	NA	NA	FBXO5(0.0),MTRF1L(0.0),RGS17(0.0)	rs9371656	6
NA	NA	NA	-	rs74852022	13
NA	NA	NA	-	rs189273738	4
NA	NA	NA	BBX(0.0),LINC00635(0.0),LINC00636(0.0)	rs116495417	3
NA	NA	NA	LOC441009(0.0),CPEB2(25.1)	rs73226759	4
NA	NA	NA	CUBN(0.0),TRDMT1(0.0)	rs117190250	10
NA	NA	NA	DFNB31(0.0),ATP6V1G1(0.0)	rs62578760	9
NA	NA	NA	CSMD1(0.0)	rs2654486	8
NA	NA	NA	ZBTB20(0.0)	rs10511334	3
NA	NA	NA	VPS13B(0.0)	rs189182671	8
NA	NA	NA	NHSL1(0.0)	rs77365064	6
NA	NA	NA	PROKR2(0.0),LINC00658(23.3)	rs62205416	20
NA	NA	NA	-	rs145615052	13
NA	NA	NA	-	rs10518849	15
NA	NA	NA	OSBPL3(0.0)	rs13438013	7
NA	NA	NA	SMYD3(0.0),LOC255654(10.4),TFB2M(34.9)	rs7550853	1
NA	NA	NA	SMTN(-44.5),SELM(-41.5),INPP5J(-14.4),PLA2G3(-8.6),MIR3928(0.0),RNF185(0.0),LIMK2(0.0),PIK3IP1(32.5),PATZ1(76.7),DRG1(150.5),EIF4ENIF1(190.3),SFI1(247.0),PISD(369.4),PRR14L(432.3)	rs5753507	22
NA	NA	NA	OSBPL9(0.0),NRD1(16.1),MIR761(63.3)	rs72898073	1
NA	NA	NA	AKAP6(0.0)	rs142370491	14
NA	NA	NA	KIAA1804(0.0)	rs116273435	1
NA	NA	NA	WASF3(0.0)	rs9507728	13
NA	NA	NA	ZAN(-0.8),EPHB4(0.0),SLC12A9(0.0),TRIP6(0.0),SRRT(0.0),UFSP1(0.0),ACHE(0.0)	rs117450257	7
NA	NA	NA	RGS12(0.0)	rs61790545	4
NA	NA	NA	TCERG1(0.0),GPR151(10.3)	chr5_145834132_I	5
NA	NA	NA	ARHGAP15(0.0)	rs10928197	2
NA	NA	NA	-	rs138230813	18
NA	NA	NA	-	rs11218570	11
NA	NA	NA	LOC100507384(-117.9),DKFZp779M0652(-70.1),SLC35C1(-29.4),CRY2(0.0),MAPK8IP1(0.0),C11orf94(0.0),PEX16(0.0),GYLTL1B(0.0),PHF21A(0.0)	rs78014668	11
NA	NA	NA	-	rs72636348	4
NA	NA	NA	-	rs62255607	3
NA	NA	NA	NMNAT3(-4.2)	chr3_139451057_D	3
NA	NA	NA	ADK(0.0)	chr10_76465217_D	10
NA	NA	NA	-	rs146522238	4
NA	NA	NA	-	rs76420936	5
NA	NA	NA	ZSCAN22(0.0),A1BG(0.0),A1BG-AS1(0.0),ZNF497(0.0),ZNF837(0.0),MIR4754(0.0),RPS5(0.0),LOC646862(0.0),ZNF584(0.0),ZNF132(0.0)	rs67978350	19
NA	NA	NA	-	chr2_180977201_D	2
NA	NA	NA	NFIA(1.2)	rs1777531	1
NA	NA	NA	ZBTB16(0.0)	rs73000965	11
NA	NA	NA	DKK2(0.0)	rs419783	4
NA	NA	NA	-	rs6862418	5
NA	NA	NA	-	rs6990255	8
NA	NA	NA	DSTN(0.0),RRBP1(0.0),BANF2(1.1)	rs6044931	20
NA	NA	NA	-	rs2902284	3
NA	NA	NA	CYP2C18(0.0)	chr10_96444794_D	10
NA	NA	NA	HYDIN(0.0)	rs78495991	16
NA	NA	NA	UBAP2L(0.0),HAX1(0.0),AQP10(0.0),ATP8B2(0.0)	rs115462819	1
NA	NA	NA	USP8(0.0)	rs880983	15
NA	NA	NA	-	rs7978533	12
NA	NA	NA	SPINK8(0.0),FBXW12(0.0),PLXNB1(0.0)	rs56023037	3
NA	NA	NA	GABRB2(92.5)	chr5_160572973_I	5
NA	NA	NA	FAM178B(0.0),FAHD2B(51.8),ANKRD36(81.7)	rs11688903	2
NA	NA	NA	ST7(0.0),ST7-AS2(0.0),ST7-OT3(0.0)	chr7_116809878_I	7
NA	NA	NA	SORCS2(0.0),PSAPL1(0.0),MIR4274(0.0)	rs144502367	4
NA	NA	NA	-	rs35589962	7
NA	NA	NA	-	rs10177144	2
NA	NA	NA	NDFIP2-AS1(0.0),NDFIP2(0.0)	rs1577417	13
NA	NA	NA	-	rs6801639	3
NA	NA	NA	SLC2A10(0.0)	rs188714653	20
NA	NA	NA	MYO1A(0.0),TMEM194A(0.0),NAB2(0.0),STAT6(0.0),LRP1(0.0)	chr12_57483523_I	12
NA	NA	NA	CHAT(0.0),SLC18A3(0.0),C10orf53(20.7)	rs142471965	10
NA	NA	NA	SETBP1(0.0),SLC14A2(104.4)	rs7230074	18
NA	NA	NA	-	chr2_22737555_I	2
NA	NA	NA	SUFU(0.0),TRIM8(0.0),ARL3(0.0),SFXN2(0.0)	rs2002917	10
NA	NA	NA	-	rs112496492	13
NA	NA	NA	SRRM3(-359.3),HSPB1(-342.3),YWHAG(-287.6),SRCRB4D(-236.9),ZP3(-204.5),DTX2(-140.6),FDPSL2A(-171.6),UPK3B(-118.7),LOC100133091(-18.6),POMZP3(-19.3)	rs146791092	7
NA	NA	NA	C16orf55(-63.4),CDK10(-37.5),SPATA2L(-32.2),VPS9D1(-12.9),LOC100128881(-15.7),ZNF276(0.0),FANCA(0.0),SPIRE2(0.0),TCF25(39.7)	chr16_89850312_I	16
NA	NA	NA	ALG14(-19.8),TMEM56(0.0),TMEM56-RWDD3(0.0)	rs72966520	1
NA	NA	NA	-	rs77015885	11
NA	NA	NA	CADPS(0.0)	rs1993149	3
NA	NA	NA	PCGEM1(13.4)	rs188980077	2
NA	NA	NA	BLOC1S5-TXNDC5(0.0),PIP5K1P1(0.0),BLOC1S5(0.0),EEF1E1-MUTED(0.0)	rs197120	6
NA	NA	NA	SLAIN2(0.0),SLC10A4(0.0),ZAR1(0.0),FRYL(3.6)	rs184148144	4
NA	NA	NA	-	chr11_112720702_I	11
NA	NA	NA	ZFAND3(0.0),BTBD9(0.0)	chr6_38097849_I	6
NA	NA	NA	MSRA(0.0)	rs7015455	8
NA	NA	NA	CAPZB(-8.7),MINOS1(2.7),C1orf151-NBL1(2.7),RPS14P3(13.5),NBL1(48.9),HTR6(71.0)	rs150361861	1
NA	NA	NA	CYP4V2(-4.7),KLKB1(0.0),F11(0.0),LOC285441(0.0)	rs4253403	4
NA	NA	NA	MIR5093(0.0)	rs56245946	16
NA	NA	NA	MOB2(0.0),FAM99A(0.0),FAM99B(0.0),KRTAP5-6(0.0),IFITM10(0.0)	rs73404742	11
NA	NA	NA	DNAJB4(0.0),GIPC2(0.0)	rs35988099	1
NA	NA	NA	CLRN3(0.0),PTPRE(0.0)	rs75992809	10
NA	NA	NA	MIR5007(-439.9)	chr13_56238605_D	13
NA	NA	NA	CCDC89(-36.8),SYTL2(0.0),CCDC83(32.0)	rs73518846	11
NA	NA	NA	NR2E1(-54.3),SNX3(0.0),LACE1(0.0)	rs861033	6
NA	NA	NA	ASTN2(0.0),SNORA70C(0.0)	rs1029185	9
NA	NA	NA	-	rs74585079	12
NA	NA	NA	C9orf123(-31.8)	rs143504476	9
NA	NA	NA	FADS1(-3.2),MIR1908(-5.0),FADS2(0.0),FADS3(0.0),RAB3IL1(0.0)	chr11_61637710_D	11
NA	NA	NA	DOCK2(0.0),FAM196B(0.0)	rs261628	5
NA	NA	NA	-	rs192242069	7
NA	NA	NA	PACRG(0.0)	rs11963648	6
NA	NA	NA	-	rs73208821	8
NA	NA	NA	-	rs112010432	3
NA	NA	NA	-	chr7_68028337_I	7
NA	NA	NA	SMAD3(-116.1),AAGAB(-56.1),IQCH(0.0),IQCH-AS1(0.0)	rs72745470	15
NA	NA	NA	MBOAT1(0.0)	rs2472754	6
NA	NA	NA	PMFBP1(0.0)	rs9938506	16
NA	NA	NA	-	rs61179855	17
NA	NA	NA	HIVEP2(0.0)	rs79032349	6
NA	NA	NA	-	rs34971427	7
NA	NA	NA	HHLA2(0.0),MYH15(0.0)	chr3_108125047_I	3
NA	NA	NA	HIVEP3(0.0)	rs2265862	1
NA	NA	NA	ARC(0.0),JRK(0.0),PSCA(0.0),LY6K(28.9),LOC100288181(31.1),THEM6(56.0),SLURP1(69.8),LYPD2(79.0),LYNX1(93.2),LY6D(113.7),GML(163.6),CYP11B1(201.2),CYP11B2(239.4)	rs187947931	8
NA	NA	NA	VIPR1(0.0),SEC22C(0.0)	rs73082667	3
NA	NA	NA	-	rs13122623	4
NA	NA	NA	SIPA1L3(0.0),DPF1(92.3),PPP1R14A(132.5)	rs116882080	19
NA	NA	NA	GRM3(0.0)	rs12704290	7
NA	NA	NA	OACYLP(0.0)	rs34475767	18
NA	NA	NA	-	rs111930716	9
NA	NA	NA	-	rs10893815	11
NA	NA	NA	LILRB4(0.0),LILRP2(0.0),KIR3DL3(0.0),KIR2DL3(0.0)	chr19_55224185_D	19
NA	NA	NA	WNK2(0.0),C9orf129(0.0)	rs1889339	9
NA	NA	NA	-	rs144142534	6
NA	NA	NA	LOC100507377(0.0)	rs76662843	12
NA	NA	NA	MYO18A(0.0),CRYBA1(0.0)	rs57923614	17
NA	NA	NA	EMCN(0.0)	chr4_101367488_I	4
NA	NA	NA	-	rs778433	13
NA	NA	NA	PDE1C(0.0)	rs73686821	7
NA	NA	NA	CDH4(0.0)	rs6061609	20
NA	NA	NA	-	rs12619354	2
NA	NA	NA	-	rs9324815	5
NA	NA	NA	LAMA4(0.0)	rs17680579	6
NA	NA	NA	-	rs4641964	2
NA	NA	NA	-	rs11732226	4
NA	NA	NA	-	rs11010679	10
NA	NA	NA	HEATR2(-60.3),SUN1(-2.9),GET4(0.0),ADAP1(0.0)	rs2141275	7
NA	NA	NA	CERS6(0.0),MIR4774(0.0)	rs13006127	2
NA	NA	NA	-	rs7937161	11
NA	NA	NA	SOGA1(-160.6),TLDC2(-126.2),SAMHD1(-68.6),RBL1(0.0),MROH8(0.0),RPN2(58.6),GHRH(130.6),MANBAL(169.2)	rs150722017	20
NA	NA	NA	RBFOX3(0.0)	rs138358800	17
NA	NA	NA	-	rs6793822	3
NA	NA	NA	LUZP2(0.0)	rs181464826	11
NA	NA	NA	-	rs17018796	4
NA	NA	NA	ARHGAP44(0.0),ELAC2(0.0)	rs2072259	17
NA	NA	NA	MVB12B(0.0),NRON(0.0)	rs10122788	9
NA	NA	NA	-	chr1_61347855_D	1
NA	NA	NA	NPAS3(0.0)	rs8003703	14
NA	NA	NA	ZNF516(0.0),FLJ44313(0.0),LOC284276(9.0)	rs596861	18
NA	NA	NA	TRHDE(0.0)	chr12_72961093_I	12
NA	NA	NA	-	rs75361943	7
NA	NA	NA	-	rs12507082	4
NA	NA	NA	-	rs6902652	6
NA	NA	NA	ARAP2(0.0)	rs113875275	4
NA	NA	NA	CAMK1D(0.0)	rs142920219	10
NA	NA	NA	-	rs867977	9
NA	NA	NA	PDE1C(0.0)	rs2191872	7
NA	NA	NA	SGIP1(0.0)	rs1338211	1
NA	NA	NA	-	rs150974004	1
NA	NA	NA	SLC4A10(0.0)	rs62187693	2
NA	NA	NA	TMEM108(0.0),BFSP2(149.8)	rs4254659	3
NA	NA	NA	-	rs7561767	2
NA	NA	NA	MIPEP(0.0),C1QTNF9B-AS1(0.0),C1QTNF9B(0.0)	rs118059902	13
NA	NA	NA	-	rs143760031	7
NA	NA	NA	-	rs187640669	7
NA	NA	NA	-	rs60988651	18
NA	NA	NA	TMEFF2(0.0)	rs7597998	2
NA	NA	NA	RBFOX1(0.0)	rs17143361	16
NA	NA	NA	-	rs62308502	4
NA	NA	NA	FYN(0.0)	chr6_112233410_D	6
NA	NA	NA	HOMER1(0.0)	rs7707252	5
NA	NA	NA	-	rs1459507	4
NA	NA	NA	-	rs141144697	1
NA	NA	NA	EML1(-24.2),EVL(0.0)	chr14_100482563_D	14
NA	NA	NA	CELF1(0.0),PTPMT1(0.0),KBTBD4(0.0),NDUFS3(0.0),FAM180B(0.0),C1QTNF4(0.0)	chr11_47580062_D	11
NA	NA	NA	COLGALT1(0.0),UNC13A(0.0)	rs35661052	19
NA	NA	NA	PTCSC3(0.0)	rs10132289	14
NA	NA	NA	DEFB125(0.0),DEFB126(0.0)	rs6135141	20
NA	NA	NA	-	rs188384692	8
NA	NA	NA	SS18L1(-38.1),GTPBP5(-17.9),HRH3(-0.4),OSBPL2(0.0),ADRM1(0.0),LAMA5(0.0),MIR4758(11.8)	rs141225845	20
NA	NA	NA	-	rs4817974	21
NA	NA	NA	PRKCE(0.0)	rs73926235	2
NA	NA	NA	PACSIN2(0.0),TTLL1(0.0)	rs7290324	22
NA	NA	NA	DPEP1(0.0),CHMP1A(0.0),C16orf55(0.0),CDK10(0.0),SPATA2L(0.0),VPS9D1(0.0),LOC100128881(0.0),ZNF276(2.9)	rs13335420	16
NA	NA	NA	LOC349196(0.0),FAM66B(0.0),DEFB109P1B(0.0),USP17L1P(0.0),USP17L4(0.0),ZNF705G(0.0)	rs79270839	8
NA	NA	NA	-	rs17278642	14
NA	NA	NA	EPHA7(0.0)	rs149176909	6
NA	NA	NA	HSD52(0.0)	rs3010317	1
NA	NA	NA	AASDHPPT(0.0)	rs77640378	11
NA	NA	NA	STARD9(0.0),CDAN1(0.0),TTBK2(0.0)	rs12594483	15
NA	NA	NA	GOLGA4(0.0),C3orf35(0.0),ITGA9(0.0)	rs149608556	3
NA	NA	NA	SLC12A5(0.0),NCOA5(0.0),CD40(0.0)	rs6074012	20
NA	NA	NA	C11orf49(0.0)	rs142495332	11
NA	NA	NA	-	rs76588875	6
NA	NA	NA	FLJ45079(-1.8)	rs7221628	17
NA	NA	NA	-	rs185024682	10
NA	NA	NA	LOC145820(0.0)	chr15_96034210_I	15
NA	NA	NA	SERF1A(0.0),SERF1B(0.0),SMN1(0.0),SMN2(0.0)	rs191644449	5
NA	NA	NA	-	rs72840368	2
NA	NA	NA	JPH1(0.0),GDAP1(0.0)	rs10098229	8
NA	NA	NA	-	rs148423064	9
NA	NA	NA	ZMYM6(-85.4),ZMYM1(-1.5),SFPQ(0.0)	chr1_35632968_D	1
NA	NA	NA	KCNJ6(0.0)	rs113908133	21
NA	NA	NA	SMOC1(0.0),SLC8A3(0.0)	rs8006790	14
NA	NA	NA	CCDC121(0.0),GPN1(0.0),SUPT7L(0.0),SLC4A1AP(0.0)	rs79021989	2
NA	NA	NA	LHFPL3-AS2(0.0),LOC100216546(0.0),LOC100216545(0.0),MLL5(0.0)	rs73184052	7
NA	NA	NA	HEMGN(0.0),ANP32B(0.0),NANS(22.6),TRIM14(35.2)	rs57298275	9
NA	NA	NA	MSI2(0.0)	rs12948117	17
NA	NA	NA	VWA8(0.0),VWA8-AS1(38.0),DGKH(116.9)	rs193182867	13
NA	NA	NA	-	rs2117096	10
NA	NA	NA	SSBP3(0.0)	rs79887513	1
NA	NA	NA	ARC(0.0),JRK(0.0),PSCA(0.0)	rs182915962	8
NA	NA	NA	TNKS(-3.7),LINC00599(14.0),MIR124-1(17.3)	rs56662938	8
NA	NA	NA	-	rs188514459	4
NA	NA	NA	PSMA1(-73.8),PDE3B(0.0),CYP2R1(60.6)	rs66752127	11
NA	NA	NA	-	rs34331706	2
NA	NA	NA	-	rs184687436	2
NA	NA	NA	SMURF1(0.0),KPNA7(3.6)	rs73147614	7
NA	NA	NA	-	chr7_35546343_D	7
NA	NA	NA	GRHL3(0.0)	chr1_24605955_I	1
NA	NA	NA	LOC256021(0.0)	rs11106373	12
NA	NA	NA	RPH3AL(0.0),LOC100506388(0.0)	rs138965698	17
NA	NA	NA	-	rs4737770	8
NA	NA	NA	-	rs138908368	1
NA	NA	NA	-	chr14_53790188_D	14
NA	NA	NA	RORB(0.0)	rs10217741	9
NA	NA	NA	MYOZ2(0.0),USP53(0.3),C4orf3(84.1),FABP2(105.0)	rs145458051	4
NA	NA	NA	VPS8(-111.5),C3orf70(-11.1),EHHADH-AS1(0.0),EHHADH(0.0)	rs116016870	3
NA	NA	NA	LOC100506421(0.0),POU3F3(0.0)	rs182220950	2
NA	NA	NA	-	rs1490795	5
NA	NA	NA	PTPRR(-9.1)	rs17814619	12
NA	NA	NA	RNU6-66(0.0),HIF3A(0.0)	rs2005873	19
NA	NA	NA	LOC400927(-6.9),KCNJ4(0.0),KDELR3(0.0),DDX17(0.0)	rs196065	22
NA	NA	NA	-	chr15_54167303_D	15
NA	NA	NA	-	chr4_12652464_I	4
NA	NA	NA	CREB1(0.0),METTL21A(0.0)	rs2551980	2
NA	NA	NA	-	rs6714647	2
NA	NA	NA	C1orf170(0.0),HES4(0.0),ISG15(0.0),AGRN(0.0),RNF223(0.0)	rs181378519	1
NA	NA	NA	CHRM2(0.0)	rs148287512	7
NA	NA	NA	RBL2(0.0),AKTIP(0.0),RPGRIP1L(14.8),FTO(118.9)	chr16_53569018_I	16
NA	NA	NA	RAPGEF3(0.0),SLC48A1(0.0),HDAC7(0.0)	rs7307046	12
NA	NA	NA	NCAM1(0.0)	rs10502165	11
NA	NA	NA	LHFPL3(0.0),LHFPL3-AS2(0.0),LOC100216546(0.0)	rs60137855	7
NA	NA	NA	CNTN4(0.0)	rs62245708	3
NA	NA	NA	SLC7A6(0.0),SLC7A6OS(0.0),PRMT7(0.0),SMPD3(0.0)	rs2307022	16
NA	NA	NA	PLGLA(0.0),RGPD3(0.0)	rs184774032	2
NA	NA	NA	ZBED4(0.0),ALG12(0.0),CRELD2(0.0),PIM3(0.0)	rs184757311	22
NA	NA	NA	-	rs141490491	4
NA	NA	NA	UBE2J2(-28.0),SCNN1D(-9.8),ACAP3(0.0),PUSL1(0.0),CPSF3L(0.0),GLTPD1(0.0),TAS1R3(0.0),DVL1(0.0),MXRA8(0.0),AURKAIP1(0.0),CCNL2(0.0),LOC148413(0.0),MRPL20(0.0)	rs139437599	1
NA	NA	NA	WSCD2(0.0)	rs7971456	12
NA	NA	NA	CACNB2(0.0)	chr10_18731752_I	10
NA	NA	NA	MIR320A(-32.9),POLR3D(-26.8),PIWIL2(0.0),SLC39A14(0.0)	rs112379042	8
NA	NA	NA	EIF3H(0.0)	rs117637336	8
NA	NA	NA	KLHL20(0.0)	chr1_173691807_I	1
NA	NA	NA	RPTOR(0.0)	rs8066384	17
NA	NA	NA	-	rs7916369	10
NA	NA	NA	FBXO25(0.0)	rs139813218	8
NA	NA	NA	EFR3B(0.0),POMC(0.0)	rs4665765	2
NA	NA	NA	-	chr16_60146407_D	16
NA	NA	NA	-	rs56209568	11
NA	NA	NA	BMPR1B(0.0)	rs34355615	4
NA	NA	NA	NGEF(-0.8),NEU2(0.0),INPP5D(0.0)	rs4439944	2
NA	NA	NA	-	rs34714977	4
NA	NA	NA	PRDM11(0.0),SYT13(0.0)	rs74722419	11
NA	NA	NA	ATP11B(0.0),DCUN1D1(0.0)	rs6774907	3
NA	NA	NA	-	rs112841132	13
NA	NA	NA	-	rs9542213	13
NA	NA	NA	-	rs74452442	5
NA	NA	NA	LYZL4(-13.1),VIPR1(0.0)	rs11709009	3
NA	NA	NA	LMNB1(0.0)	rs76061732	5
NA	NA	NA	OR7E156P(-25.5)	rs2761970	13
NA	NA	NA	-	rs146968174	21
NA	NA	NA	RBPJ(0.0),CCKAR(0.0)	chr4_26469516_I	4
NA	NA	NA	FBN3(0.0)	rs192442633	19
NA	NA	NA	C9orf41(0.0),NMRK1(0.0),OSTF1(0.0)	rs62569642	9
NA	NA	NA	SLC22A11(-33.1),SLC22A12(-2.2),NRXN2(0.0)	rs138733811	11
NA	NA	NA	MYL1(0.0)	rs56054544	2
NA	NA	NA	PPP6R3(0.0),GAL(0.0)	rs4930238	11
NA	NA	NA	-	rs76762549	22
NA	NA	NA	-	rs9350424	6
NA	NA	NA	-	rs72709409	9
NA	NA	NA	CHTF8(0.0),CIRH1A(0.0),SNTB2(0.0)	rs12927744	16
NA	NA	NA	NEUROG3(0.0),C10orf35(0.0)	rs191109805	10
NA	NA	NA	HHLA2(0.0),MYH15(0.0)	rs147285633	3
NA	NA	NA	DCUN1D4(-183.6),LRRC66(-82.9),SGCB(-62.2),SPATA18(-3.2)	rs145683816	4
NA	NA	NA	PI3(0.0),SEMG1(0.0),SEMG2(0.0),SLPI(0.0)	rs190905111	20
NA	NA	NA	KCNN2(0.0)	rs62379176	5
NA	NA	NA	COL4A1(0.0)	rs117774985	13
NA	NA	NA	TMEM45A(0.0),GPR128(0.0)	chr3_100324680_D	3
NA	NA	NA	PRPS1L1(0.0)	rs188212689	7
NA	NA	NA	SNX29(0.0)	rs7185731	16
NA	NA	NA	RNF115(0.0),CD160(0.0),PDZK1(0.0),GPR89A(0.0)	rs149683259	1
NA	NA	NA	UBE2E1(0.0)	chr3_23812230_D	3
NA	NA	NA	WBSCR17(0.0),MIR3914-1(0.0),MIR3914-2(0.0)	chr7_70771271_D	7
NA	NA	NA	LHFP(0.0)	rs4941932	13
NA	NA	NA	-	rs28620007	4
NA	NA	NA	ZNF385D(0.0)	rs147921825	3
NA	NA	NA	PID1(0.0)	rs181970929	2
NA	NA	NA	-	rs34978549	12
NA	NA	NA	LRIG2(0.0)	rs115011724	1
NA	NA	NA	-	rs139278442	9
NA	NA	NA	MYO16(0.0)	rs9520962	13
NA	NA	NA	-	rs66515729	7
NA	NA	NA	PCLO(0.0)	rs17156675	7
NA	NA	NA	-	rs112921029	3
NA	NA	NA	MIR548AI(0.0),PRKD1(0.0)	rs12323423	14
NA	NA	NA	ABCB5(0.0),SP8(0.0),RPL23P8(0.0)	rs62453410	7
NA	NA	NA	PXN(-68.5),SIRT4(-21.0),PLA2G1B(-6.5),MSI1(0.0),COX6A1(3.8)	rs206949	12
NA	NA	NA	RGS18(80.4)	chr1_191997167_D	1
NA	NA	NA	ANKRD44(0.0)	chr2_197911247_D	2
NA	NA	NA	-	rs11743699	5
NA	NA	NA	SRRM1(0.0),CLIC4(0.0)	rs192878848	1
NA	NA	NA	SF3B1(-502.9),COQ10B(-462.8),HSPD1(-437.6),HSPE1(-434.4),HSPE1-MOB4(-384.2),MOB4(-384.2),RFTN2(-262.1),MARS2(-229.5),BOLL(-151.7),PLCL1(0.0)	rs2139050	2
NA	NA	NA	LOC100130417(0.0),SAMD11(0.0),NOC2L(0.0),KLHL17(0.0),PLEKHN1(0.0),C1orf170(0.0),HES4(11.8),ISG15(26.3)	rs180978683	1
NA	NA	NA	TIAM1(0.0)	rs77336135	21
NA	NA	NA	-	rs111597713	17
NA	NA	NA	C18orf61(0.0)	chr18_12197494_I	18
NA	NA	NA	ALPK3(0.0),SLC28A1(0.0)	rs1545471	15
NA	NA	NA	GRIN2A(0.0)	rs6497549	16
NA	NA	NA	FAM81B(0.0),TTC37(0.0)	chr5_94779342_D	5
NA	NA	NA	OR8A1(0.0),PANX3(0.0),TBRG1(0.0),SIAE(0.0)	rs10128573	11
NA	NA	NA	GJA9-MYCBP(0.0),GJA9(0.0),RHBDL2(0.0),AKIRIN1(14.2)	rs7545590	1
NA	NA	NA	HNRNPC(0.0),RPGRIP1(0.0)	rs9322961	14
NA	NA	NA	PTPRT(0.0)	rs62227076	20
NA	NA	NA	-	rs2345964	1
NA	NA	NA	TCERG1L(0.0)	rs117808230	10
NA	NA	NA	MYH14(-16.7),KCNC3(0.0),NAPSB(0.0),NAPSA(0.0),NR1H2(0.0),POLD1(0.0),SPIB(0.0),MYBPC2(5.7)	rs11880305	19
NA	NA	NA	-	rs113123846	1
NA	NA	NA	CA10(0.0)	rs202140	17
NA	NA	NA	NDST3(0.0)	rs4403117	4
NA	NA	NA	CLCA4(0.0),CLCA3P(10.6)	rs709803	1
NA	NA	NA	MLL5(-66.1),SRPK2(0.0)	rs78785751	7
NA	NA	NA	-	rs189860600	6
NA	NA	NA	FOXG1(0.0),C14orf23(0.0)	rs1955454	14
NA	NA	NA	-	rs144291076	6
NA	NA	NA	SLAMF9(0.0),LOC100505633(0.0),PIGM(0.0),KCNJ10(0.0)	rs2494208	1
NA	NA	NA	-	rs7672057	4
NA	NA	NA	-	rs55736253	3
NA	NA	NA	CCDC3(0.0)	rs7900033	10
NA	NA	NA	RBM26(-26.8),RBM26-AS1(-8.3),NDFIP2-AS1(0.0),NDFIP2(0.0)	chr13_80056765_D	13
NA	NA	NA	ASAP2(0.0)	rs907162	2
NA	NA	NA	PRKD1(0.0)	rs190604479	14
NA	NA	NA	RIMS1(0.0)	rs2463709	6
NA	NA	NA	MTHFD2L(0.0),EPGN(0.0)	rs114081017	4
NA	NA	NA	RIN3(0.0)	rs12433867	14
NA	NA	NA	CA8(591.7),RAB2A(919.7)	rs182070322	8
NA	NA	NA	MARK1(7.1)	rs12750045	1
NA	NA	NA	-	rs60713519	10
NA	NA	NA	DSCAM(0.0),MIR4760(0.0)	rs185019587	21
NA	NA	NA	NEDD4(0.0)	rs60610513	15
NA	NA	NA	SPHKAP(0.0)	chr2_228889076_I	2
NA	NA	NA	TMED10(-3.7),FOS(0.0)	rs6574213	14
NA	NA	NA	SNX19(0.0)	rs7106928	11
NA	NA	NA	SHISA9(0.0)	rs191297391	16
NA	NA	NA	FAM19A2(0.0),USP15(26.0)	rs12310147	12
NA	NA	NA	PDE4D(0.0)	rs13156502	5
NA	NA	NA	GTPBP5(0.0),HRH3(0.0),OSBPL2(0.0),ADRM1(13.5),LAMA5(19.6),MIR4758(43.0)	rs73309526	20
NA	NA	NA	LOC440434(0.0),MRPL45(0.0),GPR179(0.0)	rs142655907	17
NA	NA	NA	JPH1(0.0),GDAP1(0.0)	rs56719057	8
NA	NA	NA	RNPS1(-175.3),MIR3677(-173.0),MIR940(-171.9),MIR4717(-169.1),ABCA3(-103.0),ABCA17P(-17.1),CCNF(0.0),C16orf59(0.0),NTN3(0.0),TBC1D24(0.0),ATP6V0C(0.0),AMDHD2(0.0),CEMP1(0.0),MIR3178(0.0),PDPK1(0.0)	rs117628713	16
NA	NA	NA	PGAP1(0.0),ANKRD44(0.0)	rs7575562	2
NA	NA	NA	-	rs1199579	1
NA	NA	NA	-	rs187212849	13
NA	NA	NA	DDX55(0.0),EIF2B1(0.0),GTF2H3(0.0),TCTN2(0.0),ATP6V0A2(0.0)	rs75674604	12
NA	NA	NA	FLYWCH1(0.0),KREMEN2(0.0),PAQR4(0.0),PKMYT1(0.0),LINC00514(0.0),CLDN9(3.3),CLDN6(5.5),TNFRSF12A(11.1),HCFC1R1(13.4),THOC6(14.9)	rs8053321	16
NA	NA	NA	DLGAP2(0.0)	chr8_1626460_I	8
NA	NA	NA	-	rs9788016	12
NA	NA	NA	IL12A(-37.2)	rs75677206	3
NA	NA	NA	PAK6(0.0),ANKRD63(0.0),PLCB2(0.0),C15orf52(0.0),PHGR1(0.0),DISP2(0.0)	rs60037438	15
NA	NA	NA	-	chr6_40934420_I	6
NA	NA	NA	ADAMTSL1(0.0)	rs151013113	9
NA	NA	NA	MSGN1(0.0),KCNS3(0.0)	rs11896791	2
NA	NA	NA	PPARGC1A(0.0)	rs150476586	4
NA	NA	NA	-	rs7196090	16
NA	NA	NA	-	chr6_4314450_D	6
NA	NA	NA	ANKS1B(0.0)	rs10860416	12
NA	NA	NA	PDK1(0.0)	rs61505737	2
NA	NA	NA	AK5(0.0)	rs1909204	1
NA	NA	NA	ARFGEF2(0.0),CSE1L(0.0),STAU1(54.3),DDX27(160.3),ZNFX1(186.9)	rs6095394	20
NA	NA	NA	FAM25A(0.0),GLUD1(0.0),FAM35A(0.0)	chr10_88821701_D	10
NA	NA	NA	GPC5(0.0)	rs11619398	13
NA	NA	NA	KCNV1(0.0)	rs12548904	8
NA	NA	NA	IGLL3P(0.0),LRP5L(0.0)	rs141156104	22
NA	NA	NA	RASA2(0.0)	rs147761536	3
NA	NA	NA	-	chr19_5400156_D	19
NA	NA	NA	IL21(0.0)	rs2390352	4
NA	NA	NA	-	chr8_93289496_I	8
NA	NA	NA	COL6A2(-35.0),FTCD(-12.3),SPATC1L(0.0),LSS(0.0),MCM3AP-AS1(0.0),MCM3AP(0.0),YBEY(18.5),C21orf58(33.3),PCNT(56.3)	rs61591722	21
NA	NA	NA	CCDC8(0.0),PNMAL1(0.0),PPP5D1(0.0),PNMAL2(0.0)	rs113671936	19
NA	NA	NA	-	rs499158	18
NA	NA	NA	LRRC8D(0.0),GEMIN8P4(0.0),ZNF326(0.0)	rs2250318	1
NA	NA	NA	-	rs71610164	4
NA	NA	NA	EFNA5(0.0)	rs154170	5
NA	NA	NA	NTM(0.0)	rs112118250	11
NA	NA	NA	-	chr11_21986037_I	11
NA	NA	NA	SNTG2(0.0)	rs190512581	2
NA	NA	NA	PBK(0.0),SCARA5(0.0),MIR4287(0.0)	rs939717	8
NA	NA	NA	CRLF1(-134.0),TMEM59L(-119.8),KLHL26(-70.3),CRTC1(0.0),COMP(0.0),UPF1(0.0)	rs35359254	19
NA	NA	NA	CSMD1(0.0)	rs11986763	8
NA	NA	NA	LAMC1(0.0),LAMC2(0.0)	rs140499467	1
NA	NA	NA	PARK2(0.0)	rs79731149	6
NA	NA	NA	CDIPT(-18.8),LOC440356(-14.0),SEZ6L2(0.0),ASPHD1(0.0),KCTD13(0.0),TMEM219(0.0),TAOK2(0.0),HIRIP3(10.3),INO80E(14.2),DOC2A(23.5),C16orf92(41.3),FAM57B(42.4),ALDOA(71.0)	rs12919683	16
NA	NA	NA	IMPA2(0.0)	rs72873549	18
NA	NA	NA	MCTP1(0.0)	rs1178889	5
NA	NA	NA	-	rs61872003	11
NA	NA	NA	LINC00642(0.0)	rs78761494	14
NA	NA	NA	ISM1(0.0)	rs477184	20
NA	NA	NA	FAM189A1(0.0)	rs35350937	15
NA	NA	NA	KCNMA1(0.0)	rs670898	10
NA	NA	NA	-	rs10864971	2
NA	NA	NA	LOC286184(0.0)	rs72649264	8
NA	NA	NA	-	rs13403292	2
NA	NA	NA	PRAMEF1(0.0),PRAMEF11(0.0),LOC649330(0.0),HNRNPCL1(0.0),PRAMEF2(0.0),PRAMEF4(0.0),PRAMEF10(0.1)	rs2473044	1
NA	NA	NA	MDGA2(0.0)	rs10137341	14
NA	NA	NA	NRXN1(0.0)	rs1971730	2
NA	NA	NA	MIR30A(-3.1),LINC00472(0.0)	chr6_72166470_D	6
NA	NA	NA	-	rs10067343	5
NA	NA	NA	GCM2(0.0),SYCP2L(0.0),ELOVL2(14.2)	rs6901646	6
NA	NA	NA	-	rs73195464	7
NA	NA	NA	LINC00689(-25.9),VIPR2(0.0)	rs55924063	7
NA	NA	NA	TMCC3(0.0)	rs150550544	12
NA	NA	NA	F2RL1(0.0),S100Z(0.0)	rs11959597	5
NA	NA	NA	ANAPC5(0.0),RNF34(0.0),KDM2B(0.0)	rs76087793	12
NA	NA	NA	ABCB1(0.0)	rs74682905	7
NA	NA	NA	-	rs17862966	4
NA	NA	NA	PROS1(24.2),ARL13B(131.3),STX19(165.5),DHFRL1(209.1),NSUN3(214.2)	rs71324802	3
NA	NA	NA	MAPRE2(0.0),ZNF397(2.2),ZSCAN30(12.2),ZNF271(51.5)	rs580924	18
NA	NA	NA	TENM4(0.0)	rs2510133	11
NA	NA	NA	SNX3(-129.0),LACE1(0.0)	rs146656418	6
NA	NA	NA	CTNNBL1(0.0),VSTM2L(0.0)	rs73094694	20
NA	NA	NA	-	rs2733117	18
NA	NA	NA	GRIN2A(0.0)	rs2267772	16
NA	NA	NA	PFDN1(-65.3),HBEGF(-21.8),SLC4A9(0.0),ANKHD1(0.0),ANKHD1-EIF4EBP3(0.0)	rs111998037	5
NA	NA	NA	-	chr4_180321360_I	4
NA	NA	NA	RNF126P1(0.0),AKAP1(0.0)	rs7217371	17
NA	NA	NA	MAML3(0.0)	rs11100342	4
NA	NA	NA	DCHS2(-9.3),PLRG1(0.0),FGB(0.0),FGA(0.0)	rs28365896	4
NA	NA	NA	-	rs117916453	16
NA	NA	NA	WIPF3(0.0),SCRN1(0.0),FKBP14(38.3),PLEKHA8(56.0)	rs11540584	7
NA	NA	NA	DRGX(0.0),ERCC6(0.0)	rs59879970	10
NA	NA	NA	MOB2(0.0),KRTAP5-5(0.0),FAM99A(0.0),FAM99B(0.0),KRTAP5-6(0.0)	rs57564260	11
NA	NA	NA	GRXCR1(0.0)	rs4861241	4
NA	NA	NA	VAV3(0.0),VAV3-AS1(0.0)	rs436129	1
NA	NA	NA	ANKS1B(0.0)	rs149780761	12
NA	NA	NA	-	chr16_73247880_D	16
NA	NA	NA	NELL1(0.0)	rs72939968	11
NA	NA	NA	ARNTL(0.0),BTBD10(0.0)	rs6486122	11
NA	NA	NA	TBC1D21(0.0),LOXL1-AS1(0.0)	rs4886717	15
NA	NA	NA	PCGEM1(0.0)	rs2033853	2
NA	NA	NA	FRK(0.0),NT5DC1(0.0),COL10A1(0.0),TSPYL4(93.3),TSPYL1(118.2)	rs576791	6
NA	NA	NA	CLK4(0.0),ZNF354A(0.0)	rs149307857	5
NA	NA	NA	DNAJC11(0.0)	chr1_6766405_I	1
NA	NA	NA	SAA1(0.0),HPS5(0.0),GTF2H1(0.0),LDHA(29.2),LDHC(47.1),LDHAL6A(90.6),TSG101(115.1)	rs117073695	11
NA	NA	NA	UBE2E3(0.0)	chr2_181930088_I	2
NA	NA	NA	NTN4(0.0)	rs11108262	12
NA	NA	NA	PCSK5(0.0)	rs11788213	9
NA	NA	NA	CSNK1G2(0.0),BTBD2(0.0),MKNK2(0.0)	rs4433927	19
NA	NA	NA	ZMIZ1(0.0),PPIF(0.0),ZCCHC24(19.6)	rs2802359	10
NA	NA	NA	-	rs192852523	8
NA	NA	NA	ZDHHC17(0.0)	rs11115221	12
NA	NA	NA	GABRB3(0.0)	rs5016886	15
NA	NA	NA	RIT2(-26.5),SYT4(25.7)	rs67029376	18
NA	NA	NA	-	rs12025564	1
NA	NA	NA	HSPA12B(0.0),C20orf27(0.0),SPEF1(0.0),CENPB(0.0),CDC25B(0.0),AP5S1(0.0)	rs6116031	20
NA	NA	NA	SLC26A7(0.0)	chr8_92350183_D	8
NA	NA	NA	CHMP4C(0.0),SNX16(0.0)	rs10106226	8
NA	NA	NA	CWC22(0.0)	rs3845706	2
NA	NA	NA	TNFSF12(0.0),TNFSF12-TNFSF13(0.0),TNFSF13(0.0),SENP3(0.0),SENP3-EIF4A1(0.0),EIF4A1(0.0),SNORA48(0.0),SNORD10(0.0),SNORA67(0.0),CD68(0.0),MPDU1(0.0),SOX15(0.0),FXR2(0.0),SHBG(0.0),SAT2(4.3)	chr17_7475233_D	17
NA	NA	NA	MAGI2(0.0)	rs144053074	7
NA	NA	NA	TECR(0.0),NDUFB7(0.0),CLEC17A(0.0),EMR3(0.0)	rs62124011	19
NA	NA	NA	FAM160B1(0.0)	chr10_116615129_I	10
NA	NA	NA	-	rs11679097	2
NA	NA	NA	-	rs190953413	16
NA	NA	NA	DLGAP2(0.0)	rs59811079	8
NA	NA	NA	CADM2(0.0)	rs62252499	3
NA	NA	NA	CLASP1(0.0)	rs184923142	2
NA	NA	NA	-	chr6_18802039_I	6
NA	NA	NA	RAB38(0.0)	chr11_87941461_D	11
NA	NA	NA	KCNJ16(0.0)	chr17_68106618_I	17
NA	NA	NA	LRRFIP1(0.0)	rs73091785	2
NA	NA	NA	LINC00424(0.0)	rs73162316	13
NA	NA	NA	SOD2(-13.6),WTAP(0.0),LOC100129518(0.0),ACAT2(0.0),TCP1(0.0),SNORA20(0.0),SNORA29(0.0),MRPL18(0.0),PNLDC1(0.0)	rs1475122	6
NA	NA	NA	HDAC4(0.0),MIR4269(0.0),MIR2467(0.0)	rs55962118	2
NA	NA	NA	YKT6(0.0),CAMK2B(0.0)	rs77715675	7
NA	NA	NA	VSTM4(0.0),FAM170B-AS1(0.0),FAM170B(0.0),C10orf128(0.0)	rs150384351	10
NA	NA	NA	LBX1(0.0),FLJ41350(0.0)	rs12765867	10
NA	NA	NA	-	rs189443056	6
NA	NA	NA	PRR25(0.0),LMF1(0.0)	rs7204414	16
NA	NA	NA	WFIKKN2(0.0),TOB1(0.0),TOB1-AS1(0.0)	chr17_48931916_I	17
NA	NA	NA	TRANK1(0.0),EPM2AIP1(0.0),MLH1(0.0)	rs79707887	3
NA	NA	NA	KIAA1407(0.0),QTRTD1(0.0)	chr3_113740305_D	3
NA	NA	NA	UBE2E3(0.0)	rs35648186	2
NA	NA	NA	VAV3(0.0)	rs12142335	1
NA	NA	NA	ANKMY1(-6.1),DUSP28(-0.1),RNPEPL1(0.0),CAPN10(0.0),GPR35(0.0)	rs4676412	2
NA	NA	NA	-	chr1_30456803_I	1
NA	NA	NA	SRCRB4D(0.0),ZP3(0.0),DTX2(0.0),FDPSL2A(0.0)	rs80058120	7
NA	NA	NA	POLD1(0.0),SPIB(0.0),MYBPC2(0.0),FAM71E1(0.0),EMC10(0.0),JOSD2(0.0),ASPDH(0.6),LRRC4B(5.9)	chr19_50964268_I	19
NA	NA	NA	-	rs7668707	4
NA	NA	NA	-	rs188649542	10
NA	NA	NA	PRDM16(0.0)	rs868689	1
NA	NA	NA	ADAM29(0.0)	rs1479386	4
NA	NA	NA	B3GNT2(0.0)	rs142365273	2
NA	NA	NA	IGF1R(0.0),MIR4714(0.0)	rs148092917	15
NA	NA	NA	ZNF365(-3.0),ADO(29.7),EGR2(36.9)	rs7895364	10
NA	NA	NA	-	rs183665111	4
NA	NA	NA	-	rs73149381	12
NA	NA	NA	-	rs144796110	4
NA	NA	NA	NKAIN2(0.0)	rs7750560	6
NA	NA	NA	-	rs144707150	3
NA	NA	NA	TMEM241(0.0)	rs28517363	18
NA	NA	NA	MARCH1(-25.7),MIR5684(0.0)	rs148601201	4
NA	NA	NA	ZNF622(0.5)	rs339387	5
NA	NA	NA	CACNB3(0.0),DDX23(0.0),RND1(0.0),CCDC65(0.0)	rs2453488	12
NA	NA	NA	-	chr10_130574122_D	10
NA	NA	NA	GABRB1(0.0)	rs1442101	4
NA	NA	NA	TGFA(0.0)	rs185291520	2
NA	NA	NA	NKAIN2(0.0)	rs144875890	6
NA	NA	NA	-	chr1_82095348_I	1
NA	NA	NA	-	rs6791991	3
NA	NA	NA	-	rs11835877	12
NA	NA	NA	FAM84A(0.0)	rs17349763	2
NA	NA	NA	ERBB2IP(0.0)	rs7724720	5
NA	NA	NA	RPS6KA2(0.0)	rs13217816	6
NA	NA	NA	FCGR3A(0.0),FCGR2C(0.0),HSPA7(0.0),FCGR3B(0.0)	rs116802980	1
NA	NA	NA	-	rs139633074	6
NA	NA	NA	LOC392232(0.0)	rs145907784	8
NA	NA	NA	IYD(0.0)	rs55985839	6
NA	NA	NA	COBL(0.0)	rs112568753	7
NA	NA	NA	-	rs185895029	8
NA	NA	NA	-	chr14_86276528_I	14
NA	NA	NA	IGFBP4(0.0),TNS4(0.0),CCR7(0.0)	rs76880573	17
NA	NA	NA	RARB(0.0)	rs112081909	3
NA	NA	NA	-	rs1523483	3
NA	NA	NA	TRIT1(0.0),MYCL1(0.0)	rs61781264	1
NA	NA	NA	FSTL5(0.0)	rs7673572	4
NA	NA	NA	MRPL46(0.0),MRPS11(0.0),DET1(0.0)	rs11634144	15
NA	NA	NA	MIR4693(66.3),PDGFD(123.6)	rs139432505	11
NA	NA	NA	HSPB3(0.0)	rs13161451	5
NA	NA	NA	-	rs73222936	4
NA	NA	NA	PPARGC1A(3.9)	rs1027228	4
NA	NA	NA	-	rs62534170	9
NA	NA	NA	-	rs11723370	4
NA	NA	NA	TADA2B(0.0),GRPEL1(0.0),FLJ36777(0.0)	rs80190912	4
NA	NA	NA	-	rs278820	18
NA	NA	NA	C6orf141(0.0),RHAG(0.0)	rs181173921	6
NA	NA	NA	SDCBP(0.0),NSMAF(0.0)	rs149989927	8
NA	NA	NA	NTM(0.0)	rs432865	11
NA	NA	NA	-	rs112636771	7
NA	NA	NA	OR10G3(0.0),OR10G2(0.0)	rs2023620	14
NA	NA	NA	CARS2(0.0),ING1(0.0)	rs2033947	13
NA	NA	NA	-	rs11963899	6
NA	NA	NA	ARHGAP40(0.0)	rs220526	20
NA	NA	NA	SNRPN(0.0)	chr15_25080173_I	15
NA	NA	NA	UFC1(0.0),USP21(0.0),PPOX(0.0),B4GALT3(0.0),ADAMTS4(0.0),NDUFS2(0.0),FCER1G(0.0),APOA2(0.0),TOMM40L(0.0),MIR5187(0.0),NR1I3(0.0),PCP4L1(2.0)	rs79181095	1
NA	NA	NA	EGR1(-3.7),ETF1(0.0),HSPA9(0.0),SNORD63(0.0)	chr5_137858695_D	5
NA	NA	NA	-	rs7619561	3
NA	NA	NA	-	rs11080800	18
NA	NA	NA	-	chr2_139797800_I	2
NA	NA	NA	ESPN(0.0),TNFRSF25(0.0),PLEKHG5(0.0),NOL9(0.0),TAS1R1(0.0)	rs74884944	1
NA	NA	NA	-	rs76387507	6
NA	NA	NA	SLC24A4(0.0)	rs4900114	14
NA	NA	NA	C16orf72(0.0)	rs8049808	16
NA	NA	NA	ARHGAP24(0.0),MAPK10(0.0)	rs72660148	4
NA	NA	NA	HORMAD2(-5.2),LIF(0.0),OSM(0.0),GATSL3(2.9)	rs3067162	22
NA	NA	NA	BIRC6(0.0),MIR558(0.0),TTC27(0.0)	rs62136333	2
NA	NA	NA	LHFPL4(0.0)	rs2648397	3
NA	NA	NA	-	rs73080135	12
NA	NA	NA	LOC100287010(0.0),LOC150568(0.0)	rs7557906	2
NA	NA	NA	SLC35B1(0.0),FAM117A(0.0)	rs60350027	17
NA	NA	NA	-	chr4_189913478_D	4
NA	NA	NA	OLFM1(0.0)	rs1778991	9
NA	NA	NA	-	rs7549041	1
NA	NA	NA	LZTS1-AS1(0.0)	rs7008354	8
NA	NA	NA	LINC00474(0.0)	chr9_118676574_D	9
NA	NA	NA	CDH11(0.0)	chr16_65000604_D	16
NA	NA	NA	-	rs116066042	6
NA	NA	NA	PRRC2B(0.0),SNORD62A(0.0),SNORD62B(0.0),POMT1(1.3),UCK1(22.2)	rs2994066	9
NA	NA	NA	BANK1(0.0)	rs187315614	4
NA	NA	NA	CACNA1C(0.0)	rs740417	12
NA	NA	NA	-	rs2597126	4
NA	NA	NA	HNF4G(0.0)	rs76158953	8
NA	NA	NA	-	rs75518195	4
NA	NA	NA	-	rs192826466	20
NA	NA	NA	-	rs113065050	13
NA	NA	NA	-	rs149247333	5
NA	NA	NA	-	rs118013744	18
NA	NA	NA	B3GALT1(-2.6),STK39(0.0)	rs7595087	2
NA	NA	NA	-	chr6_8331782_D	6
NA	NA	NA	ZFYVE28(0.0)	rs60473075	4
NA	NA	NA	SIGLECL1(0.0),IGLON5(0.0),VSIG10L(0.0),ETFB(0.0)	rs1710354	19
NA	NA	NA	C14orf64(0.0)	chr14_98445818_D	14
NA	NA	NA	ZNF804B(0.0),C7orf62(0.0)	rs71572431	7
NA	NA	NA	-	rs78216755	5
NA	NA	NA	DPYD(0.0)	rs61789185	1
NA	NA	NA	MELK(0.0)	rs139024531	9
NA	NA	NA	ATP2B2(0.0)	rs11928209	3
NA	NA	NA	LINGO2(0.0)	chr9_28055030_I	9
NA	NA	NA	-	rs12281577	11
NA	NA	NA	CORIN(0.0),NFXL1(0.0)	chr4_47807163_I	4
NA	NA	NA	TP53INP2(0.0),NCOA6(0.0),HMGB3P1(43.0),GGT7(54.1)	rs61751051	20
NA	NA	NA	RANBP1(-4.7),ZDHHC8(0.0),LOC388849(0.0),LOC284865(0.0),LOC150197(0.0)	rs73150891	22
NA	NA	NA	MRPL33(0.0),RBKS(0.0)	rs12474906	2
NA	NA	NA	KCNV1(0.0)	rs72671019	8
NA	NA	NA	HSD52(0.0)	rs141874613	1
NA	NA	NA	KPRP(0.0),LCE1F(0.0),LCE1E(0.0),LCE1D(0.0),LCE1C(0.0),LCE1B(0.0),LCE1A(0.0),LCE6A(0.0),SMCP(30.9),IVL(61.2),SPRR4(123.3),SPRR1A(136.7),SPRR3(154.4),SPRR1B(183.8),SPRR2D(192.3),SPRR2A(208.7),SPRR2B(222.8),SPRR2E(245.7),SPRR2F(264.7),SPRR2C(292.7),SPRR2G(302.2),LELP1(356.0),PRR9(370.2)	rs117799455	1
NA	NA	NA	IFT80(-80.5),SMC4(-45.1),MIR15B(-75.3),MIR16-2(-75.2),TRIM59(-30.2),KPNA4(0.0),SCARNA7(0.0)	rs58377812	3
NA	NA	NA	DYSF(0.0)	rs227774	2
NA	NA	NA	PTRH2(0.0),VMP1(0.0)	rs148786014	17
NA	NA	NA	GRIN2B(0.0)	rs189317292	12
NA	NA	NA	PACRG-AS1(0.0),DKFZp451B082(0.0),CAHM(0.0),QKI(0.0)	rs2744419	6
NA	NA	NA	ALDH1A2(0.0),AQP9(37.4)	rs79293317	15
NA	NA	NA	-	rs62085738	18
NA	NA	NA	-	rs61810669	1
NA	NA	NA	-	rs10183663	2
NA	NA	NA	CNTNAP2(0.0)	chr7_146444015_I	7
NA	NA	NA	-	rs75928429	2
NA	NA	NA	GLRA3(0.0)	rs6841199	4
NA	NA	NA	DENND5A(0.0),TMEM41B(38.8)	rs73402352	11
NA	NA	NA	-	rs60218033	2
NA	NA	NA	-	rs6736562	2
NA	NA	NA	-	rs62490163	7
NA	NA	NA	FTO(0.0)	rs145006415	16
NA	NA	NA	-	rs12325016	16
NA	NA	NA	-	rs12486123	3
NA	NA	NA	-	rs4300625	15
NA	NA	NA	PLCG2(0.0)	rs12597078	16
NA	NA	NA	BTG4(0.0),MIR34B(0.0),MIR34C(0.0),C11orf88(0.0),LAYN(0.0)	rs4938784	11
NA	NA	NA	SEMA5A(0.0),LOC100505806(0.0),SNORD123(0.0)	rs2271223	5
NA	NA	NA	CRK(0.0),MYO1C(0.0),INPP5K(0.0),PITPNA-AS1(0.0),PITPNA(0.0)	rs113881527	17
NA	NA	NA	POLR3G(0.0),LYSMD3(0.0),GPR98(0.0)	rs6884154	5
NA	NA	NA	LINC00669(58.4)	rs1010622	18
NA	NA	NA	NUP205(-0.9),C7orf73(0.0),SLC13A4(0.0),FAM180A(0.0)	chr7_135384412_D	7
NA	NA	NA	HS6ST3(0.0)	chr13_97076510_D	13
NA	NA	NA	MINOS1(0.0),C1orf151-NBL1(0.0),RPS14P3(0.0),NBL1(0.0),HTR6(0.0),TMCO4(0.0)	chr1_19978956_I	1
NA	NA	NA	PPP2R2B(0.0),PPP2R2B-IT1(0.0)	rs4495234	5
NA	NA	NA	NIPA1(0.0),LOC283683(0.0)	chr15_23089226_I	15

## Sheet: BPI Genes List
All associated BPI Genes		Significant BPI Genes
C10orf128		ADCY2
A1BG-AS1		ANK3
AAGAB		BRAF
AASDHPPT		CACNA1C
ABCA13		CD47
ABCA17P		FSTL5
ABCA3		GRIN2A
ABCB1		KANSL3
ABCB5		LOC440300
ABCC3		LSM12
ABHD15		MEF2BNB-MEF2B
ACAP3		MYRF
ACAT2		NISCH
ACD		OTUD7B
ACHE		PABPC1L
ACOT12		RNU5E-1
ACSS2		RPS6KA2
ACTR1B		SART1
ACTR8		SCN2A
ACVR1		SHANK2
ADAD1		SNAP23
ADAM15		SPTBN2
ADAM29		SRPK2
ADAMTS4		STK4
ADAMTSL1		THSD7A
ADAP1		TRANK1
ADCY2		XPNPEP1
ADD3		ZCCHC2
ADHFE1		C11orf80
ADK		CACNA1C-AS4
ADO		CSRNP3
ADRM1		EIF1AD
AEBP2		FER1L5
AGA		G6PC3
AGRN		IFT57
AGRP		KCNS1
AGTRAP		LOC100505933
AHCTF1P1		LOC388152
AK5		LRRC57
AKAP1		MEF2BNB
AKAP6		MRPS33
AKIRIN1		PUS7
AKTIP		RNU5D-1
ALDH1A2		SHANK2-AS1
ALDOA		STAB1
ALG12		TMEM258
ALG14		TOMM34
ALPK3		VPS45
AMDHD2		ACOT12
AMPD1		ADD3
ANAPC5		BANF1
ANAPC7		CACNA1C-IT3
ANK3		HAUS2
ANKHD1		HDAC5
ANKHD1-EIF4EBP3		LMAN2L
ANKMY1		LOC642423
ANKRD13A		MIR611
ANKRD13B		NT5DC2
ANKRD23		PLEKHO1
ANKRD36		RCE1
ANKRD40		RFXANK
ANKRD44		STK4-AS1
ANKRD63		TMEM178B
ANKS1B		WFDC5
ANP32B		ASB16
ANP32E		CA14
AP1M2		CATSPER1
AP5S1		DNM1P41
APH1A		FADS1
APOA2		KCNS1
APOH		LRFN4
APOPT1		MIR3127
AQP10		NCAN
AQP9		PBRM1
ARAP2		PI3
ARC		ANP32E
ARF3		C17orf53
ARFGEF2		CNNM4
ARHGAP15		CST6
ARHGAP17		FEN1
ARHGAP24		GOLGA6L4
ARHGAP40		NR2C2AP
ARHGAP44		PC
ARL13B		SMIM4
ARL3		SSBP2
ARMC7		STARD9
ARNTL		STK4
ARPC3		WFDC12
ARSK		CNNM3
AS3MT		ANKRD23
ASAP2		WFDC5
ASB16		WFDC12
ASB16-AS1		APH1A
ASH1L		C1orf54
ASH1L-AS1		C1orf51
ASL		GAL3ST3
ASPDH		SF3B2
ASPHD1		PACS1
ASTN2		KLC2
ATP11B		RAB1B
ATP13A1		CNIH2
ATP1B3		YIF1A
ATP2B2		TMEM151A
ATP5H		CD248
ATP6V0A2		RIN1
ATP6V0C		BRMS1
ATP6V0D1		GNL3
ATP6V1G1		SNORD19
ATP6V1G3		SNORD19B
ATP8B2		SNORD69
ATXN7L3		GLT8D1
AURKAIP1		SPCS1
B3GALT1		NEK4
B3GAT1		ITIH1
B3GNT2		ITIH3
B4GALT3		ITIH4
BANF1		MUSTN1
BANF2		TMEM110-MUSTN1
BANK1		TMEM110
BBS5		MIR1908
BBX		FADS2
BCKDK		FADS3
BCL11B		HAPLN4
BFSP2		TM6SF2
BIRC6		SUGP1
BLOC1S5		MAU2
BLOC1S5-TXNDC5		GATAD2A
BMPR1B		TSSK6
BOLL		NDUFA13
BRAF		YJEFN3
BRE		CILP2
BRE-AS1		PBX4
BRMS1		LPAR2
BTBD10		GMIP
BTBD2		ATP13A1
BTBD9		ASB16-AS1
BTG4		TMUB2
C10orf128		ATXN7L3
C10orf32		UBTF
C10orf32-AS3MT		SLC4A1
C10orf35		GOLGA6L5
C10orf53		UBE2Q2P1
C10orf99		LOC100506874
C11orf49		ZSCAN2
C11orf80		SCAND2P
C11orf88		WDR73
C11orf94		NMB
C12orf76		SEC11A
C14orf180		ZNF592
C14orf2		ALPK3
C14orf23		SLC28A1
C14orf64
C15orf52
C15orf53
C15orf59
C16orf55
C16orf59
C16orf72
C16orf86
C16orf92
C17orf53
C18orf61
C1orf151-NBL1
C1orf170
C1orf185
C1orf51
C1orf54
C1QTNF4
C1QTNF9B
C1QTNF9B-AS1
C20orf27
C21orf58
C2orf15
C2orf16
C2orf82
C3orf35
C3orf70
C4orf3
C6orf10
C6orf141
C7orf62
C7orf73
C8orf46
C8orf47
C9orf123
C9orf129
C9orf41
CA10
CA14
CA8
CACNA1B
CACNA1C
CACNA1C-AS4
CACNA1C-IT3
CACNA1D
CACNA1I
CACNA2D2
CACNB2
CACNB3
CADM2
CADPS
CAHM
CALR
CAMK1D
CAMK2B
CAPN10
CAPZB
CARS2
CATSPER1
CCDC121
CCDC173
CCDC19
CCDC3
CCDC63
CCDC65
CCDC8
CCDC83
CCDC89
CCKAR
CCM2
CCNF
CCNL2
CCR7
CCT6P1
CD160
CD248
CD276
CD40
CD47
CD68
CDAN1
CDC25B
CDC25C
CDCA2
CDH11
CDH13
CDH4
CDHR1
CDIPT
CDK10
CDKN2C
CDR2L
CDRT7
CELF1
CEMP1
CENPB
CENPT
CEP112
CERS4
CERS6
CHAT
CHDH
CHMP1A
CHMP2A
CHMP4C
CHRM2
CHTF8
CILP2
CIRH1A
CKS1B
CLASP1
CLCA3P
CLCA4
CLCN6
CLDN6
CLDN9
CLEC17A
CLIC4
CLK4
CLRN3
CNIH2
CNN3
CNNM2
CNNM3
CNNM4
CNTN4
CNTNAP2
CNTNAP5
COBL
COG8
COL10A1
COL4A1
COL6A2
COLGALT1
COMP
COQ10B
CORIN
CORO6
COX5B
COX6A1
COX8A
CPEB2
CPSF3L
CREB1
CRELD2
CRK
CRLF1
CRTC1
CRY2
CRYBA1
CSDE1
CSE1L
CSF3
CSMD1
CSNK1G2
CSRNP3
CST6
CTCF
CTNNBL1
CTRL
CTTNBP2
CUBN
CUL4A
CWC22
CYB561D2
CYB5B
CYP11B1
CYP11B2
CYP17A1
CYP2C18
CYP2R1
CYP4V2
DAGLA
DAND5
DBC1
DCAF12
DCBLD1
DCHS2
DCST1
DCST2
DCUN1D1
DCUN1D4
DDN
DDX17
DDX23
DDX27
DDX28
DDX55
DEFB109P1B
DEFB125
DEFB126
DEFB127
DENND2C
DENND5A
DET1
DFNA5
DFNB31
DGKH
DHFRL1
DHH
DIO3
DIO3OS
DIP2A
DIP2A-IT1
DISP2
DKFZP434K028
DKFZp451B082
DKFZp779M0652
DKK2
DLGAP2
DMRTA2
DNAH11
DNAJB4
DNAJB7
DNAJC11
DNM1P41
DNM2
DOC2A
DOCK2
DOCK5
DPEP1
DPEP2
DPEP3
DPF1
DPM1
DPYD
DRG1
DRGX
DSC3
DSCAM
DSTN
DTX2
DUS2L
DUSP28
DVL1
DYNLRB1
DYSF
DZIP3
E2F4
EDC4
EDEM2
EEF1A2
EEF1E1-MUTED
EFNA5
EFR3B
EGR1
EGR2
EHHADH
EHHADH-AS1
EIF1AD
EIF2B1
EIF3H
EIF4A1
EIF4ENIF1
ELAC2
ELMO3
ELOVL2
EMC10
EMCN
EML1
EMR3
ENKD1
ENPP6
ENTHD1
EPGN
EPHA7
EPHB4
EPM2AIP1
ERBB2IP
ERCC6
ESPN
ESRP2
ETF1
ETFB
ETS2
EVL
EXOC3L1
EXOSC4
F10
F11
F2RL1
F7
FABP2
FADS1
FADS2
FADS3
FAF1
FAHD2B
FAM117A
FAM118B
FAM160B1
FAM170B
FAM170B-AS1
FAM178B
FAM180A
FAM180B
FAM189A1
FAM196B
FAM19A2
FAM216A
FAM25A
FAM35A
FAM53C
FAM57B
FAM65A
FAM66B
FAM71E1
FAM73A
FAM81B
FAM84A
FAM99A
FAM99B
FANCA
FARSA
FASTKD1
FBN3
FBXO25
FBXO5
FBXW12
FCER1G
FCGR2C
FCGR3A
FCGR3B
FDPSL2A
FEN1
FER1L5
FGA
FGB
FGF12
FGFR1
FHOD1
FKBP14
FLAD1
FLJ36777
FLJ41350
FLJ44313
FLJ45079
FLYWCH1
FOS
FOXG1
FRK
FRYL
FSTL5
FTCD
FTO
FUBP1
FUS
FXR2
FYN
G6PC3
GABRA1
GABRB1
GABRB2
GABRB3
GADD45GIP1
GAL
GAL3ST3
GATAD2A
GATSL3
GCM2
GDAP1
GEMIN8P4
GET4
GFOD2
GGT7
GHITM
GHRH
GIPC2
GIT1
GIT2
GJA9
GJA9-MYCBP
GLB1L2
GLRA3
GLT8D1
GLTP
GLTPD1
GLTSCR1
GLUD1
GMIP
GML
GNA14
GNAI2
GNAQ
GNL3
GNRH1
GOLGA4
GOLGA6L4
GOLGA6L5
GPAA1
GPC5
GPN1
GPN3
GPR128
GPR150
GPR151
GPR179
GPR35
GPR89A
GPR98
GPSM3
GRHL3
GRHPR
GRIN2A
GRIN2B
GRINA
GRK7
GRM3
GRPEL1
GRXCR1
GSDMA
GSS
GTF2H1
GTF2H3
GTPBP5
GUSB
GYLTL1B
HAPLN4
HAS3
HAUS2
HAX1
HBEGF
HCFC1R1
HDAC4
HDAC5
HDAC7
HEATR2
HEMGN
HES4
HHLA2
HIF3A
HIRIP3
HIVEP2
HIVEP3
HLF
HMGB3P1
HNF4G
HNRNPC
HNRNPCL1
HOMER1
HORMAD2
HPS5
HRH3
HRSP12
HS6ST3
HSD11B2
HSD52
HSPA12B
HSPA7
HSPA9
HSPB1
HSPB3
HSPD1
HSPE1
HSPE1-MOB4
HTR6
HYAL1
HYAL2
HYAL3
HYDIN
ICT1
IFITM10
IFRD2
IFT57
IFT80
IFT81
IGF1R
IGFBP4
IGLL3P
IGLON5
IGSF9
IL12A
IL17RB
IL2
IL21
IL34
ILF3
ILF3-AS1
IMMP2L
IMPA2
ING1
INO80E
INPP5D
INPP5J
INPP5K
INTS4L2
IQCH
IQCH-AS1
ISG15
ISM1
ITCH
ITGA9
ITIH1
ITIH3
ITIH4
IVL
IYD
JOSD2
JPH1
JRK
KANSL3
KAT8
KBTBD4
KCNB1
KCNC3
KCNG1
KCNG2
KCNJ10
KCNJ16
KCNJ4
KCNJ6
KCNMA1
KCNN2
KCNN3
KCNQ2
KCNQ3
KCNS1
KCNS3
KCNV1
KCTD13
KCTD19
KCTD2
KCTD9
KDELR3
KDM2B
KDM3B
KIAA1109
KIAA1143
KIAA1211L
KIAA1239
KIAA1407
KIAA1524
KIAA1804
KIF15
KIR2DL3
KIR3DL3
KIRREL
KLC1
KLC2
KLHL17
KLHL20
KLHL26
KLHL41
KLKB1
KPNA4
KPNA7
KPRP
KREMEN2
KRTAP5-10
KRTAP5-11
KRTAP5-5
KRTAP5-6
KRTAP5-7
KRTAP5-8
KRTAP5-9
LACE1
LAMA4
LAMA5
LAMC1
LAMC2
LAMP1
LAYN
LBX1
LCAT
LCE1A
LCE1B
LCE1C
LCE1D
LCE1E
LCE1F
LCE6A
LCMT1
LDHA
LDHAL6A
LDHC
LELP1
LENEP
LETM2
LHFP
LHFPL3
LHFPL3-AS2
LHFPL4
LIF
LILRB4
LILRP2
LIMK2
LINC00114
LINC00424
LINC00472
LINC00474
LINC00514
LINC00599
LINC00635
LINC00636
LINC00637
LINC00641
LINC00642
LINC00658
LINC00669
LINC00689
LINGO1
LINGO2
LIPT1
LMAN2L
LMBR1L
LMF1
LMNB1
LOC100128881
LOC100129518
LOC100130417
LOC100131138
LOC100131691
LOC100133091
LOC100216545
LOC100216546
LOC100287010
LOC100288181
LOC100505633
LOC100505666
LOC100505676
LOC100505716
LOC100505806
LOC100505933
LOC100506388
LOC100506421
LOC100506710
[truncated: 930 more rows]

## Sheet: E-I network analysis
SUID	AverageShortestPathLength	BetweennessCentrality	ClosenessCentrality	ClusteringCoefficient	Degree	Eccentricity	IsSingleNode	name	NeighborhoodConnectivity	NumberOfDirectedEdges	NumberOfUndirectedEdges	PartnerOfMultiEdgedNodePairs	Radiality	selected	SelfLoops	shared name	Stress	TopologicalCoefficient
[truncated: 271 more rows]

[truncated: 2 more sheets: BPI associated gene network , Table 3 data]
