# Supplementary material for: Transcriptome analysis and functional characterization of cerebral organoids in bipolar disorder
Source: Genome Med. 2020 Apr 19;12:34. doi: 10.1186/s13073-020-00733-6 (PMC7168850; doi:10.1186/s13073-020-00733-6)
Supplement: Supplementary file 5 — Additional file 5. Gene ontology analysis. [file 13073_2020_733_MOESM5_ESM.xlsx]

## Sheet: GO Localizations
Enrichment analysis report
Enrichment by GO Localizations					CON VS BPD DOWN				CON vs BPD up
#	Localizations	Total	min(pValue)	Min FDR	p-value	FDR	In Data	Network Objects from Active Data	p-value	FDR	In Data	Network Objects from Active Data
1	neuron part	2217	1.26562e-103	1.21753e-100	1.26562e-103	1.21753e-100	363	Ephrin-B3, Metallothionein-III, PAK3, R7BP, Alpha crystallin B, MALS-1, Dcc, Alpha-fodrin, NGL-1, TRIM9, GRK4, BAIAP3, Chapsyn-110, CRB1, TRIM46, BETA-PIX, Androgen receptor, Neuroligin 1, CADPS, GABT, Kv4.3 channel, Calponin-3, FAM126A, Hap-1, CHL1, C15orf59, TMPRSS5, Synaptotagmin IV, N-cadherin, CNTN1 (F3), Doublecortin, CACNA1E, IGSF9B, TGF-beta 2, Centrin-2, GRID1, X11-like, FAM65B, RAB39B, …	0.070634	0.19588	114	APOB, FLRT2, MAL2, COX-2 (PTGS2), CARD7, IL-1RI, Profilin I, T-plastin, ITGA1, p63, RPL12, FIC1, DHRS3, IFNGR1, E-cadherin, Fc gamma RII beta, SEZ6L2, RBM3, FSRP, ITGB1, TNF-R2, Alpha-actinin 4, Cathepsin Z, CFTR, Par-4, SGK1, KCTD12, PLK2, PCSK5, JFC1, GIP, PEDF (serpinF1), NET, CADPS2, CEL, Ephrin-B receptor 4, HDAC1, ARH, Rab-3D, Mcoln3, MTS1 (S100A4), MYO1C, ITGA2, PDGF-R-alpha, KCNE3, VAMP8,…
2	synapse	1521	1.46361e-100	7.03997e-98	1.46361e-100	7.03997e-98	294	Ephrin-B3, Metallothionein-III, PAK3, R7BP, Alpha crystallin B, MALS-1, Gpr156, Dcc, NGL-1, TRIM9, ERBIN, BAIAP3, Chapsyn-110, BETA-PIX, Neuroligin 1, CADPS, Kv4.3 channel, Calponin-3, Hap-1, C15orf59, Synaptotagmin IV, N-cadherin, CNTN1 (F3), BAI3, CACNA1E, IGSF9B, GRID1, X11-like, TMEM108, Dystrobrevin alpha, DORFIN, CAPON, FZD3, ACTC, Neurotrimin, CALM3, Neurexin 1-alpha, Ephrin-A receptor 7, …	0.213839	0.41524	75	FLRT2, MAL2, MYH9, IL-1RI, Profilin I, T-plastin, RPL12, IFNGR1, E-cadherin, Fc gamma RII beta, SRPUL, Ephrin-A5, ITGB1, KCTD12, APOA4, PPM1H, LAMG1, GUCY1A3, JFC1, NET, D52, CADPS2, CEL, Rab-3D, Gpc6, ITGA2, PLD1, RPS7, Cadherin 11, VAMP8, Neprilysin, GlyT2, Proepithelin, Beta-arrestin1, OSF-2, Vwc2, DDC, LAMA2, Syntaxin 3, PLAT (TPA), ITGA5, HGF receptor (Met), ENPP1, PKC-delta, Osteonectin, Em…
3	vesicle	4975	3.20267e-89	2.77992e-86	6.26851e-09	4.74827e-08	321	Metallothionein-III, PAK3, MOXD1, GALNT15, Angiopoietin 1, CHI3L1, TMPRSS4, Alpha crystallin B, MALS-1, RhoN, Alpha-fodrin, KIDINS220, C1orf88, TRIM9, G-protein gamma 2, CPNE2, ABCA3, Pappalysin-2, BAIAP3, MSRA, ANKRD13B, ALDR, FYCO1, DDR1, CADPS, GABT, MOBKL1A, PP2A cat (beta), Hap-1, CHL1, Synaptotagmin IV, HSPA2, Synaptotagmin, N-cadherin, CNTN1 (F3), CRNN, TMEM35, CORIN, Spir-1, TGF-beta 2, G…	3.20267e-89	2.77992e-86	520	RPS28, Syndecan-4, GSTP1, HLA-A34, CLMP, CPVL, TMPRSS4, APOB, Semaphorin 3C, CD84, HLA-Cw8, GIPC2, FLRT2, TfR1, MAL2, 90K, MYH9, TGM2, Syk, alpha-L-fucosidase, HLA-B46, HLA-A80, IRF6, VWA1, EDIL3, Aminopeptidase P2, EHD4, Cathepsin L, MXRA5, Profilin I, ABCA5, Rab20, Nectin-4, ITGA1, FKBP5, TBC1D2, BST2, HLA-A23, GLUT5, PDGF-C, FGD2, 1B48, CLCA1, GLIPR, ZIP2, RPL12, SLC7A8, P3H1, TATI, TMEM2, DMK…
4	plasma membrane bounded cell projection	2639	1.00475e-87	3.22189e-85	1.00475e-87	3.22189e-85	374	Metallothionein-III, Angiopoietin 1, R7BP, Alpha crystallin B, MALS-1, DNAH5, Dcc, Alpha-fodrin, C1orf88, TRIM9, ARHGEF4, GRK4, Chapsyn-110, CRB1, TRIM46, BETA-PIX, Androgen receptor, Neuroligin 1, ALDR, CASC1(LAS1), GABT, Kv4.3 channel, Calponin-3, FAM126A, Hap-1, CHL1, Synaptotagmin IV, N-cadherin, Doublecortin, IGSF9B, TGF-beta 2, Centrin-2, X11-like, FAM65B, RAB39B, TMEM108, PHRET1, CCD37, Dy…	0.00804122	0.0330795	144	FLRT2, MYH9, COX-2 (PTGS2), IL-1RI, Profilin I, T-plastin, ITGA1, FGD2, CLCA1, p63, SH3BP1, FIC1, DHRS3, IFNGR1, E-cadherin, Fc gamma RII beta, RBM3, FSRP, ITGB1, ACTA2, TNF-R2, Alpha-actinin 4, EPS8L3, Cathepsin Z, SVIL, CFTR, AMN, FR-alpha, Par-4, SGK1, Alpha-parvin, FGD6, SLC6A14, Tropomyosin-1, PLK2, ACE1, PCSK5, JFC1, PEDF (serpinF1), Calgizzarin, NET, Slc39a14 (Zip14), MTP, Ephrin-B recepto…
5	synapse part	1233	6.57884e-87	1.58221e-84	6.57884e-87	1.58221e-84	247	Ephrin-B3, Metallothionein-III, PAK3, R7BP, Alpha crystallin B, MALS-1, Gpr156, Dcc, NGL-1, TRIM9, ERBIN, BAIAP3, Chapsyn-110, Neuroligin 1, CADPS, Kv4.3 channel, Calponin-3, Hap-1, C15orf59, Synaptotagmin IV, N-cadherin, CNTN1 (F3), BAI3, CACNA1E, IGSF9B, GRID1, X11-like, TMEM108, DORFIN, CAPON, FZD3, CALM3, Neurexin 1-alpha, Ephrin-A receptor 7, NELF, mGluR1, Neurexin-2 beta, MAP-1A, Neuromodul…	0.750516	0.945498	51	MAL2, IL-1RI, Profilin I, RPL12, IFNGR1, E-cadherin, Fc gamma RII beta, SRPUL, ITGB1, KCTD12, LAMG1, JFC1, NET, CADPS2, CEL, Rab-3D, ITGA2, VAMP8, Neprilysin, GlyT2, Proepithelin, Beta-arrestin1, DDC, LAMA2, Syntaxin 3, PLAT (TPA), HGF receptor (Met), PKC-delta, XBP1, Rab-27B, Slp5, RPL10A (CsA-19), IMP1(ZBP1), HSP27, MUNC18-2, LAMA4, Beta-fodrin, SYNGR2 (cellugyrin), LEC1, 4.1N, GABA-A receptor …
6	cell projection	2711	1.16885e-86	2.24887e-84	1.16885e-86	2.24887e-84	378	Metallothionein-III, Angiopoietin 1, R7BP, Alpha crystallin B, MALS-1, DNAH5, Dcc, Alpha-fodrin, C1orf88, TRIM9, ARHGEF4, GRK4, Chapsyn-110, CRB1, TRIM46, BETA-PIX, Androgen receptor, Neuroligin 1, ALDR, CASC1(LAS1), GABT, Kv4.3 channel, Calponin-3, FAM126A, Hap-1, CHL1, Synaptotagmin IV, N-cadherin, Doublecortin, IGSF9B, TGF-beta 2, Centrin-2, X11-like, FAM65B, RAB39B, TMEM108, PHRET1, CCD37, Dy…	0.00420625	0.0183468	150	FLRT2, MYH9, COX-2 (PTGS2), IL-1RI, Profilin I, T-plastin, ITGA1, FGD2, CLCA1, p63, SH3BP1, FIC1, ARHGAP24, DHRS3, IFNGR1, E-cadherin, Fc gamma RII beta, RBM3, FSRP, Epiplakin, ITGB1, CIP4, ACTA2, TNF-R2, Alpha-actinin 4, EPS8L3, Cathepsin Z, SVIL, CFTR, AMN, FR-alpha, Par-4, SGK1, Alpha-parvin, FGD6, SLC6A14, Tropomyosin-1, PLK2, ACE1, PCSK5, JFC1, PEDF (serpinF1), Calgizzarin, NET, Hck, Slc39a1…
7	neuron projection	1710	1.39484e-82	2.2364e-80	1.39484e-82	2.2364e-80	287	Metallothionein-III, R7BP, Alpha crystallin B, MALS-1, Dcc, Alpha-fodrin, TRIM9, GRK4, Chapsyn-110, TRIM46, BETA-PIX, Androgen receptor, Neuroligin 1, GABT, Kv4.3 channel, Calponin-3, FAM126A, Hap-1, CHL1, Synaptotagmin IV, N-cadherin, Doublecortin, IGSF9B, TGF-beta 2, Centrin-2, X11-like, FAM65B, RAB39B, TMEM108, PHRET1, Dystrobrevin alpha, KAP3, FZD3, Neurotrimin, CALM3, Neurexin 1-alpha, Ephri…	0.176486	0.361297	85	FLRT2, COX-2 (PTGS2), IL-1RI, Profilin I, T-plastin, ITGA1, p63, FIC1, DHRS3, IFNGR1, E-cadherin, Fc gamma RII beta, RBM3, FSRP, ITGB1, TNF-R2, Alpha-actinin 4, Cathepsin Z, CFTR, Par-4, SGK1, PLK2, PCSK5, PEDF (serpinF1), NET, Ephrin-B receptor 4, HDAC1, ARH, Mcoln3, MTS1 (S100A4), MYO1C, ITGA2, PDGF-R-alpha, KCNE3, SLC38A2, MYH14, Neprilysin, CD166, ZNF537, ITGA4, Myosin ID, KIF13B, Beta-arrest…
8	extracellular region	5860	2.66809e-77	1.15795e-74	0.00214117	0.00777284	325	Metallothionein-III, MOXD1, Angiopoietin 1, CHI3L1, Alpha crystallin B, MALS-1, KIAA1510, Alpha-fodrin, NGL-1, G-protein gamma 2, ERBIN, CPNE2, ABCA3, Pappalysin-2, FZD8, CRB1, THSD1, MSRA, ALDR, HHIPL1, DDR1, GABT, MOBKL1A, PP2A cat (beta), LIG-1, FAM19A5, CHL1, FNDC4, Synaptotagmin IV, HSPA2, N-cadherin, CNTN1 (F3), BAI3, CRNN, CORIN, Chordin, TGF-beta 2, GRID1, REEP2, KAL1, Factor H, B3GN6, Ac…	2.66809e-77	1.15795e-74	550	RPS28, Syndecan-4, GSTP1, CLMP, CPVL, APOB, Semaphorin 3C, CD84, ET-1, PGF2aR, GIPC2, FLRT2, TfR1, FR-beta, MAL2, 90K, MYH9, TGM2, MMP-12, alpha-L-fucosidase, IRF6, VWA1, EDIL3, Aminopeptidase P2, EHD4, IL-1RI, Cathepsin L, CHL2, MXRA5, Profilin I, Nectin-4, ITGA1, FKBP5, BST2, SMP30, GLUT5, PDGF-C, GRO-2, Meprin, CLCA1, SLIT3, GLIPR, RPL12, SLC7A8, P3H1, TATI, TMEM2, APOL6, DMKN, Fc gamma RIII b…
9	extracellular region part	4693	9.8617e-76	2.85332e-73	0.000571539	0.00229092	271	Metallothionein-III, MOXD1, Angiopoietin 1, CHI3L1, Alpha crystallin B, MALS-1, KIAA1510, Alpha-fodrin, NGL-1, G-protein gamma 2, ERBIN, CPNE2, ABCA3, Pappalysin-2, MSRA, ALDR, DDR1, GABT, MOBKL1A, PP2A cat (beta), LIG-1, CHL1, FNDC4, Synaptotagmin IV, HSPA2, N-cadherin, CNTN1 (F3), CRNN, Chordin, TGF-beta 2, GRID1, REEP2, KAL1, Factor H, B3GN6, TAC3, KAP3, Zdhhc15, ACTC, Neurotrimin, G-protein g…	9.8617e-76	2.85332e-73	477	RPS28, Syndecan-4, GSTP1, CLMP, CPVL, APOB, Semaphorin 3C, CD84, GIPC2, FLRT2, TfR1, MAL2, 90K, MYH9, TGM2, MMP-12, alpha-L-fucosidase, IRF6, VWA1, EDIL3, Aminopeptidase P2, EHD4, IL-1RI, Cathepsin L, CHL2, MXRA5, Profilin I, Nectin-4, ITGA1, FKBP5, BST2, GLUT5, PDGF-C, GRO-2, CLCA1, SLIT3, GLIPR, RPL12, SLC7A8, P3H1, TATI, TMEM2, DMKN, Fc gamma RIII beta, Keratin 15, P4HB, ACOT11, ALDOB, Collage…
10	plasma membrane bounded cell projection part	1875	2.71145e-74	3.26051e-72	2.71145e-74	3.26051e-72	289	Metallothionein-III, R7BP, Alpha crystallin B, DNAH5, Dcc, Alpha-fodrin, C1orf88, TRIM9, ARHGEF4, GRK4, Chapsyn-110, TRIM46, BETA-PIX, Androgen receptor, Neuroligin 1, ALDR, CASC1(LAS1), Kv4.3 channel, Calponin-3, Hap-1, CHL1, Synaptotagmin IV, Doublecortin, IGSF9B, Centrin-2, X11-like, FAM65B, TMEM108, PHRET1, CCD37, WDR78, KAP3, Syntrophin gamma 1, C20orf26, FZD3, DNAH7, CALM3, Neurexin 1-alpha…	0.617912	0.835857	82	FGD2, p63, FIC1, DHRS3, IFNGR1, E-cadherin, Fc gamma RII beta, RBM3, FSRP, ITGB1, TNF-R2, EPS8L3, Cathepsin Z, CFTR, AMN, FR-alpha, SLC6A14, Tropomyosin-1, PLK2, ACE1, PCSK5, JFC1, PEDF (serpinF1), MTP, Mcoln3, MYO1C, Cys1, CCDC68, NPC1L1, ITGA2, EPLIN, KIAA1462, PROM2, KCNE3, TMEM141, SLC5A1, SLC38A2, MYH14, Neprilysin, CD166, ZNF537, ITGA4, Myosin ID, KIF13B, CDHR5, Beta-arrestin1, B4GT1, RhoGA…
11	cell projection part	1875	2.71145e-74	3.26051e-72	2.71145e-74	3.26051e-72	289	Metallothionein-III, R7BP, Alpha crystallin B, DNAH5, Dcc, Alpha-fodrin, C1orf88, TRIM9, ARHGEF4, GRK4, Chapsyn-110, TRIM46, BETA-PIX, Androgen receptor, Neuroligin 1, ALDR, CASC1(LAS1), Kv4.3 channel, Calponin-3, Hap-1, CHL1, Synaptotagmin IV, Doublecortin, IGSF9B, Centrin-2, X11-like, FAM65B, TMEM108, PHRET1, CCD37, WDR78, KAP3, Syntrophin gamma 1, C20orf26, FZD3, DNAH7, CALM3, Neurexin 1-alpha…	0.617912	0.835857	82	FGD2, p63, FIC1, DHRS3, IFNGR1, E-cadherin, Fc gamma RII beta, RBM3, FSRP, ITGB1, TNF-R2, EPS8L3, Cathepsin Z, CFTR, AMN, FR-alpha, SLC6A14, Tropomyosin-1, PLK2, ACE1, PCSK5, JFC1, PEDF (serpinF1), MTP, Mcoln3, MYO1C, Cys1, CCDC68, NPC1L1, ITGA2, EPLIN, KIAA1462, PROM2, KCNE3, TMEM141, SLC5A1, SLC38A2, MYH14, Neprilysin, CD166, ZNF537, ITGA4, Myosin ID, KIF13B, CDHR5, Beta-arrestin1, B4GT1, RhoGA…
12	extracellular space	4428	5.87994e-74	1.27595e-71	0.00927092	0.0276976	245	Metallothionein-III, MOXD1, Angiopoietin 1, CHI3L1, Alpha crystallin B, MALS-1, KIAA1510, Alpha-fodrin, NGL-1, G-protein gamma 2, CPNE2, ABCA3, Pappalysin-2, MSRA, ALDR, DDR1, GABT, MOBKL1A, PP2A cat (beta), LIG-1, CHL1, FNDC4, HSPA2, N-cadherin, CNTN1 (F3), CRNN, Chordin, TGF-beta 2, GRID1, REEP2, KAL1, Factor H, B3GN6, TAC3, KAP3, Zdhhc15, ACTC, Neurotrimin, G-protein gamma 4, CALM3, EFHD1, COL…	5.87994e-74	1.27595e-71	457	RPS28, Syndecan-4, GSTP1, CLMP, CPVL, APOB, Semaphorin 3C, CD84, GIPC2, FLRT2, TfR1, MAL2, 90K, MYH9, TGM2, MMP-12, alpha-L-fucosidase, IRF6, VWA1, EDIL3, Aminopeptidase P2, EHD4, IL-1RI, Cathepsin L, CHL2, MXRA5, Profilin I, Nectin-4, ITGA1, FKBP5, BST2, GLUT5, PDGF-C, GRO-2, CLCA1, SLIT3, GLIPR, RPL12, SLC7A8, P3H1, TATI, TMEM2, DMKN, Fc gamma RIII beta, Keratin 15, P4HB, ACOT11, ALDOB, Collage…
13	postsynapse	792	9.49929e-71	1.01537e-68	9.49929e-71	1.01537e-68	179	Ephrin-B3, Metallothionein-III, PAK3, R7BP, Alpha crystallin B, MALS-1, Gpr156, Dcc, NGL-1, ERBIN, Chapsyn-110, Neuroligin 1, Kv4.3 channel, Calponin-3, Hap-1, C15orf59, Synaptotagmin IV, N-cadherin, CNTN1 (F3), BAI3, CACNA1E, IGSF9B, GRID1, X11-like, TMEM108, DORFIN, CAPON, Ephrin-A receptor 7, NELF, mGluR1, MAP-1A, Neuromodulin, Complexin 2, CACNA2D1, Nav1.6, PMCA2b, FXYD6, CDK5R1 (p35), AP1S2,…	0.947654	1	27	IL-1RI, Profilin I, RPL12, IFNGR1, E-cadherin, Fc gamma RII beta, ITGB1, KCTD12, CADPS2, Beta-arrestin1, LAMA2, Syntaxin 3, PLAT (TPA), HGF receptor (Met), PKC-delta, RPL10A (CsA-19), IMP1(ZBP1), HSP27, Beta-fodrin, LEC1, 4.1N, GABA-A receptor epsilon subunit, GABRP, Kappa-type opioid receptor, PR (membrane), PR (nuclear), ErbB3
14	extracellular exosome	2932	2.25389e-70	3.91275e-68	0.0118319	0.0344919	167	Angiopoietin 1, CHI3L1, Alpha crystallin B, MALS-1, Alpha-fodrin, G-protein gamma 2, CPNE2, Pappalysin-2, MSRA, ALDR, DDR1, GABT, MOBKL1A, PP2A cat (beta), CHL1, HSPA2, N-cadherin, CNTN1 (F3), CRNN, GRID1, REEP2, Factor H, B3GN6, TAC3, KAP3, Zdhhc15, ACTC, G-protein gamma 4, CALM3, EFHD1, COL5A3, SLC4A4, Semaphorin 5A, Angiotensinogen, GPRC5B, CACNA2D1, PMCA2b, RAP-2A, Profilin II, ACTA1, PI16, P…	2.25389e-70	3.91275e-68	351	RPS28, Syndecan-4, GSTP1, CLMP, CPVL, APOB, Semaphorin 3C, CD84, GIPC2, FLRT2, TfR1, MAL2, 90K, MYH9, TGM2, alpha-L-fucosidase, IRF6, VWA1, EDIL3, Aminopeptidase P2, EHD4, Cathepsin L, MXRA5, Profilin I, Nectin-4, ITGA1, FKBP5, BST2, GLUT5, PDGF-C, RPL12, SLC7A8, P3H1, TATI, TMEM2, DMKN, Fc gamma RIII beta, Keratin 15, P4HB, ACOT11, ALDOB, Collagen XIV, C1qa, E-cadherin, MGAT4A, LY75, Mxra8, Fibr…
15	extracellular organelle	2963	2.84752e-70	4.11941e-68	0.00676802	0.0208014	171	Angiopoietin 1, CHI3L1, Alpha crystallin B, MALS-1, Alpha-fodrin, G-protein gamma 2, CPNE2, Pappalysin-2, MSRA, ALDR, DDR1, GABT, MOBKL1A, PP2A cat (beta), CHL1, Synaptotagmin IV, HSPA2, N-cadherin, CNTN1 (F3), CRNN, GRID1, REEP2, Factor H, B3GN6, TAC3, KAP3, Zdhhc15, ACTC, G-protein gamma 4, CALM3, EFHD1, COL5A3, SLC4A4, Semaphorin 5A, Angiotensinogen, GPRC5B, CACNA2D1, PMCA2b, RAP-2A, Profilin …	2.84752e-70	4.11941e-68	353	RPS28, Syndecan-4, GSTP1, CLMP, CPVL, APOB, Semaphorin 3C, CD84, GIPC2, FLRT2, TfR1, MAL2, 90K, MYH9, TGM2, alpha-L-fucosidase, IRF6, VWA1, EDIL3, Aminopeptidase P2, EHD4, Cathepsin L, MXRA5, Profilin I, Nectin-4, ITGA1, FKBP5, BST2, GLUT5, PDGF-C, RPL12, SLC7A8, P3H1, TATI, TMEM2, DMKN, Fc gamma RIII beta, Keratin 15, P4HB, ACOT11, ALDOB, Collagen XIV, C1qa, E-cadherin, MGAT4A, LY75, Mxra8, Fibr…
16	extracellular vesicle	2951	3.47899e-70	4.31394e-68	0.00581113	0.0186967	171	Angiopoietin 1, CHI3L1, Alpha crystallin B, MALS-1, Alpha-fodrin, G-protein gamma 2, CPNE2, Pappalysin-2, MSRA, ALDR, DDR1, GABT, MOBKL1A, PP2A cat (beta), CHL1, Synaptotagmin IV, HSPA2, N-cadherin, CNTN1 (F3), CRNN, GRID1, REEP2, Factor H, B3GN6, TAC3, KAP3, Zdhhc15, ACTC, G-protein gamma 4, CALM3, EFHD1, COL5A3, SLC4A4, Semaphorin 5A, Angiotensinogen, GPRC5B, CACNA2D1, PMCA2b, RAP-2A, Profilin …	3.47899e-70	4.31394e-68	352	RPS28, Syndecan-4, GSTP1, CLMP, CPVL, APOB, Semaphorin 3C, CD84, GIPC2, FLRT2, TfR1, MAL2, 90K, MYH9, TGM2, alpha-L-fucosidase, IRF6, VWA1, EDIL3, Aminopeptidase P2, EHD4, Cathepsin L, MXRA5, Profilin I, Nectin-4, ITGA1, FKBP5, BST2, GLUT5, PDGF-C, RPL12, SLC7A8, P3H1, TATI, TMEM2, DMKN, Fc gamma RIII beta, Keratin 15, P4HB, ACOT11, ALDOB, Collagen XIV, C1qa, E-cadherin, MGAT4A, LY75, Mxra8, Fibr…
17	synaptic membrane	548	1.47692e-67	1.4208e-65	1.47692e-67	1.4208e-65	146	Ephrin-B3, R7BP, Alpha crystallin B, MALS-1, Gpr156, Dcc, NGL-1, Chapsyn-110, Neuroligin 1, Kv4.3 channel, C15orf59, N-cadherin, CNTN1 (F3), CACNA1E, IGSF9B, GRID1, TMEM108, Neurexin 1-alpha, Ephrin-A receptor 7, NELF, mGluR1, Neurexin-2 beta, CACNA2D1, Nav1.6, PMCA2b, SYP, FXYD6, CNTNAP4, NR2C, PCDH17, ADAM23, Alpha-actinin 2, Syntrophin A, NTNG2, MPP2, ErbB4, SCN2A, Caspr1, GRIK4, HYPH, GLRA3, …	0.960694	1	17	SRPUL, ITGB1, KCTD12, NET, CADPS2, GlyT2, Beta-arrestin1, Syntaxin 3, HGF receptor (Met), HSP27, LEC1, 4.1N, GABA-A receptor epsilon subunit, P2Y2, GABRP, Kappa-type opioid receptor, ErbB3
18	axon	837	2.00306e-64	1.75177e-62	2.00306e-64	1.75177e-62	176	Metallothionein-III, R7BP, Alpha crystallin B, Dcc, Alpha-fodrin, Chapsyn-110, TRIM46, BETA-PIX, Androgen receptor, Hap-1, Synaptotagmin IV, Doublecortin, TGF-beta 2, TMEM108, Dystrobrevin alpha, FZD3, Neurotrimin, CALM3, Neurexin 1-alpha, mGluR1, MAP-1A, CADM2, Neuromodulin, Complexin 2, Nav1.6, SYP, HCN3, SV2A, CDK5R1 (p35), NCAM2, DOCK7, SCN9A, Profilin II, BASP1, NMNA2, Gprin1, CPT-1C, KIF1A,…	0.630661	0.844979	36	IL-1RI, E-cadherin, TNF-R2, Cathepsin Z, Par-4, PEDF (serpinF1), ARH, ITGA2, PDGF-R-alpha, SLC38A2, MYH14, Neprilysin, CD166, ZNF537, ITGA4, Myosin ID, KIF13B, DDC, RhoGAP4, Syntaxin 3, ODZ3, Embigin, c-Myc, Rab-27B, Thy-1, IMP1(ZBP1), HSP27, GSTO1, Beta-fodrin, Annexin III, C1orf130, Kappa-type opioid receptor, Tubulin beta 4, SLC38A1, PR (membrane), PR (nuclear)
19	cell periphery	7212	3.74827e-64	2.95773e-62	9.11079e-59	6.26042e-57	616	PLP1, ZHX2, Ephrin-B3, Metallothionein-III, PAK3, PIRT, PCDHB5, chTOG, NMDA receptor, Angiopoietin 1, R7BP, Alpha crystallin B, MALS-1, CDO1, RhoN, PCDHB14, UNC5B, TSPAN11, Gpr156, Dcc, Alpha-fodrin, NGL-1, SYT14, GJC1, G-protein gamma 2, ARHGEF4, GAB2, ERBIN, CPNE2, GRK4, ABCA3, CACNG, Pappalysin-2, XPR1, BAIAP3, Chapsyn-110, FZD8, CRB1, ISLR2, SLC4A3, THSD1, BETA-PIX, Androgen receptor, ANKRD13…	3.74827e-64	2.95773e-62	597	SCAP2, Syndecan-4, GSTP1, HLA-A34, CLMP, APOB, Semaphorin 3C, CD84, HLA-Cw8, PGF2aR, FLRT2, TfR1, FR-beta, MAL2, MYH9, TGM2, Syk, HLA-B46, HLA-A80, COX-2 (PTGS2), Aminopeptidase P2, EHD4, IL-1RI, LLGL2, Profilin I, Rab20, Nectin-4, T-plastin, ITGA1, Carboxypeptidase A (pancreatic), BST2, HLA-A23, GLUT5, FALP, PDGF-C, FGD2, MHC Class I alpha chain, 1B48, CLCA1, STAP-2, SLIT3, GLIPR, CD28, PTP-2, Z…
20	plasma membrane	7066	1.2227e-60	8.8442e-59	1.07011e-55	6.43401e-54	600	PLP1, ZHX2, Ephrin-B3, Metallothionein-III, PAK3, PIRT, PCDHB5, chTOG, NMDA receptor, Angiopoietin 1, R7BP, Alpha crystallin B, MALS-1, CDO1, RhoN, PCDHB14, UNC5B, TSPAN11, Gpr156, Dcc, Alpha-fodrin, NGL-1, SYT14, GJC1, G-protein gamma 2, ARHGEF4, GAB2, ERBIN, CPNE2, GRK4, ABCA3, CACNG, Pappalysin-2, XPR1, BAIAP3, Chapsyn-110, FZD8, CRB1, ISLR2, SLC4A3, BETA-PIX, Androgen receptor, ANKRD13B, Neur…	1.2227e-60	8.8442e-59	581	SCAP2, Syndecan-4, GSTP1, HLA-A34, CLMP, APOB, Semaphorin 3C, CD84, HLA-Cw8, PGF2aR, FLRT2, TfR1, FR-beta, MAL2, MYH9, TGM2, Syk, HLA-B46, HLA-A80, COX-2 (PTGS2), Aminopeptidase P2, EHD4, IL-1RI, LLGL2, Rab20, Nectin-4, T-plastin, ITGA1, Carboxypeptidase A (pancreatic), BST2, HLA-A23, GLUT5, FALP, PDGF-C, FGD2, MHC Class I alpha chain, 1B48, CLCA1, STAP-2, SLIT3, GLIPR, CD28, PTP-2, ZIP2, KCNK7, …
21	recycling endosome membrane	156	7.86915e-60	5.25417e-58	0.945971	0.99807	4	BAIAP3, RAP-2A, CLIP3, GluR1	7.86915e-60	5.25417e-58	76	HLA-A34, HLA-Cw8, TfR1, HLA-B46, HLA-A80, EHD4, HLA-A23, 1B48, HLA-A74, HLA-A1, HLA-Cw17, HLA-B78, HLA-B38, PIGR, HLA-B54, 1B67, CFTR, HLA-A66, HLA-Cw3, HLA-B57, HLA-A25, HLA-Cw6, HLA-A3, HLA-B18, 1B45, HLA-Cw4, HLA-Cw2, HLA-B52, HLA-B39, HLA-B51, HLA-A33, VAMP8, CMTM6, HLA-A29, 1B73, HLA-B27, HLA-A2, HLA-B58, HLA-A68, HLA-A26, HLA-B44, HLA-B49, HLA-A36, HLA-B41, HLA-A43, HLA-Cw14, 1B82, HLA-B55,…
22	glutamatergic synapse	533	1.66079e-59	1.3314e-57	1.66079e-59	1.3314e-57	135	Ephrin-B3, PAK3, R7BP, NGL-1, ERBIN, Chapsyn-110, Neuroligin 1, CADPS, Synaptotagmin IV, N-cadherin, GRID1, DORFIN, CAPON, ACTC, Neurexin 1-alpha, Ephrin-A receptor 7, NELF, mGluR1, Complexin 2, CACNA2D1, Nav1.6, PMCA2b, FXYD6, SV2A, DGK-beta, Fyn, Profilin II, NR2C, PCDH17, ADAM23, Alpha-actinin 2, CPT-1C, BCAN, NTNG2, MPP2, ErbB4, SCN2A, GRIK4, TNIK, FZD9, GLRA3, Adenylate cyclase type I, CCG4,…	0.948019	1	17	MAL2, Profilin I, E-cadherin, ITGB1, PPM1H, GUCY1A3, D52, CADPS2, Gpc6, Cadherin 11, Syntaxin 3, PLAT (TPA), Osteonectin, Beta-fodrin, LEC1, P2Y2, IL1RAP
23	somatodendritic compartment	1154	2.32551e-59	1.72088e-57	2.32551e-59	1.72088e-57	201	Metallothionein-III, R7BP, Alpha crystallin B, TRIM9, GRK4, Chapsyn-110, BETA-PIX, Androgen receptor, Neuroligin 1, Kv4.3 channel, Calponin-3, Hap-1, CHL1, TMPRSS5, Synaptotagmin IV, Doublecortin, CACNA1E, IGSF9B, TGF-beta 2, X11-like, TMEM108, FZD3, Neurexin 1-alpha, Ephrin-A receptor 7, NELF, mGluR1, Tau tubulin kinase 1, MAP-1A, Sortilin, SLC4A8, CADM2, Complexin 2, Nav1.6, PMCA2b, Astrotactin…	0.511289	0.742138	52	APOB, CARD7, ITGA1, p63, IFNGR1, Fc gamma RII beta, SEZ6L2, RBM3, ITGB1, TNF-R2, CFTR, Par-4, PLK2, PCSK5, GIP, PEDF (serpinF1), NET, HDAC1, KCNE3, SLC38A2, Neprilysin, CD166, ITGA4, Myosin ID, Hepsin, Beta-arrestin1, DDC, LAMA2, Syntaxin 3, HGF receptor (Met), p22-phox, SK4/IK1, ENPP1, ASSY, Filamin B (TABP), Cathepsin V, Thy-1, RPS6, IMP1(ZBP1), HSP27, CARD5, GABA-A receptor epsilon subunit, G-…
24	plasma membrane region	1473	1.2739e-58	8.16991e-57	1.2739e-58	8.16991e-57	229	Ephrin-B3, R7BP, Alpha crystallin B, MALS-1, Gpr156, Dcc, NGL-1, ARHGEF4, ERBIN, GRK4, Pappalysin-2, Chapsyn-110, CRB1, Neuroligin 1, DDR1, Kv4.3 channel, C15orf59, N-cadherin, CNTN1 (F3), CACNA1E, ATP1B2, IGSF9B, Spir-1, GRID1, FAM65B, TMEM108, KAP3, CAPON, Syntrophin gamma 1, FZD3, Neurexin 1-alpha, S1P1 receptor, MURC, Kindlin-2, Ephrin-A receptor 7, NELF, mGluR1, SLC4A4, Neurexin-2 beta, Neur…	2.3066e-13	2.17623e-12	129	TfR1, MAL2, MYH9, COX-2 (PTGS2), BST2, GLUT5, FGD2, SLC7A8, FIC1, DHRS3, E-cadherin, SRPUL, CLCA4, EMP2, Epiplakin, Keratin 8, Ephrin-A5, ITGB1, Ep-CAM, EPS8L3, SVIL, CFTR, AMN, FR-alpha, KCTD12, SLC6A14, ACY3, LPH, Tropomyosin-1, HEPH, ACE1, JFC1, KCNE4, GLUT9 (SLC2A9), PTGIS, NET, Hck, MTP, Matriptase, CADPS2, MCP, ARH, C6orf105, MRP3, Mcoln3, MYO1C, Cys1, SAT-1, NKCC1, NPC1L1, PLEKHG6, EPLIN, …
25	phagocytic vesicle membrane	163	5.31262e-58	3.29382e-56	0.986375	0.999996	3	Rab-31, ATP6V0E2, LAMP2	5.31262e-58	3.29382e-56	76	HLA-A34, HLA-Cw8, HLA-B46, HLA-A80, Rab20, HLA-A23, 1B48, HLA-A74, HLA-A1, HLA-Cw17, HLA-B78, HLA-B38, HLA-B54, 1B67, HLA-A66, HLA-Cw3, HLA-B57, HLA-A25, HLA-Cw6, HLA-A3, HLA-B18, 1B45, HLA-Cw4, HLA-Cw2, HLA-B52, HLA-B39, HLA-B51, HLA-A33, VAMP8, HLA-A29, 1B73, HLA-B27, HLA-A2, HLA-B58, HLA-A68, HLA-A26, HLA-B44, HLA-B49, HLA-A36, HLA-B41, HLA-A43, HLA-Cw14, p22-phox, 1B82, HLA-B55, HLA-Cw16, HLA…
26	endomembrane system	5560	6.41428e-58	3.71173e-56	2.0012e-10	1.75014e-09	361	FAM134B, Metallothionein-III, PAK3, MOXD1, GALNT15, CHI3L1, TMPRSS4, Alpha crystallin B, RhoN, KIAA1510, Alpha-fodrin, KIDINS220, C1orf88, TRIM9, ERBIN, ABCA3, XPR1, BAIAP3, FZD8, ANKRD13B, SES1, Neuroligin 1, RAB6IP1, MAMLD1, FYCO1, CADPS, Kv4.3 channel, Hap-1, FNDC4, TRN2, Acpl2, Synaptotagmin IV, N-cadherin, Spir-1, Rab-30, TGF-beta 2, REEP2, RASSF2, X11-like, RAB39B, TMEM108, PREPL, PHRET1, B…	6.41428e-58	3.71173e-56	491	RPS28, Syndecan-4, ESE3, GSTP1, HLA-A34, TMPRSS4, APOB, HLA-Cw8, CDS1, FLRT2, TfR1, MAL2, 90K, TGM2, alpha-L-fucosidase, HLA-B46, HLA-A80, VWA1, COX-2 (PTGS2), EHD4, Cathepsin L, GCNT2, ABCA5, Rab20, ITGA1, TBC1D2, BST2, HLA-A23, GLUT5, FALP, PDGF-C, FGD2, 1B48, GALNT5, CLCA1, GLIPR, FLJ21986, p63, CDH1, P3H1, RPS12, MBOAT1, TATI, FIC1, Fc gamma RIII beta, P4HB, ALDOB, DHRS3, HLA-A74, IFNGR1, Col…
27	ER to Golgi transport vesicle membrane	140	1.51176e-57	8.20127e-56	0.992032	0.999996	2	Amphiregulin, GluR1	1.51176e-57	8.20127e-56	71	HLA-A34, HLA-Cw8, HLA-B46, HLA-A80, HLA-A23, 1B48, HLA-A74, HLA-A1, HLA-Cw17, HLA-B78, HLA-B38, HLA-B54, 1B67, FR-alpha, HLA-A66, HLA-Cw3, HLA-B57, HLA-A25, HLA-Cw6, HLA-A3, HLA-B18, CD74, 1B45, HLA-Cw4, HLA-Cw2, HLA-B52, HLA-B39, HLA-B51, HLA-A33, HLA-A29, 1B73, HLA-B27, Sec24D, HLA-A2, HLA-B58, HLA-A68, HLA-A26, HLA-B44, HLA-B49, HLA-A36, HLA-B41, HLA-A43, HLA-Cw14, HLA-B55, LMAN1, HLA-Cw16, HL…
28	plasma membrane part	3697	5.72459e-54	2.92291e-52	4.55732e-46	1.90615e-44	370	PLP1, Ephrin-B3, PCDHB5, R7BP, Alpha crystallin B, MALS-1, PCDHB14, TSPAN11, Gpr156, Dcc, Alpha-fodrin, NGL-1, GJC1, G-protein gamma 2, ARHGEF4, ERBIN, GRK4, Pappalysin-2, XPR1, Chapsyn-110, FZD8, CRB1, SLC4A3, Neuroligin 1, DDR1, Kv4.3 channel, C15orf59, HSPA2, N-cadherin, CNTN1 (F3), BAI3, CACNA1E, OATP-F, ATP1B2, IGSF9B, CORIN, Spir-1, GRID1, REEP2, FAM65B, Cacng6, TMEM108, Dystrobrevin alpha,…	5.72459e-54	2.92291e-52	370	Syndecan-4, HLA-A34, Semaphorin 3C, CD84, HLA-Cw8, PGF2aR, FLRT2, TfR1, FR-beta, MAL2, MYH9, TGM2, Syk, HLA-B46, HLA-A80, COX-2 (PTGS2), IL-1RI, Nectin-4, ITGA1, BST2, HLA-A23, GLUT5, FGD2, 1B48, CLCA1, CD28, PTP-2, ZIP2, KCNK7, SLC7A8, SH3BP1, TMEM2, FIC1, P4HB, DHRS3, HLA-A74, KCNK6, VIP receptor 1, Dectin-1, IFNGR1, BPAG2, E-cadherin, LY75, Fc gamma RII beta, HLA-A1, HLA-Cw17, SRPUL, PTPH1, CL…
29	phagocytic vesicle	225	2.9226e-53	1.40934e-51	0.853261	0.952272	8	Rab-31, CEP4, MUNC13-2, Synaptotagmin XI, MUNC18, Vimentin, ATP6V0E2, LAMP2	2.9226e-53	1.40934e-51	83	HLA-A34, HLA-Cw8, Syk, HLA-B46, HLA-A80, Rab20, HLA-A23, 1B48, HLA-A74, HLA-A1, HLA-Cw17, HLA-B78, HLA-B38, HLA-B54, 1B67, Annexin XI, HLA-A66, HLA-Cw3, UNC93B, HLA-B57, HLA-A25, HLA-Cw6, MYO1C, HLA-A3, HLA-B18, 1B45, HLA-Cw4, HLA-Cw2, HLA-B52, HLA-B39, HLA-B51, p67-phox, HLA-A33, VAMP8, HLA-A29, 1B73, HLA-B27, HLA-A2, HLA-B58, HLA-A68, HLA-A26, HLA-B44, HLA-B49, HLA-A36, HLA-B41, HLA-A43, HLA-Cw…
30	COPII-coated ER to Golgi transport vesicle	176	1.90704e-52	8.71214e-51	0.991804	0.999996	3	Amphiregulin, VANGL2, GluR1	1.90704e-52	8.71214e-51	74	HLA-A34, HLA-Cw8, HLA-B46, HLA-A80, HLA-A23, 1B48, HLA-A74, HLA-A1, HLA-Cw17, HLA-B78, HLA-B38, HLA-B54, 1B67, Cathepsin Z, FR-alpha, HLA-A66, HLA-Cw3, HLA-B57, HLA-A25, HLA-Cw6, HLA-A3, HLA-B18, Collagen VII, CD74, 1B45, HLA-Cw4, HLA-Cw2, HLA-B52, HLA-B39, HLA-B51, HLA-A33, HLA-A29, 1B73, HLA-B27, Sec24D, HLA-A2, HLA-B58, HLA-A68, HLA-A26, HLA-B44, HLA-B49, HLA-A36, HLA-B41, HLA-A43, HLA-Cw14, H…
31	dendrite	819	2.03357e-52	1.15076e-50	2.03357e-52	1.15076e-50	158	Metallothionein-III, R7BP, Alpha crystallin B, TRIM9, GRK4, Chapsyn-110, Androgen receptor, Neuroligin 1, Kv4.3 channel, Calponin-3, Hap-1, CHL1, Synaptotagmin IV, Doublecortin, IGSF9B, X11-like, TMEM108, FZD3, Ephrin-A receptor 7, NELF, mGluR1, MAP-1A, Sortilin, Complexin 2, Nav1.6, PMCA2b, HCN3, SV2A, CDK5R1 (p35), CNTNAP4, Fyn, RGS11, Alpha-actinin 2, CPT-1C, KIF1A, KNDC1, Tubulin beta 3, G-pr…	0.896812	1	30	p63, IFNGR1, Fc gamma RII beta, RBM3, ITGB1, CFTR, PLK2, PCSK5, KCNE3, SLC38A2, Neprilysin, CD166, Myosin ID, Beta-arrestin1, LAMA2, Syntaxin 3, HGF receptor (Met), p22-phox, ENPP1, Thy-1, RPS6, IMP1(ZBP1), HSP27, GABA-A receptor epsilon subunit, G-protein alpha-i2, Annexin III, IP3R3, Kappa-type opioid receptor, PR (membrane), PR (nuclear)
32	dendritic tree	821	2.85367e-52	1.52513e-50	2.85367e-52	1.52513e-50	158	Metallothionein-III, R7BP, Alpha crystallin B, TRIM9, GRK4, Chapsyn-110, Androgen receptor, Neuroligin 1, Kv4.3 channel, Calponin-3, Hap-1, CHL1, Synaptotagmin IV, Doublecortin, IGSF9B, X11-like, TMEM108, FZD3, Ephrin-A receptor 7, NELF, mGluR1, MAP-1A, Sortilin, Complexin 2, Nav1.6, PMCA2b, HCN3, SV2A, CDK5R1 (p35), CNTNAP4, Fyn, RGS11, Alpha-actinin 2, CPT-1C, KIF1A, KNDC1, Tubulin beta 3, G-pr…	0.899449	1	30	p63, IFNGR1, Fc gamma RII beta, RBM3, ITGB1, CFTR, PLK2, PCSK5, KCNE3, SLC38A2, Neprilysin, CD166, Myosin ID, Beta-arrestin1, LAMA2, Syntaxin 3, HGF receptor (Met), p22-phox, ENPP1, Thy-1, RPS6, IMP1(ZBP1), HSP27, GABA-A receptor epsilon subunit, G-protein alpha-i2, Annexin III, IP3R3, Kappa-type opioid receptor, PR (membrane), PR (nuclear)
33	presynapse	697	1.5359e-51	7.7765e-50	1.5359e-51	7.7765e-50	144	Ephrin-B3, Metallothionein-III, R7BP, MALS-1, TRIM9, BAIAP3, Neuroligin 1, CADPS, Hap-1, Synaptotagmin IV, N-cadherin, CNTN1 (F3), CACNA1E, X11-like, CAPON, FZD3, CALM3, Neurexin 1-alpha, mGluR1, Neurexin-2 beta, Neuromodulin, Complexin 2, CACNA2D1, Nav1.6, PMCA2b, SYP, FXYD6, HCN3, SV2A, CDK5R1 (p35), CNTNAP4, AP1S2, Profilin II, PCDH17, ADAM23, KIF1A, CRMP2, Synaptotagmin XII, NTNG2, ErbB4, SCN…	0.691467	0.89715	29	MAL2, Profilin I, E-cadherin, KCTD12, JFC1, NET, CADPS2, CEL, Rab-3D, ITGA2, VAMP8, Neprilysin, GlyT2, Proepithelin, DDC, Syntaxin 3, XBP1, Rab-27B, Slp5, MUNC18-2, SYNGR2 (cellugyrin), P2Y2, IP3R3, Kappa-type opioid receptor, SYTL4, MCTP2, PR (membrane), Ferroportin 1, PR (nuclear)
34	extracellular matrix	791	2.10509e-50	9.13608e-49	0.00021562	0.000955881	61	CHI3L1, KIAA1510, ERBIN, LIG-1, CHL1, N-cadherin, TGF-beta 2, KAL1, COL5A3, mGluR1, Nestin, VEGF-A, CRIP2, SCARA3, HAPLN2, ADAM11, NAV2, BCAN, ADAM-TS3, BMP7, Elfn2, Norrin, Neurocan, Fgfbp3, SPOCK2, NCAM1, GPC2, SLITRK5, SMOC1, Tenascin-R, EGFL5, LRRC55, Plexin A2, MMP-17, LRRTM4, LRFN2, PGAR, ADAM-TS15, Tenascin-C, Vimentin, WNT7A, MMP-16, SPARCL1, SERPINB8, Lingo1, LRRC3B, PFKP, Pleiotrophin (…	2.10509e-50	9.13608e-49	147	Semaphorin 3C, FLRT2, 90K, MYH9, TGM2, MMP-12, VWA1, EDIL3, MXRA5, SLIT3, RPL12, P3H1, P4HB, Collagen XIV, C1qa, BPAG2, Fibrillin 1, SRPUL, LTBP3, Lumican, Matrilysin (MMP-7), Ephrin-A5, BETA-IG-H3, ITGB1, Galectin-4, ADAM-TS20, Fibromodulin, Cathepsin Z, ADAM-TS1, Nidogen-2, MGP, CTHRC1, APOA4, Matrilin-2, Annexin XI, ECM1, LAMG1, CLIMP-63, Fibulin-2, PEDF (serpinF1), Calgizzarin, COL6A1, MEGF6,…
35	postsynaptic membrane	391	6.22517e-49	2.99431e-47	6.22517e-49	2.99431e-47	105	Ephrin-B3, R7BP, MALS-1, Gpr156, Dcc, NGL-1, Chapsyn-110, Neuroligin 1, Kv4.3 channel, C15orf59, N-cadherin, CNTN1 (F3), CACNA1E, IGSF9B, GRID1, TMEM108, Ephrin-A receptor 7, NELF, mGluR1, CACNA2D1, Nav1.6, PMCA2b, FXYD6, NR2C, PCDH17, Alpha-actinin 2, Syntrophin A, MPP2, ErbB4, GRIK4, GLRA3, AP180, Adenylate cyclase type I, Kv2.1, CCG4, GRID2, Neuroligin 4, NCAM1, nAChR gamma, Ankyrin-B, RGS9, K…	0.966369	1	11	ITGB1, KCTD12, CADPS2, Beta-arrestin1, HGF receptor (Met), HSP27, LEC1, GABA-A receptor epsilon subunit, GABRP, Kappa-type opioid receptor, ErbB3
36	collagen-containing extracellular matrix	479	1.20866e-48	4.59714e-47	0.0161193	0.044688	34	KIAA1510, ERBIN, N-cadherin, TGF-beta 2, COL5A3, VEGF-A, ADAM11, NAV2, BCAN, ADAM-TS3, BMP7, Norrin, Fgfbp3, SPOCK2, NCAM1, GPC2, SMOC1, Tenascin-R, EGFL5, Plexin A2, ADAM-TS15, Tenascin-C, SPARCL1, SERPINB8, Pleiotrophin (OSF1), APLP1 precursor, SERPINA3 (ACT), LAMA1, SP-B, PTPR-zeta, L1CAM, Dystroglycan, Clusterin, Syndecan-3	1.20866e-48	4.59714e-47	112	Semaphorin 3C, 90K, TGM2, VWA1, EDIL3, MXRA5, P3H1, Collagen XIV, C1qa, BPAG2, Fibrillin 1, SRPUL, LTBP3, Lumican, Ephrin-A5, BETA-IG-H3, ITGB1, Galectin-4, ADAM-TS20, Fibromodulin, Cathepsin Z, ADAM-TS1, Nidogen-2, MGP, CTHRC1, APOA4, Matrilin-2, Annexin XI, ECM1, LAMG1, Fibulin-2, PEDF (serpinF1), Calgizzarin, COL6A1, MEGF6, COL8A1, Fibulin-1, Collagen II, COL6A3, COL18A1, LAMC2, DSPP, Collagen…
37	cytoplasmic vesicle part	1757	1.21814e-48	4.59714e-47	0.00282529	0.00981202	110	MOXD1, GALNT15, CHI3L1, RhoN, Alpha-fodrin, ABCA3, BAIAP3, CADPS, Synaptotagmin IV, Spir-1, TGF-beta 2, RAB39B, TMEM108, CALM3, Sortilin, GPRC5B, SYP, VEGF-A, PTCHD2, RAP-2A, SV2A, AP1S2, Alpha-actinin 2, NMNA2, Amphiregulin, Synaptotagmin XII, Syngr3, HYPH, OSBPL11, TMEM163, Rab-31, AP180, MAP6, CCG4, NAG6, Neurocalcin delta, Ephrin-B receptor 1, Calmodulin, MUNC13-2, Endophilin A1, IQGAP2, FAM1…	1.21814e-48	4.59714e-47	226	GSTP1, HLA-A34, APOB, HLA-Cw8, TfR1, MAL2, 90K, alpha-L-fucosidase, HLA-B46, HLA-A80, EHD4, Cathepsin L, ABCA5, Rab20, BST2, HLA-A23, GLUT5, FGD2, 1B48, CLCA1, GLIPR, Fc gamma RIII beta, HLA-A74, C9orf167, HLA-A1, HLA-Cw17, HLA-B78, FACVL1, HLA-B38, PHACTR2, TNF-R2, Alpha-actinin 4, PIGR, HLA-B54, QSCN6, CD164, NckAP1L, 1B67, Cathepsin Z, Glutaminyl-peptide cyclotransferase, CFTR, AMN, FR-alpha, …
38	intrinsic component of synaptic membrane	260	3.16565e-48	1.45017e-46	3.16565e-48	1.45017e-46	86	Ephrin-B3, R7BP, Dcc, NGL-1, Chapsyn-110, Neuroligin 1, Kv4.3 channel, N-cadherin, CNTN1 (F3), CACNA1E, GRID1, Neurexin 1-alpha, Ephrin-A receptor 7, mGluR1, CACNA2D1, Nav1.6, PMCA2b, FXYD6, CNTNAP4, PCDH17, ADAM23, NTNG2, MPP2, ErbB4, SCN2A, GRIK4, GLRA3, Adenylate cyclase type I, CCG4, GRID2, Neuroligin 4, Adenylate cyclase type VIII, NCAM1, MLP, Syntaxin 1B, GRIK5, Neuroligin 3, Kv1.2, LRRTM4,…	0.977869	1	6	ITGB1, GlyT2, LEC1, GABA-A receptor epsilon subunit, P2Y2, Kappa-type opioid receptor
39	Golgi-associated vesicle membrane	198	4.74428e-48	1.71585e-46	0.919068	0.995837	6	Amphiregulin, HYPH, Neurocalcin delta, Polycystin, Neuroglycan C, GluR1	4.74428e-48	1.71585e-46	74	HLA-A34, HLA-Cw8, HLA-B46, HLA-A80, HLA-A23, 1B48, HLA-A74, HLA-A1, HLA-Cw17, HLA-B78, HLA-B38, HLA-B54, 1B67, CFTR, FR-alpha, HLA-A66, HLA-Cw3, HLA-B57, ARH, HLA-A25, HLA-Cw6, HLA-A3, HLA-B18, CD74, 1B45, HLA-Cw4, HLA-Cw2, HLA-B52, HLA-B39, HLA-B51, HLA-A33, HLA-A29, 1B73, HLA-B27, Sec24D, HLA-A2, HLA-B58, HLA-A68, HLA-A26, HLA-B44, HLA-B49, HLA-A36, Furin, HLA-B41, HLA-A43, HLA-Cw14, HLA-B55, L…
40	cell surface	1263	1.39508e-47	4.8437e-46	8.4116e-05	0.000398619	91	Alpha crystallin B, GJC1, ISLR2, THSD1, Neuroligin 1, HSPA2, N-cadherin, CORIN, TGF-beta 2, FZD3, Neurotrimin, Neurexin 1-alpha, Plexin B3, S1P1 receptor, Kindlin-2, Sortilin, GPRC5B, PACAP receptor 1, VEGF-A, Astrotactin-1, IL13RA2, HIG 2, KV1.5, Amphiregulin, MPP2, VCAM1, Norrin, FZD9, KCNQ3, Kv2.1, CCG4, Neuroligin 4, NCAM1, IQGAP2, RGMa, TMEM206, Tenascin-R, ENO2, CLDND1, ITGB8, Neuroligin 3,…	1.39508e-47	4.8437e-46	185	Syndecan-4, HLA-A34, CLMP, HLA-Cw8, TfR1, FR-beta, HLA-B46, HLA-A80, IL-1RI, ITGA1, BST2, HLA-A23, PDGF-C, 1B48, CD28, P4HB, HLA-A74, Dectin-1, E-cadherin, LY75, Mxra8, Fc gamma RII beta, HLA-A1, HLA-Cw17, SRPUL, Keratin 4, HLA-B78, EMP2, Matrilysin (MMP-7), Ephrin-A5, TR2(TNFRSF14), HLA-B38, ITGB1, Ep-CAM, HLA-B54, 1B67, Cathepsin Z, CFTR, Nidogen-2, FR-alpha, MANR, APOA4, FCGR3A, OX-2 receptor …
41	axon part	564	2.02504e-47	8.85495e-46	2.02504e-47	8.85495e-46	124	Dcc, Alpha-fodrin, Chapsyn-110, TRIM46, BETA-PIX, Hap-1, Doublecortin, TMEM108, CALM3, Neurexin 1-alpha, MAP-1A, Neuromodulin, Complexin 2, Nav1.6, SYP, HCN3, SV2A, CDK5R1 (p35), DOCK7, Profilin II, BASP1, Gprin1, KIF1A, Protocadherin 9, CRMP2, FLJ20366, Kif21b, SCN2A, Caspr1, GRIK4, DCAMKL1, Tau (MAPT), RASGRF1, AP180, MAP6, RUFY3, KCNQ3, KIF3A, MAP-1B, NCAM1, Spectrin beta 4, Calmodulin, ERC2/C…	0.78112	0.958224	22	E-cadherin, TNF-R2, Cathepsin Z, PEDF (serpinF1), ITGA2, MYH14, ZNF537, ITGA4, Myosin ID, KIF13B, RhoGAP4, Syntaxin 3, Rab-27B, Thy-1, IMP1(ZBP1), HSP27, Beta-fodrin, C1orf130, Kappa-type opioid receptor, Tubulin beta 4, PR (membrane), PR (nuclear)
42	cytoplasmic vesicle	2841	9.52043e-47	3.17836e-45	5.14068e-08	3.60973e-07	198	Metallothionein-III, PAK3, MOXD1, GALNT15, CHI3L1, TMPRSS4, RhoN, Alpha-fodrin, KIDINS220, C1orf88, TRIM9, CPNE2, ABCA3, BAIAP3, ANKRD13B, FYCO1, CADPS, Hap-1, Synaptotagmin IV, TMEM35, CORIN, Spir-1, TGF-beta 2, X11-like, RAB39B, TMEM108, CALM3, Neurexin 1-alpha, S1P1 receptor, BICD1, Sortilin, GPRC5B, PACAP receptor 1, Nav1.6, SYP, VEGF-A, PTCHD2, Astrotactin-1, RAP-2A, SV2A, AP1S2, Fyn, Alpha-…	9.52043e-47	3.17836e-45	299	GSTP1, HLA-A34, TMPRSS4, APOB, HLA-Cw8, TfR1, MAL2, 90K, Syk, alpha-L-fucosidase, HLA-B46, HLA-A80, EHD4, Cathepsin L, ABCA5, Rab20, ITGA1, TBC1D2, BST2, HLA-A23, GLUT5, FGD2, 1B48, CLCA1, GLIPR, ZIP2, TATI, Fc gamma RIII beta, P4HB, HLA-A74, E-cadherin, Fc gamma RII beta, C9orf167, HLA-A1, HLA-Cw17, HLA-B78, FACVL1, FSRP, EMP2, HLA-B38, PHACTR2, ITGB1, TNF-R2, DAPK2, Alpha-actinin 4, PIGR, RhoGD…
43	intracellular vesicle	2846	1.36683e-46	4.3941e-45	5.85479e-08	4.08138e-07	198	Metallothionein-III, PAK3, MOXD1, GALNT15, CHI3L1, TMPRSS4, RhoN, Alpha-fodrin, KIDINS220, C1orf88, TRIM9, CPNE2, ABCA3, BAIAP3, ANKRD13B, FYCO1, CADPS, Hap-1, Synaptotagmin IV, TMEM35, CORIN, Spir-1, TGF-beta 2, X11-like, RAB39B, TMEM108, CALM3, Neurexin 1-alpha, S1P1 receptor, BICD1, Sortilin, GPRC5B, PACAP receptor 1, Nav1.6, SYP, VEGF-A, PTCHD2, Astrotactin-1, RAP-2A, SV2A, AP1S2, Fyn, Alpha-…	1.36683e-46	4.3941e-45	299	GSTP1, HLA-A34, TMPRSS4, APOB, HLA-Cw8, TfR1, MAL2, 90K, Syk, alpha-L-fucosidase, HLA-B46, HLA-A80, EHD4, Cathepsin L, ABCA5, Rab20, ITGA1, TBC1D2, BST2, HLA-A23, GLUT5, FGD2, 1B48, CLCA1, GLIPR, ZIP2, TATI, Fc gamma RIII beta, P4HB, HLA-A74, E-cadherin, Fc gamma RII beta, C9orf167, HLA-A1, HLA-Cw17, HLA-B78, FACVL1, FSRP, EMP2, HLA-B38, PHACTR2, ITGB1, TNF-R2, DAPK2, Alpha-actinin 4, PIGR, RhoGD…
44	neuron to neuron synapse	463	1.46277e-45	5.86327e-44	1.46277e-45	5.86327e-44	110	Ephrin-B3, Metallothionein-III, PAK3, R7BP, Alpha crystallin B, MALS-1, Dcc, NGL-1, Chapsyn-110, Neuroligin 1, Calponin-3, C15orf59, N-cadherin, IGSF9B, GRID1, TMEM108, DORFIN, Ephrin-A receptor 7, NELF, mGluR1, MAP-1A, Neuromodulin, Nav1.6, PMCA2b, CDK5R1 (p35), CAP2, Fyn, NR2C, Alpha-actinin 2, MPP2, ErbB4, GRIK4, Delta-catenin, DCAMKL1, Tau (MAPT), TNIK, AP180, Adenylate cyclase type I, CCG4, …	0.997504	1	10	MAL2, IL-1RI, RPL12, IFNGR1, Beta-arrestin1, HGF receptor (Met), RPL10A (CsA-19), HSP27, Beta-fodrin, 4.1N
45	endocytic vesicle membrane	282	1.93413e-45	5.99581e-44	0.492215	0.653958	14	AP1S2, Rab-31, AP180, CCG4, Endophilin A1, CaMK II beta, GluR3, WNT7A, HIP1, ATP6V0E2, LAMP2, RLBP1L2, GluR1, GluR2	1.93413e-45	5.99581e-44	84	HLA-A34, APOB, HLA-Cw8, HLA-B46, HLA-A80, Rab20, HLA-A23, 1B48, HLA-A74, HLA-A1, HLA-Cw17, HLA-B78, HLA-B38, HLA-B54, 1B67, HLA-A66, HLA-Cw3, HLA-B57, ARH, HLA-A25, HLA-Cw6, HLA-A3, HLA-B18, CD74, 1B45, HLA-Cw4, HLA-Cw2, HLA-B52, HLA-B39, HLA-B51, HLA-A33, VAMP8, AP1M2, HLA-A29, 1B73, Caveolin-1, HLA-B27, HLA-A2, HLA-B58, HLA-A68, HLA-A26, HLA-B44, HLA-B49, HLA-A36, HLA-B41, HLA-A43, HLA-Cw14, p2…
46	cytoplasmic part	11535	2.2202e-45	6.64529e-44	8.99612e-15	9.94744e-14	693	FAM134B, ZHX2, Metallothionein-III, PAK3, MOXD1, GALNT15, chTOG, CHI3L1, TMPRSS4, Alpha crystallin B, CDO1, RhoN, DNAH5, Gdap1, Dcc, KIAA1510, Alpha-fodrin, KIDINS220, ANAPC2, MYBPC1, LEDGF, C1orf88, KLHL25, TRIM9, ARHGEF4, GAB2, CPNE2, GRK4, ABCA3, Pappalysin-2, ERK4, XPR1, BAIAP3, Chapsyn-110, FZD8, TRIM46, CABIN1, THSD1, RKHD3, MSRA, BETA-PIX, Androgen receptor, ANKRD13B, Neuroligin 1, SULT1C4…	2.2202e-45	6.64529e-44	763	SCAP2, RPS28, Syndecan-4, ESE3, GSTP1, HLA-A34, CLMP, TMPRSS4, APOB, HLA-Cw8, CDS1, FLRT2, TfR1, mt-tRNA, MAL2, 90K, MYH9, TGM2, Syk, alpha-L-fucosidase, HLA-B46, HLA-A80, IRF6, AHR, VWA1, COX-2 (PTGS2), ZFP36L2, EHD4, CARD7, Cathepsin L, MKP-3, CHL2, LLGL2, GCNT2, Profilin I, ABCA5, Rab20, T-plastin, ITGA1, FKBP5, TBC1D2, BST2, HLA-A23, IRF8, SMP30, GLUT5, FALP, PDGF-C, SULT1C4, FGD2, 1B48, GALN…
47	early endosome membrane	228	3.87378e-45	1.12082e-43	0.305715	0.458811	13	BAIAP3, TMEM163, Rab-31, Ephrin-B receptor 1, DYLX2, TrkB, GPNMB (Osteoactivin), CLIP3, CLCN4, HMP19, Endophilin A3, RLBP1L2, GluR1	3.87378e-45	1.12082e-43	76	HLA-A34, HLA-Cw8, HLA-B46, HLA-A80, EHD4, HLA-A23, FGD2, 1B48, HLA-A74, HLA-A1, HLA-Cw17, HLA-B78, HLA-B38, HLA-B54, 1B67, CFTR, HLA-A66, HLA-Cw3, HLA-B57, Mcoln3, HLA-A25, HLA-Cw6, HLA-A3, HLA-B18, 1B45, HLA-Cw4, HLA-Cw2, HLA-B52, HLA-B39, HLA-B51, HLA-A33, TMEM184A, VAMP8, CMTM6, HLA-A29, 1B73, Caveolin-1, HLA-B27, HLA-A2, HLA-B58, HLA-A68, HLA-A26, HLA-B44, HLA-B49, GPNMB (Osteoactivin), HLA-A…
48	postsynaptic specialization	467	2.33913e-44	9.00097e-43	2.33913e-44	9.00097e-43	109	Ephrin-B3, Metallothionein-III, PAK3, R7BP, Alpha crystallin B, MALS-1, Dcc, NGL-1, ERBIN, Chapsyn-110, Neuroligin 1, Kv4.3 channel, Calponin-3, C15orf59, N-cadherin, IGSF9B, GRID1, TMEM108, Ephrin-A receptor 7, NELF, mGluR1, MAP-1A, Neuromodulin, Nav1.6, PMCA2b, CDK5R1 (p35), CAP2, Fyn, NR2C, Alpha-actinin 2, MPP2, ErbB4, Delta-catenin, DCAMKL1, Tau (MAPT), TNIK, GLRA3, AP180, Adenylate cyclase …	0.99914	1	9	IL-1RI, RPL12, IFNGR1, Beta-arrestin1, HGF receptor (Met), RPL10A (CsA-19), HSP27, Beta-fodrin, 4.1N
49	cytoplasmic vesicle membrane	965	4.13719e-44	1.15841e-42	1.70432e-06	1.0443e-05	80	MOXD1, RhoN, ABCA3, CADPS, Synaptotagmin IV, Spir-1, RAB39B, CALM3, Sortilin, GPRC5B, SYP, PTCHD2, SV2A, AP1S2, NMNA2, Amphiregulin, Synaptotagmin XII, Syngr3, HYPH, TMEM163, Rab-31, AP180, MAP6, CCG4, NAG6, Neurocalcin delta, Calmodulin, MUNC13-2, Endophilin A1, IQGAP2, GRAF2, AP3B2, Kir2.3, Ryanodine receptor 3, GAD1, Synaptotagmin XI, DYLX2, CD44, Rab-6A, CaMK II beta, MUNC13-1, DOS, GPNMB (Os…	4.13719e-44	1.15841e-42	154	HLA-A34, APOB, HLA-Cw8, TfR1, MAL2, HLA-B46, HLA-A80, Rab20, BST2, HLA-A23, GLUT5, 1B48, CLCA1, GLIPR, Fc gamma RIII beta, HLA-A74, HLA-A1, HLA-Cw17, HLA-B78, FACVL1, HLA-B38, PHACTR2, TNF-R2, PIGR, HLA-B54, NckAP1L, 1B67, CFTR, FR-alpha, PTAFR, HLA-A66, HLA-Cw3, IL-15RA, CLIMP-63, TBCD4, KIAA0152, HLA-B57, CADPS2, MATP, RPH3AL, MCP, ARH, Rab-3D, HLA-A25, HLA-Cw6, CD68, MYO1C, HLA-A3, HLA-B18, CD…
50	coated vesicle membrane	263	4.46576e-44	1.21134e-42	0.28712	0.439125	15	AP1S2, Amphiregulin, AP180, Neurocalcin delta, Endophilin A1, AP3B2, GAD1, DYLX2, Synaptotagmin I, SLC17A7, HIP1, VAMP2, Rab-3A, RLBP1L2, GluR1	4.46576e-44	1.21134e-42	80	HLA-A34, APOB, HLA-Cw8, TfR1, HLA-B46, HLA-A80, HLA-A23, 1B48, HLA-A74, HLA-A1, HLA-Cw17, HLA-B78, HLA-B38, HLA-B54, 1B67, CFTR, FR-alpha, HLA-A66, HLA-Cw3, HLA-B57, ARH, HLA-A25, HLA-Cw6, HLA-A3, HLA-B18, CD74, 1B45, HLA-Cw4, HLA-Cw2, HLA-B52, HLA-B39, HLA-B51, HLA-A33, VAMP8, AP1M2, HLA-A29, 1B73, HLA-B27, Sec24D, HLA-A2, HLA-B58, HLA-A68, HLA-A26, HLA-B44, HLA-B49, DAB2, HLA-A36, Furin, HLA-B4…

## Sheet: GO Molecular Functions
Enrichment analysis report
Enrichment by GO Molecular Functions					CON VS BPD DOWN				CON vs BPD up
#	Molecular functions	Total	min(pValue)	Min FDR	p-value	FDR	In Data	Network Objects from Active Data	p-value	FDR	In Data	Network Objects from Active Data
1	cytoskeletal protein binding	1100	3.95541e-38	5.86982e-35	3.95541e-38	5.86982e-35	175	chTOG, DCDC1, Alpha crystallin B, Alpha-fodrin, MYBPC1, C1orf88, TRIM46, CASC1(LAS1), Calponin-3, Hap-1, HSPA2, CDK5R1 (p25), N-cadherin, Doublecortin, Beta TnTF, Spir-1, Centrin-2, RAB39B, KAP3, Syntrophin gamma 1, ACTC, CAMSAP1, CALM3, Kindlin-2, TMSB15B, BICD1, FRMD3, MAP-1A, Syntrophin gamma 2, PACGR, HGK(MAP4K4), CDK5R1 (p35), CAP2, DDA3, Fyn, Profilin II, ACTA1, Alpha-actinin 2, MYL4, KIF1A…	7.46897e-05	0.00224351	87	MYH9, Profilin I, T-plastin, C19orf21, Transgelin, CCDC69, ALDOB, E-cadherin, PTPH1, Epiplakin, PHACTR2, ITGB1, Alpha-actinin 4, EPS8L3, MxA, SVIL, Par-4, SGK1, ED-CADH1, Alpha-parvin, Tropomyosin-1, ACE1, P-cadherin, EML4, Cingulin, NET, Calponin-1, FXYD5, VILL, RPH3AL, Rab-3D, MTS1 (S100A4), HOOK1, MYO1C, Calponin-2, CD45, E-cadherin (CTF1), NPC1L1, MYO1B, Calcyclin, EPLIN, Cadherin 11, MYH14, …
2	peptide binding	495	2.05643e-34	1.63691e-31	0.780235	0.906001	24	Alpha crystallin B, Neuroligin 1, TRN2, TGF-beta 2, X11-like, PACAP receptor 1, Tubulin beta 3, EDNRB, SSTR2, PPIL6, APJ, ATP1A3, BChE, JIP-2, GluR3, LDLRAD3, APOER2, Fe65, CRH receptor 2, Noelin, ITM2C, GluR1, GluR2, Clusterin	2.05643e-34	1.63691e-31	103	GSTP1, HLA-A34, HLA-Cw8, HLA-B46, HLA-A80, HLA-A23, 1B48, SLC7A8, HLA-A74, VIP receptor 1, Fc gamma RII beta, HLA-A1, HLA-Cw17, HLA-B78, HLA-B38, MMACHC, HLA-B54, 1B67, HLA-A2 (CTF), HLA-A66, HLA-Cw3, PCSK5, Activin beta A, PGES, HLA-B57, ARH, HLA-A25, HLA-Cw6, FCGRT, HLA-A3, HLA-B18, CD74, 1B45, HLA-Cw4, HLA-Cw2, HLA-B52, ITGA2, HLA-B39, HLA-B51, HLA-A33, HLA-A29, Neprilysin, 1B73, HLA-B27, GSTA…
3	amide binding	578	1.04393e-31	4.15483e-29	0.796755	0.919836	28	Alpha crystallin B, Neuroligin 1, TRN2, TGF-beta 2, X11-like, ACBD7, PACAP receptor 1, Tubulin beta 3, EDNRB, SSTR2, PPIL6, APJ, ATP1A3, BChE, JIP-2, GluR3, LDLRAD3, APOER2, Fe65, CRH receptor 2, Noelin, CLIP3, DBI, ITM2C, MMSA, GluR1, GluR2, Clusterin	1.04393e-31	4.15483e-29	108	GSTP1, HLA-A34, HLA-Cw8, FR-beta, HLA-B46, HLA-A80, HLA-A23, 1B48, SLC7A8, ACOT11, HLA-A74, VIP receptor 1, Fc gamma RII beta, HLA-A1, HLA-Cw17, HLA-B78, HLA-B38, MMACHC, HLA-B54, 1B67, FR-alpha, HLA-A2 (CTF), HLA-A66, HLA-Cw3, PCSK5, Activin beta A, PGES, HLA-B57, ARH, HLA-A25, HLA-Cw6, FCGRT, HLA-A3, HLA-B18, CD74, 1B45, HLA-Cw4, HLA-Cw2, HLA-B52, ITGA2, HLA-B39, HLA-B51, HLA-A33, HLA-A29, Nepr…
4	protein binding	14119	3.02041e-31	9.31199e-29	9.14649e-24	4.52446e-21	940	PLP1, FAM134B, ZHX2, Ephrin-B3, Metallothionein-III, PAK3, MOXD1, PIRT, chTOG, Angiopoietin 1, CHI3L1, TMPRSS4, DCDC1, R7BP, Alpha crystallin B, MALS-1, NOTCH1 (NICD), RhoN, PCDHB14, UNC5B, RFX2, DNAH5, L1CAM (CTF1), Dcc, KIAA1510, Alpha-fodrin, KIDINS220, ANAPC2, NGL-1, MYBPC1, LEDGF, SYT14, GJC1, C1orf88, TRIM9, G-protein gamma 2, ARHGEF4, GAB2, ERBIN, CPNE2, ERK4, BAIAP3, Chapsyn-110, FZD8, CR…	3.02041e-31	9.31199e-29	914	SCAP2, RPS28, Syndecan-4, RASSF5, GSTP1, HLA-A34, TMPRSS4, APOB, Semaphorin 3C, CD84, HLA-Cw8, GIPC2, FLRT2, C1orf106, TfR1, MAL2, 90K, MYH9, TGM2, Syk, alpha-L-fucosidase, HLA-B46, HLA-A80, IRF6, AHR, VWA1, COX-2 (PTGS2), EDIL3, ZFP36L2, EHD4, CARD7, IL-1RI, Cathepsin L, MKP-3, CHL2, LLGL2, Profilin I, Nectin-4, T-plastin, ITGA1, FKBP5, TBC1D2, BST2, HLA-A23, IRF8, KIAA0247, FALP, PDGF-C, MMP-2 …
5	extracellular matrix structural constituent	201	3.50954e-31	9.31199e-29	0.561683	0.742242	11	CHI3L1, KAL1, COL5A3, SCARA3, HAPLN2, BCAN, Neurocan, SPOCK2, Tenascin-C, LAMA1, Collagen XIX	3.50954e-31	9.31199e-29	62	VWA1, EDIL3, MXRA5, Collagen XIV, BPAG2, Fibrillin 1, SRPUL, Lumican, BETA-IG-H3, Fibromodulin, Nidogen-2, MGP, CTHRC1, Matrilin-2, ECM1, LAMG1, Fibulin-2, COL6A1, COL8A1, Fibulin-1, Collagen II, COL6A3, COL18A1, LAMC2, DSPP, Collagen VII, EMILIN-1, PAPLN, MFAP4, COL5A1, LAMB3, p140 FINC, Decorin, COL5A2, IBP6, Collagen XXI, PCOLCE, OSF-2, MAGP1, LAMA2, TFPI-2, COL6A2, Fibronectin, Nidogen, Osteo…
6	signaling receptor binding	2277	2.06878e-29	4.70499e-27	2.6673e-10	1.01494e-08	195	Ephrin-B3, Angiopoietin 1, L1CAM (CTF1), GAB2, ERBIN, Chapsyn-110, FZD8, Androgen receptor, Neuroligin 1, Hap-1, CCDC62, LRP1B (ICD), CDK5R1 (p25), Angiotensin III, sVCAM1, TGF-beta 2, REEP2, Secretoneurin, Angiotensin (2-10), TAC3, CALM3, Neurexin 1-alpha, S1P1 receptor, Ephrin-A receptor 7, mGluR1, BICD1, Neurexin-2 beta, Nestin, Semaphorin 5A, MAP-1A, Angiotensinogen, GDF1, CADM2, GPRC5B, PMCA…	2.06878e-29	4.70499e-27	245	HLA-A34, APOB, Semaphorin 3C, HLA-Cw8, FLRT2, MYH9, Syk, HLA-B46, HLA-A80, AHR, EDIL3, IL-1RI, Profilin I, Nectin-4, ITGA1, HLA-A23, FALP, PDGF-C, GRO-2, 1B48, SLIT3, CgB(461-513), SH3BP1, P4HB, HLA-A74, Dectin-1, PERC, Fibrillin 1, ETS2, HLA-A1, HLA-Cw17, SRPUL, HLA-B78, FACVL1, EMP2, PDF, Ephrin-A5, BETA-IG-H3, HLA-B38, ITGB1, SCGF, Alpha-actinin 4, PIGR, HLA-B54, 1B67, NOL3, AMN, CLIC6, CTHRC1…
7	tubulin binding	390	3.7252e-26	2.7641e-23	3.7252e-26	2.7641e-23	82	chTOG, DCDC1, Alpha crystallin B, C1orf88, TRIM46, CASC1(LAS1), Calponin-3, Doublecortin, Centrin-2, CAMSAP1, MAP-1A, PACGR, HGK(MAP4K4), CDK5R1 (p35), DDA3, Fyn, KIF1A, MARKK, CRMP2, FLJ20366, NAV3, Kif21b, Kif2a, CLIP115, Tau (MAPT), APCL, MAP6, KIF3A, MAP-1B, KIAA0555, CGI-38, Neurocalcin delta, MAP4, C1orf96, AGTPBP1, DNAL1, KIF5A, Sirtuin2, Alpha dystroglycan, KIF21A, FEZ1, Synaptotagmin XI,…	0.985245	1	12	CCDC69, MxA, EML4, Cingulin, NET, HOOK1, KIF13B, RGS2, B4GT1, Calgranulin B, TPT1, ATIP1
8	binding	17947	1.01496e-23	2.01977e-21	2.09768e-17	2.59413e-15	1098	PLP1, FAM134B, ZHX2, Ephrin-B3, Metallothionein-III, PAK3, MOXD1, PIRT, MGMT, ZNF560, PCDHB5, GALNT15, chTOG, Angiopoietin 1, CHI3L1, TMPRSS4, DCDC1, R7BP, Alpha crystallin B, MALS-1, NOTCH1 (NICD), CDO1, RhoN, PCDHB14, UNC5B, ZNF470, RFX2, DNAH5, L1CAM (CTF1), Dcc, KIAA1510, Alpha-fodrin, KIDINS220, ANAPC2, NGL-1, MYBPC1, LEDGF, SYT14, GJC1, C1orf88, ZNF483, TRIM9, G-protein gamma 2, ARHGEF4, GA…	1.01496e-23	2.01977e-21	1055	FOXI2, SCAP2, RPS28, Syndecan-4, RASSF5, ESE3, GSTP1, HLA-A34, TMPRSS4, APOB, Semaphorin 3C, CD84, HLA-Cw8, SLFN5, GIPC2, FLRT2, C1orf106, TfR1, FR-beta, MAL2, 90K, MYH9, TGM2, Syk, MMP-12, alpha-L-fucosidase, HLA-B46, HLA-A80, IRF6, AHR, VWA1, COX-2 (PTGS2), EDIL3, ZFP36L2, Aminopeptidase P2, EHD4, CARD7, IL-1RI, Cathepsin L, MKP-3, CHL2, LLGL2, Profilin I, ABCA5, Rab20, Nectin-4, T-plastin, ITG…
9	cell adhesion molecule binding	558	2.63809e-21	4.6665e-19	9.68884e-05	0.00135644	53	chTOG, L1CAM (CTF1), Alpha-fodrin, NGL-1, ERBIN, Neuroligin 1, Calponin-3, CDK5R1 (p25), N-cadherin, sVCAM1, Neurexin 1-alpha, Neurexin-2 beta, CADM2, CDK5R1 (p35), ADAM23, NECL4, Alpha-actinin 2, L1CAM (CTF2), ADAM11, VCAM1, Delta-catenin, RDX (radixin), Neuroligin 4, Tenascin-R, GFAP, ITGB8, Neuroligin 3, ODZ4, Neurexin-3 alpha, CD200 (OX-2), GPNMB (Osteoactivin), Neuroligin 2, ADAM22, Carboxyp…	2.63809e-21	4.6665e-19	89	MYH9, Syk, EDIL3, EHD4, Profilin I, Nectin-4, TBC1D2, TMEM2, P4HB, E-cadherin, Fibrillin 1, PPL(periplakin), EMP2, BETA-IG-H3, ITGB1, Ep-CAM, Plakophilin 3, Alpha-actinin 4, ED-CADH1, Alpha-parvin, P-cadherin, Calgizzarin, Cingulin, Enthoprotin, TRIM29, FXYD5, Fibulin-1, SHP-1, MCP, LL5beta, Testin, Calponin-2, CLIM1, E-cadherin (CTF1), Plakophilin 1, Olfactomedin-4, EMILIN-1, MYO1B, ITGA2, CTGF,…
10	ion gated channel activity	380	2.42409e-20	8.99338e-18	2.42409e-20	8.99338e-18	72	Kv4.3 channel, CACNA1E, GRID1, Cacng6, CALM3, CACNA2D1, Nav1.6, CACNG1, SLICK, HCN3, SCN9A, NR2C, KV1.5, SCN2A, GRIK4, KCNK10, GLRA3, KCNQ3, Kv2.1, CCG4, SCN3A, GRID2, Neurocalcin delta, MLP, Calmodulin, TTYH2, KCNH7, nAChR gamma, TMEM16H, LRRC55, CACNB4, Kir2.3, GRIK5, Ryanodine receptor 3, Kv1.2, KV1.6, N-type Ca(II) channel alpha1B, CACNB1, TMEM28, CNGA3, GluR5, GluR3, SLC17A7, CNR1, Kir1.2, T…	0.52121	0.707886	20	CLCA1, KCNK7, KCNK6, CLCA4, CFTR, ANO9, CLIC6, KCNE4, KCNK5, Mcoln3, KCNE3, Hepsin, Kir3.4, SK4/IK1, CLIC5, TMEM37, GABA-A receptor epsilon subunit, GABRP, IP3R3, CLCA2
11	gated channel activity	392	3.7002e-20	1.09822e-17	3.7002e-20	1.09822e-17	73	Kv4.3 channel, CACNA1E, GRID1, Cacng6, CALM3, CACNA2D1, Nav1.6, CACNG1, SLICK, HCN3, SCN9A, NR2C, KV1.5, SCN2A, GRIK4, KCNK10, GLRA3, TM150C, KCNQ3, Kv2.1, CCG4, SCN3A, GRID2, Neurocalcin delta, MLP, Calmodulin, TTYH2, KCNH7, nAChR gamma, TMEM16H, LRRC55, CACNB4, Kir2.3, GRIK5, Ryanodine receptor 3, Kv1.2, KV1.6, N-type Ca(II) channel alpha1B, CACNB1, TMEM28, CNGA3, GluR5, GluR3, SLC17A7, CNR1, K…	0.39748	0.614069	22	CLCA1, KCNK7, KCNK6, CLCA4, CFTR, ANO9, CLIC6, KCNE4, KCNK5, Mcoln3, KCNE3, Hepsin, Kir3.4, SK4/IK1, FAM38B, TMC5, CLIC5, TMEM37, GABA-A receptor epsilon subunit, GABRP, IP3R3, CLCA2
12	ion channel activity	507	4.31023e-19	1.06606e-16	4.31023e-19	1.06606e-16	83	GJC1, RAB6IP1, Kv4.3 channel, CACNA1E, GRID1, Cacng6, CALM3, CACNA2D1, Nav1.6, CACNG1, FXYD6, SLICK, HCN3, SCN9A, NR2C, KV1.5, SCN2A, GRIK4, KCNK10, GLRA3, KCNQ3, Kv2.1, CCG4, SCN3A, GRID2, Neurocalcin delta, MLP, Calmodulin, TTYH2, KCNH7, nAChR gamma, ACCN4, TMEM16H, Connexin 45, LRRC55, TRPC1, CACNB4, Kir2.3, GRIK5, Ryanodine receptor 3, Kv1.2, KV1.6, N-type Ca(II) channel alpha1B, CACNB1, TMEM…	0.410475	0.624477	28	CLCA1, KCNK7, KCNK6, CLCA4, CFTR, ANO9, CLIC6, KCNE4, KCNK5, FXYD5, Mcoln3, SAT-1, KCNE3, Hepsin, APOL1, Kir3.4, SK4/IK1, FAM38B, TMC5, CLIC5, TMEM37, GABA-A receptor epsilon subunit, GABRP, IP3R3, Claudin-4, TRPM6, Ferroportin 1, CLCA2
13	substrate-specific channel activity	525	1.12809e-18	2.39155e-16	1.12809e-18	2.39155e-16	84	GJC1, RAB6IP1, Kv4.3 channel, CACNA1E, GRID1, Cacng6, CALM3, CACNA2D1, Nav1.6, CACNG1, FXYD6, SLICK, HCN3, SCN9A, NR2C, KV1.5, SCN2A, GRIK4, KCNK10, GLRA3, KCNQ3, Kv2.1, CCG4, SCN3A, GRID2, Neurocalcin delta, MLP, Calmodulin, TTYH2, KCNH7, nAChR gamma, ACCN4, TMEM16H, Connexin 45, LRRC55, TRPC1, CACNB4, Kir2.3, GRIK5, Ryanodine receptor 3, Kv1.2, KV1.6, N-type Ca(II) channel alpha1B, CACNB1, TMEM…	0.407496	0.624477	29	CLCA1, KCNK7, KCNK6, CLCA4, CFTR, ANO9, CLIC6, KCNE4, KCNK5, FXYD5, Mcoln3, SAT-1, KCNE3, Hepsin, APOL1, Kir3.4, SK4/IK1, FAM38B, Aquaporin 3, TMC5, CLIC5, TMEM37, GABA-A receptor epsilon subunit, GABRP, IP3R3, Claudin-4, TRPM6, Ferroportin 1, CLCA2
14	microtubule binding	279	1.36324e-18	2.5288e-16	1.36324e-18	2.5288e-16	58	chTOG, DCDC1, Alpha crystallin B, TRIM46, CASC1(LAS1), Calponin-3, Doublecortin, Centrin-2, CAMSAP1, MAP-1A, HGK(MAP4K4), DDA3, KIF1A, CRMP2, FLJ20366, NAV3, Kif21b, Kif2a, CLIP115, Tau (MAPT), APCL, MAP6, KIF3A, MAP-1B, KIAA0555, MAP4, C1orf96, KIF5A, KIF21A, MARLIN1, NEFM, KIF1B, ARL3, Katanin p60, Girdin, DCDC5, DYNC1I1, CLASP1, Reep1, CLIP3, MAPRE2(RP1), FMN2, CRMP5, ASAP, KIF3C, LZTS1, STARD…	0.95877	0.999908	9	CCDC69, MxA, EML4, Cingulin, HOOK1, KIF13B, Calgranulin B, TPT1, ATIP1
15	calcium ion binding	914	1.65814e-18	2.73409e-16	1.65814e-18	2.73409e-16	119	MGMT, PCDHB5, NOTCH1 (NICD), PCDHB14, KIAA1510, Alpha-fodrin, SYT14, BAIAP3, CRB1, RKHD3, CADPS, Synaptotagmin IV, LRP1B (ICD), CDK5R1 (p25), N-cadherin, CRNN, CACNA1E, Beta TnTF, Centrin-2, Dystrobrevin alpha, DNAH7, CALM3, Neurexin 1-alpha, EFHD1, PLA2G4C, N-cadherin (CTF1), N-cadherin (CTF2), PMCA2b, PCDHB3, CDK5R1 (p35), DGK-beta, SCARA3, PCDH17, Calsequestrin 2 (cardiac muscle), LRP1B (CTF),…	4.76206e-14	5.41514e-12	104	TGM2, MMP-12, EDIL3, EHD4, T-plastin, SMP30, SLIT3, TMEM2, E-cadherin, Fibrillin 1, LTBP3, Tbc1d9, CHP2, Alpha-actinin 4, NOL3, Nidogen-2, MGP, ED-CADH1, Matrilin-2, Annexin XI, JFC1, Coagulation factor X, P-cadherin, PRRG4, Fibulin-2, Calgizzarin, MEGF6, Fibulin-1, D52, PLSCR3, SULF1, MMP-13, PGDS, RPH3AL, Desmocollin 3, MTS1 (S100A4), ASAH2, TBC1D8B, DSPP, CPSM, E-cadherin (CTF1), CD97, PCDHB16…
16	structural molecule activity	1044	1.2125e-17	1.93029e-15	0.0325553	0.142094	72	PLP1, CHI3L1, Alpha crystallin B, Alpha-fodrin, MYBPC1, ERBIN, Chapsyn-110, KAL1, Syntrophin gamma 1, COL5A3, BICD1, Tubulin beta 2B, FRMD3, Nestin, MAP-1A, Syntrophin gamma 2, SCARA3, AL4A1, ACTA1, HAPLN2, Alpha-actinin 2, Tubulin beta 3, Syntrophin A, BCAN, MPP2, Neurocan, MAP-1B, SPOCK2, Spectrin beta 4, MAP4, ERC2/CAST, AKAP6, Beta adducin, Ankyrin-B, Desmuslin, GFAP, Alpha-internexin, Alpha …	1.2125e-17	1.93029e-15	123	RPS28, MAL2, VWA1, EDIL3, MXRA5, T-plastin, RPL12, RPS12, Keratin 15, Willin, Collagen XIV, BPAG2, Fibrillin 1, SRPUL, Keratin 4, Lumican, PPL(periplakin), Epiplakin, Keratin 8, BETA-IG-H3, Fibromodulin, MRPS12, RPL13, Nidogen-2, Claudin-11, MGP, CTHRC1, Matrilin-2, Keratin 7, ECM1, LAMG1, Tropomyosin-1, MALL, Fibulin-2, COL6A1, COL8A1, Keratin 13, Fibulin-1, Collagen II, VILL, ARH, Tubulin beta …
17	channel activity	559	1.73989e-17	2.58199e-15	1.73989e-17	2.58199e-15	85	GJC1, RAB6IP1, Kv4.3 channel, CACNA1E, GRID1, Cacng6, CALM3, CACNA2D1, Nav1.6, CACNG1, FXYD6, SLICK, HCN3, SCN9A, NR2C, KV1.5, SCN2A, GRIK4, KCNK10, GLRA3, TM150C, KCNQ3, Kv2.1, CCG4, SCN3A, GRID2, Neurocalcin delta, MLP, Calmodulin, TTYH2, KCNH7, nAChR gamma, ACCN4, TMEM16H, Connexin 45, LRRC55, TRPC1, CACNB4, Kir2.3, GRIK5, Ryanodine receptor 3, Kv1.2, KV1.6, N-type Ca(II) channel alpha1B, CACN…	0.545544	0.719136	29	CLCA1, KCNK7, KCNK6, CLCA4, CFTR, ANO9, CLIC6, KCNE4, KCNK5, FXYD5, Mcoln3, SAT-1, KCNE3, Hepsin, APOL1, Kir3.4, SK4/IK1, FAM38B, Aquaporin 3, TMC5, CLIC5, TMEM37, GABA-A receptor epsilon subunit, GABRP, IP3R3, Claudin-4, TRPM6, Ferroportin 1, CLCA2
18	passive transmembrane transporter activity	560	1.94453e-17	2.59413e-15	1.94453e-17	2.59413e-15	85	GJC1, RAB6IP1, Kv4.3 channel, CACNA1E, GRID1, Cacng6, CALM3, CACNA2D1, Nav1.6, CACNG1, FXYD6, SLICK, HCN3, SCN9A, NR2C, KV1.5, SCN2A, GRIK4, KCNK10, GLRA3, TM150C, KCNQ3, Kv2.1, CCG4, SCN3A, GRID2, Neurocalcin delta, MLP, Calmodulin, TTYH2, KCNH7, nAChR gamma, ACCN4, TMEM16H, Connexin 45, LRRC55, TRPC1, CACNB4, Kir2.3, GRIK5, Ryanodine receptor 3, Kv1.2, KV1.6, N-type Ca(II) channel alpha1B, CACN…	0.549517	0.719136	29	CLCA1, KCNK7, KCNK6, CLCA4, CFTR, ANO9, CLIC6, KCNE4, KCNK5, FXYD5, Mcoln3, SAT-1, KCNE3, Hepsin, APOL1, Kir3.4, SK4/IK1, FAM38B, Aquaporin 3, TMC5, CLIC5, TMEM37, GABA-A receptor epsilon subunit, GABRP, IP3R3, Claudin-4, TRPM6, Ferroportin 1, CLCA2
19	protein domain specific binding	892	3.7272e-17	4.25474e-15	3.7272e-17	4.25474e-15	114	PAK3, MALS-1, L1CAM (CTF1), KIDINS220, TRIM9, ARHGEF4, GAB2, Chapsyn-110, FZD8, CABIN1, Androgen receptor, Neuroligin 1, TR-alpha, DOCK3, Hap-1, HSPA2, POU3F3 (BRN1), Dystrobrevin alpha, CAPON, FZD3, CALM3, Plexin B3, PMCA2b, SYP, TCEAL7, Syntrophin gamma 2, PAX3, POU3F2 (BRN2), Fyn, NR2C, BASP1, Alpha-actinin 2, L1CAM (CTF2), PROX1, Syntrophin A, MENA, ABBA, MPP2, SCN2A, Syngr3, Caspr1, ICA1L, T…	0.0137831	0.112526	62	MYH9, TGM2, Syk, CARD7, LLGL2, p63, SH3BP1, TCF12, PERC, E-cadherin, ETS2, CHP2, ITGB1, CFTR, NOL3, Par-4, ED-CADH1, Alpha-parvin, Tropomyosin-1, NDFIP2, Ikaros, Caspase-10, OSTF1, SHP-1, PLSCR3, HDAC1, RPH3AL, Tubulin beta 1, E-cadherin (CTF1), CRM1, Myosin ID, ADAM12, E-cadherin (CTF2), ARHGEF16, SP100, DDC, NCOA3 (pCIP/SRC3), JAM1, Caspase-1, Caspase-8, p22-phox, Fibronectin, PKC-delta, HNF3-a…
20	metal ion transmembrane transporter activity	525	1.44184e-15	1.42646e-13	1.44184e-15	1.42646e-13	78	SLC4A3, RAB6IP1, Kv4.3 channel, CACNA1E, ATP1B2, Cacng6, SLC4A4, SLC4A8, CACNA2D1, Nav1.6, PMCA2b, CACNG1, SLICK, HCN3, SCN9A, NR2C, KV1.5, SCN2A, GRIK4, HYPH, KCNK10, SLC41A1, KCNQ3, Kv2.1, CCG4, SCN3A, MLP, KCNH7, ACCN4, ATP13A4, LRRC55, TRPC1, CACNB4, Kir2.3, GRIK5, Ryanodine receptor 3, Kv1.2, KV1.6, N-type Ca(II) channel alpha1B, CACNB1, ATP1A3, GAT1, TMEM28, CNGA3, GluR5, SLC4A10, SLC17A7, …	0.407496	0.624477	29	TfR1, MYH9, ZIP2, KCNK7, KCNK6, SLC6A14, KCNE4, NET, KCNK5, Slc39a14 (Zip14), Mcoln3, NKCC1, KCNE3, SLC5A1, SLC6A20, Hepsin, GlyT2, Kir3.4, SK4/IK1, SLC22A3, NRAMP1, TMEM37, ASCT2 (SLC1A5), IP3R3, SLC38A1, NPAL1, TRPM6, Ferroportin 1, Slc17a4
21	cation channel activity	364	2.18793e-15	2.02931e-13	2.18793e-15	2.02931e-13	62	RAB6IP1, Kv4.3 channel, CACNA1E, Cacng6, CACNA2D1, Nav1.6, CACNG1, SLICK, HCN3, SCN9A, NR2C, KV1.5, SCN2A, GRIK4, KCNK10, KCNQ3, Kv2.1, CCG4, SCN3A, MLP, KCNH7, nAChR gamma, ACCN4, LRRC55, TRPC1, CACNB4, Kir2.3, GRIK5, Ryanodine receptor 3, Kv1.2, KV1.6, N-type Ca(II) channel alpha1B, CACNB1, TMEM28, CNGA3, GluR5, GluR3, CNR1, Kir1.2, Polycystin, GluR7, Kv5.1, NCS-1, Kir2.1, HCN4, nAChR alpha-1, …	0.910779	0.98132	14	KCNK7, KCNK6, KCNE4, KCNK5, Mcoln3, KCNE3, Hepsin, Kir3.4, SK4/IK1, FAM38B, TMEM37, IP3R3, TRPM6, Ferroportin 1
22	PDZ domain binding	131	3.1935e-15	2.78774e-13	3.1935e-15	2.78774e-13	35	MALS-1, L1CAM (CTF1), KIDINS220, Chapsyn-110, FZD8, Neuroligin 1, Dystrobrevin alpha, CAPON, FZD3, PMCA2b, Syntrophin gamma 2, NR2C, L1CAM (CTF2), Syntrophin A, MPP2, FZD9, GRID2, ERC2/CAST, Citron, SSTR2, Kir2.3, GRIK5, GluR3, BAI1, mGluR5, NEPH2, GluR6, TSLC1, L1CAM, FLJ45455, GluR1, PMCA4, GluR2, DOCK4, ACCN3 (ASIC3)	0.821191	0.917756	5	LLGL2, CFTR, ARHGEF16, JAM1, LEC1
23	fibronectin binding	40	1.7818e-14	2.18202e-12	0.179458	0.386471	4	mGluR1, VEGF-A, IBP5, Tenascin-C	1.7818e-14	2.18202e-12	19	Syndecan-4, Cathepsin L, p16 IBP3, FSRP, ITGB1, Fibulin-1, MMP-13, CTGF, ITGA4, IBP6, MAGP1, SFRP2, Cathepsin S, Cathepsin V, Cathepsin K, LOXL3, p29 IBP3, IBP3, MMP-2
24	ion binding	7065	2.48711e-14	1.94257e-12	2.48711e-14	1.94257e-12	514	FAM134B, ZHX2, Metallothionein-III, PAK3, MOXD1, PIRT, MGMT, ZNF560, PCDHB5, GALNT15, Alpha crystallin B, NOTCH1 (NICD), CDO1, RhoN, PCDHB14, DNAH5, L1CAM (CTF1), KIAA1510, Alpha-fodrin, SYT14, ZNF483, TRIM9, ARHGEF4, GAB2, CPNE2, GRK4, ABCA3, Pappalysin-2, ERK4, XPR1, BAIAP3, CRB1, TRIM46, RKHD3, Androgen receptor, TR-alpha, FYCO1, DDR1, CADPS, GABT, MOBKL1A, Kv4.3 channel, PP2A cat (beta), DOCK…	2.17439e-07	1.44234e-05	449	RASSF5, GSTP1, APOB, SLFN5, FR-beta, MYH9, TGM2, Syk, MMP-12, COX-2 (PTGS2), EDIL3, ZFP36L2, Aminopeptidase P2, EHD4, CARD7, Profilin I, ABCA5, Rab20, T-plastin, ITGA1, SMP30, MMP-2 (62kDa), FGD2, GALNT5, CLCA1, SLIT3, p63, P3H1, TMEM2, FIC1, EPAS1, ACOT11, ALDOB, Dectin-1, p16 IBP3, E-cadherin, MGAT4A, Fibrillin 1, C9orf167, LTBP3, Tbc1d9, CLCA4, CHP2, Chk2, FACVL1, Factor H, ADAMDEC1, OAS1, Mat…
25	ligand-gated channel activity	161	9.09517e-14	6.13511e-12	9.09517e-14	6.13511e-12	37	GRID1, CALM3, HCN3, NR2C, GRIK4, GLRA3, GRID2, Neurocalcin delta, Calmodulin, KCNH7, nAChR gamma, Kir2.3, GRIK5, Ryanodine receptor 3, CNGA3, GluR5, GluR3, SLC17A7, Kir1.2, GluR7, Kir2.1, HCN4, nAChR alpha-1, NR2A, GluR6, GABA-A receptor alpha-3 subunit, NR2B, NR1, BNaC2 (ASIC1a), GABA-A receptor beta-1 subunit, GluR1, Aquaporin 1, GluR2, CALM2, Ryanodine receptor 1, GABA-A receptor beta-3 subuni…	0.467606	0.66772	9	KCNK6, CLCA4, CFTR, Mcoln3, Kir3.4, GABA-A receptor epsilon subunit, GABRP, IP3R3, CLCA2
26	ligand-gated ion channel activity	161	9.09517e-14	6.13511e-12	9.09517e-14	6.13511e-12	37	GRID1, CALM3, HCN3, NR2C, GRIK4, GLRA3, GRID2, Neurocalcin delta, Calmodulin, KCNH7, nAChR gamma, Kir2.3, GRIK5, Ryanodine receptor 3, CNGA3, GluR5, GluR3, SLC17A7, Kir1.2, GluR7, Kir2.1, HCN4, nAChR alpha-1, NR2A, GluR6, GABA-A receptor alpha-3 subunit, NR2B, NR1, BNaC2 (ASIC1a), GABA-A receptor beta-1 subunit, GluR1, Aquaporin 1, GluR2, CALM2, Ryanodine receptor 1, GABA-A receptor beta-3 subuni…	0.467606	0.66772	9	KCNK6, CLCA4, CFTR, Mcoln3, Kir3.4, GABA-A receptor epsilon subunit, GABRP, IP3R3, CLCA2
27	inorganic molecular entity transmembrane transporter activity	1010	1.07543e-13	6.93889e-12	1.07543e-13	6.93889e-12	115	GJC1, XPR1, SLC4A3, RAB6IP1, Kv4.3 channel, CACNA1E, OATP-F, ATP1B2, GRID1, Cacng6, CALM3, SLC4A4, MPC1, SLC4A8, CACNA2D1, Nav1.6, PMCA2b, CACNG1, FXYD6, SLICK, HCN3, SCN9A, NR2C, KV1.5, SCN2A, GRIK4, HYPH, KCNK10, SLC41A1, GLRA3, KCNQ3, Kv2.1, CCG4, SCN3A, GRID2, Neurocalcin delta, MLP, Calmodulin, SLC16A9, TTYH2, SLC16A14, KCNH7, nAChR gamma, SN1, AGTPBP1, ACCN4, ATP13A4, TMEM16H, Connexin 45, …	0.0641194	0.236292	64	TfR1, FR-beta, MYH9, CLCA1, ZIP2, KCNK7, SLC7A8, KCNK6, CLCA4, FACVL1, CFTR, FR-alpha, ANO9, CLIC6, STRA6, SLC6A14, SLC25A10, KCNE4, GLUT9 (SLC2A9), NET, KCNK5, Slc39a14 (Zip14), FXYD5, MATP, MRP3, Mcoln3, SAT-1, NKCC1, KCNE3, SLC5A1, SLC6A20, SLC38A2, Hepsin, GlyT2, RBP4, TAT1, APOL1, SLC38A10, Kir3.4, SK4/IK1, SLC22A3, FAM38B, Embigin, Aquaporin 3, ABCC6, TMC5, SLC16A5, NRAMP1, CLIC5, TMEM37, G…
28	collagen binding	93	1.30196e-13	1.38182e-11	0.0137775	0.0743484	11	DDR1, COL5A3, mGluR1, MAP-1A, CD44 (ICD), SPOCK2, CD44, SPARCL1, CD44 soluble, CD44 (EXT), GPR56	1.30196e-13	1.38182e-11	27	MMP-12, Cathepsin L, ITGA1, P3H1, Collagen XIV, Lumican, BETA-IG-H3, ITGB1, Nidogen-2, MMP-13, DSPP, C1QTNF1, ITGA2, p140 FINC, Decorin, HSP47, PCOLCE, Fibronectin, Nidogen, DREG, Osteonectin, Cathepsin S, Cathepsin V, Cathepsin K, p110 FINC, ITGA11, Perlecan
29	kinase binding	900	7.08642e-13	4.38177e-11	7.08642e-13	4.38177e-11	104	Angiopoietin 1, RhoN, KIDINS220, C1orf88, GAB2, ERK4, Chapsyn-110, BETA-PIX, CADPS, MOBKL1A, CDK5R1 (p25), N-cadherin, Doublecortin, IGSF9B, HDAC9, CALM3, N-cadherin (CTF1), BICD1, TRIB2, N-cadherin (CTF2), GPRC5B, SV2A, CDK5R1 (p35), Calsequestrin 2 (cardiac muscle), MARKK, KV1.5, CRMP2, Kif2a, DIRAS1, Tau (MAPT), RASGRF1, AP180, CD44 (ICD), NOR1, KCNQ3, ERK3, Neuregulin 3, KIAA0555, SORBS1, Syn…	0.0436497	0.20507	59	Syndecan-4, GSTP1, MYH9, Syk, p15, CD28, Chk2, EMP2, ITGB1, ACTA2, NOL3, Par-4, SGK1, ChREBP, FAM83B, p90RSK2(RPS6KA3), PTAFR, Cyclin D1, ACE1, Aurora-B, SHP-1, CD45, NKCC1, RPS7, Plakoglobin, Samd5, TRAF3, Caveolin-1, ITGB2, KIF13B, PRKCSH, Beta-arrestin1, ARHGEF16, B4GT1, SP100, Plakophilin 2, Caspase-1, PKC-delta, IRS-1, HCLS1, GATA-6, XBP1, eEF1A1, 14-3-3 sigma, SDPR, Thy-1, RPS6, TGF-beta re…
30	ion transmembrane transporter activity	1069	9.56144e-13	5.34348e-11	9.56144e-13	5.34348e-11	117	GJC1, XPR1, SLC4A3, RAB6IP1, Kv4.3 channel, CACNA1E, OATP-F, ATP1B2, GRID1, Cacng6, CALM3, SLC4A4, MPC1, SLC4A8, CACNA2D1, Nav1.6, PMCA2b, CACNG1, FXYD6, SLICK, HCN3, SCN9A, SLC22A17, NR2C, KV1.5, SCN2A, GRIK4, HYPH, KCNK10, SLC41A1, GLRA3, KCNQ3, Kv2.1, CCG4, SCN3A, GRID2, Neurocalcin delta, MLP, Calmodulin, SLC16A9, TTYH2, SLC16A14, KCNH7, nAChR gamma, SN1, AGTPBP1, ACCN4, ATP13A4, TMEM16H, Con…	0.0905482	0.289066	66	TfR1, FR-beta, MYH9, CLCA1, ZIP2, KCNK7, SLC7A8, FIC1, KCNK6, CLCA4, FACVL1, CFTR, FR-alpha, ANO9, CLIC6, SLC6A14, SLC25A10, KCNE4, GLUT9 (SLC2A9), NET, KCNK5, Slc39a14 (Zip14), FXYD5, MATP, MRP3, Mcoln3, SAT-1, NKCC1, Calcyclin, KCNE3, SLC5A1, SLC6A20, SLC38A2, Hepsin, GlyT2, TAT1, ALDP, APOL1, ATP10B, SLC38A10, Kir3.4, SK4/IK1, SLC25A24, SLC22A3, FAM38B, Embigin, ABCC6, TMC5, SLC16A5, NRAMP1, C…
31	voltage-gated channel activity	226	9.72196e-13	5.34348e-11	9.72196e-13	5.34348e-11	43	Kv4.3 channel, CACNA1E, Cacng6, CACNA2D1, Nav1.6, CACNG1, SLICK, HCN3, SCN9A, NR2C, KV1.5, SCN2A, KCNK10, KCNQ3, Kv2.1, CCG4, SCN3A, MLP, KCNH7, LRRC55, CACNB4, Kir2.3, Kv1.2, KV1.6, N-type Ca(II) channel alpha1B, CACNB1, CNGA3, GluR5, CNR1, Kir1.2, Kv5.1, NCS-1, Kir2.1, HCN4, NR2A, SNAP-25, CLCN4, SCN3B, NR2B, NR1, CLIC4, SCN7A, Ryanodine receptor 1	0.841219	0.933906	9	KCNK7, KCNK6, CLIC6, KCNE4, KCNK5, KCNE3, Kir3.4, CLIC5, TMEM37
32	voltage-gated ion channel activity	226	9.72196e-13	5.34348e-11	9.72196e-13	5.34348e-11	43	Kv4.3 channel, CACNA1E, Cacng6, CACNA2D1, Nav1.6, CACNG1, SLICK, HCN3, SCN9A, NR2C, KV1.5, SCN2A, KCNK10, KCNQ3, Kv2.1, CCG4, SCN3A, MLP, KCNH7, LRRC55, CACNB4, Kir2.3, Kv1.2, KV1.6, N-type Ca(II) channel alpha1B, CACNB1, CNGA3, GluR5, CNR1, Kir1.2, Kv5.1, NCS-1, Kir2.1, HCN4, NR2A, SNAP-25, CLCN4, SCN3B, NR2B, NR1, CLIC4, SCN7A, Ryanodine receptor 1	0.841219	0.933906	9	KCNK7, KCNK6, CLIC6, KCNE4, KCNK5, KCNE3, Kir3.4, CLIC5, TMEM37
33	inorganic cation transmembrane transporter activity	707	2.06108e-12	1.09237e-10	2.06108e-12	1.09237e-10	87	SLC4A3, RAB6IP1, Kv4.3 channel, CACNA1E, ATP1B2, Cacng6, SLC4A4, SLC4A8, CACNA2D1, Nav1.6, PMCA2b, CACNG1, SLICK, HCN3, SCN9A, NR2C, KV1.5, SCN2A, GRIK4, HYPH, KCNK10, SLC41A1, KCNQ3, Kv2.1, CCG4, SCN3A, MLP, KCNH7, nAChR gamma, AGTPBP1, ACCN4, ATP13A4, LRRC55, TRPC1, CACNB4, Kir2.3, GRIK5, Ryanodine receptor 3, Kv1.2, KV1.6, N-type Ca(II) channel alpha1B, CACNB1, ATP1A3, GAT1, TMEM28, CNGA3, Glu…	0.825865	0.921357	32	TfR1, MYH9, ZIP2, KCNK7, KCNK6, SLC6A14, KCNE4, GLUT9 (SLC2A9), NET, KCNK5, Slc39a14 (Zip14), MATP, Mcoln3, NKCC1, KCNE3, SLC5A1, SLC6A20, Hepsin, GlyT2, Kir3.4, SK4/IK1, SLC22A3, FAM38B, NRAMP1, TMEM37, ASCT2 (SLC1A5), IP3R3, SLC38A1, NPAL1, TRPM6, Ferroportin 1, Slc17a4
34	protein kinase binding	811	3.41763e-12	1.74889e-10	3.41763e-12	1.74889e-10	95	Angiopoietin 1, RhoN, KIDINS220, C1orf88, GAB2, ERK4, BETA-PIX, CADPS, CDK5R1 (p25), N-cadherin, Doublecortin, HDAC9, CALM3, N-cadherin (CTF1), BICD1, TRIB2, N-cadherin (CTF2), GPRC5B, SV2A, CDK5R1 (p35), Calsequestrin 2 (cardiac muscle), MARKK, KV1.5, CRMP2, Kif2a, DIRAS1, Tau (MAPT), RASGRF1, AP180, CD44 (ICD), NOR1, KCNQ3, ERK3, Neuregulin 3, SORBS1, Syntaxin 1B, Calmodulin, Endophilin A1, Bet…	0.0409768	0.20507	54	Syndecan-4, GSTP1, MYH9, Syk, p15, CD28, Chk2, EMP2, ITGB1, ACTA2, Par-4, SGK1, ChREBP, FAM83B, p90RSK2(RPS6KA3), PTAFR, Cyclin D1, ACE1, SHP-1, CD45, NKCC1, RPS7, Plakoglobin, Samd5, TRAF3, Caveolin-1, ITGB2, KIF13B, PRKCSH, Beta-arrestin1, ARHGEF16, B4GT1, Plakophilin 2, PKC-delta, IRS-1, HCLS1, GATA-6, XBP1, eEF1A1, 14-3-3 sigma, SDPR, Thy-1, RPS6, TGF-beta receptor type II, CBLC, HSP27, Rhov,…
35	cadherin binding	335	6.16003e-12	6.12923e-10	0.934505	1	13	chTOG, Alpha-fodrin, Calponin-3, CDK5R1 (p25), N-cadherin, CDK5R1 (p35), Delta-catenin, RDX (radixin), Alpha-N-catenin, PFKP, APC protein, HSPA1A, HSPA1B	6.16003e-12	6.12923e-10	51	MYH9, EHD4, Profilin I, TBC1D2, TMEM2, E-cadherin, PPL(periplakin), ITGB1, Ep-CAM, Plakophilin 3, Alpha-parvin, P-cadherin, Calgizzarin, Cingulin, Enthoprotin, TRIM29, FXYD5, MCP, LL5beta, Testin, Calponin-2, CLIM1, Plakophilin 1, Olfactomedin-4, MYO1B, EPLIN, Plakoglobin, Cadherin 11, TACSTD2 (TROP2), EIF2S3, EFHD2, ARHGEF16, Plakophilin 2, JAM1, Cadherin 7, VASP, Envoplakin, Filamin B (TABP), M…
36	voltage-gated cation channel activity	162	1.38315e-11	6.84199e-10	1.38315e-11	6.84199e-10	34	Kv4.3 channel, CACNA1E, Cacng6, CACNA2D1, CACNG1, SLICK, HCN3, NR2C, KV1.5, KCNQ3, Kv2.1, CCG4, MLP, KCNH7, LRRC55, CACNB4, Kir2.3, Kv1.2, KV1.6, N-type Ca(II) channel alpha1B, CACNB1, CNGA3, GluR5, CNR1, Kir1.2, Kv5.1, NCS-1, Kir2.1, HCN4, NR2A, SNAP-25, NR2B, NR1, Ryanodine receptor 1	0.930394	0.987458	5	KCNK6, KCNE4, KCNK5, KCNE3, Kir3.4
37	calmodulin binding	228	2.14577e-11	1.0272e-09	2.14577e-11	1.0272e-09	41	Alpha-fodrin, Calponin-3, CAMSAP1, Neuromodulin, PMCA2b, Cep97, BASP1, Syntrophin A, ARPP- 21, MAP6, Adenylate cyclase type I, KCNQ3, SCN3A, PHK alpha (muscle), Adenylate cyclase type VIII, MLP, MYH3, MUNC13-2, IQGAP2, Spata17, Beta adducin, IP3KB, Ryanodine receptor 3, SPTA2(p120), CaMK II beta, MUNC13-1, Synaptotagmin I, Myosin X, mGluR5, Titin, NCX3, eEF1A1, SK3, CAMKV, Myosin Va, MAP2, VAMP2,…	0.143063	0.352605	16	MYH9, RGS4, DAPK2, Calponin-1, MYO1C, Calponin-2, MYO1B, MYH14, Myosin ID, RGS2, SK4/IK1, MYLK1, eEF1A1, MYO1E, Beta-fodrin, Myosin IF
38	actin binding	483	3.11549e-11	1.44481e-09	3.11549e-11	1.44481e-09	65	Alpha-fodrin, MYBPC1, Calponin-3, Beta TnTF, Spir-1, Syntrophin gamma 1, Kindlin-2, TMSB15B, MAP-1A, Syntrophin gamma 2, PACGR, CDK5R1 (p35), CAP2, Profilin II, Alpha-actinin 2, MYL4, Syntrophin A, MENA, ABBA, TMSL8, Tau (MAPT), MAP-1B, RDX (radixin), Neurocalcin delta, Spectrin beta 4, MLP, MYH3, SORBS1, IQGAP2, Beta adducin, Troponin I, fast skeletal muscle, PHACTR3, Alpha dystroglycan, SPTA2(p…	3.32888e-05	0.00112757	47	MYH9, Profilin I, T-plastin, C19orf21, Transgelin, PHACTR2, ITGB1, Alpha-actinin 4, EPS8L3, SVIL, Par-4, Alpha-parvin, Tropomyosin-1, ACE1, Cingulin, NET, Calponin-1, FXYD5, VILL, MTS1 (S100A4), HOOK1, MYO1C, Calponin-2, MYO1B, EPLIN, MYH14, Myosin ID, CORO2A, LSP1, Villin 1, Myopodin, POF1B, VASP, MYLK1, HCLS1, Smoothelin, Filamin B (TABP), MYO1E, MYO7B, Tensin 4, Beta-fodrin, 4.1N, Ajuba, MYH7B…
39	anion binding	3311	3.75626e-11	1.68918e-09	3.75626e-11	1.68918e-09	267	PAK3, PIRT, RhoN, DNAH5, L1CAM (CTF1), SYT14, ARHGEF4, GAB2, CPNE2, GRK4, ABCA3, ERK4, XPR1, BAIAP3, FYCO1, DDR1, CADPS, GABT, DOCK3, Synaptotagmin IV, HSPA2, Chordin, Rab-30, X11-like, RAB39B, KAL1, ACBD7, Factor H, GGTA1, ACTC, DNAH7, Kindlin-2, Ephrin-A receptor 7, COL5A3, PLA2G4C, GATSL2, PALM3, LPAR4, Tubulin beta 2B, Tau tubulin kinase 1, Semaphorin 5A, TRIB2, Neuromodulin, Nav1.6, PMCA2b, …	0.000176389	0.00419121	217	GSTP1, APOB, SLFN5, FR-beta, MYH9, TGM2, Syk, EHD4, CARD7, Profilin I, ABCA5, Rab20, FGD2, P3H1, FIC1, ACOT11, ALDOB, Fibrillin 1, C9orf167, Chk2, FACVL1, Factor H, OAS1, Matrilysin (MMP-7), ACTA2, SAMHD1, DAPK2, MMACHC, MxA, ADAM-TS1, ZCCHC2, CFTR, FR-alpha, VEGFR-1, SGK1, OAS3, ACSL1, APOA4, FGD6, p90RSK2(RPS6KA3), PTAFR, Annexin XI, ARAP1, PLK2, GUCY1A3, ACE1, JFC1, PDE5A, Aurora-B, Coagulatio…
40	transmitter-gated ion channel activity	62	6.38053e-11	2.70534e-09	6.38053e-11	2.70534e-09	20	GRID1, NR2C, GRIK4, GLRA3, GRID2, nAChR gamma, GRIK5, GluR5, GluR3, GluR7, nAChR alpha-1, NR2A, GluR6, GABA-A receptor alpha-3 subunit, NR2B, NR1, GABA-A receptor beta-1 subunit, GluR1, GluR2, GABA-A receptor beta-3 subunit	0.964389	1	1	GABA-A receptor epsilon subunit
41	transmitter-gated channel activity	62	6.38053e-11	2.70534e-09	6.38053e-11	2.70534e-09	20	GRID1, NR2C, GRIK4, GLRA3, GRID2, nAChR gamma, GRIK5, GluR5, GluR3, GluR7, nAChR alpha-1, NR2A, GluR6, GABA-A receptor alpha-3 subunit, NR2B, NR1, GABA-A receptor beta-1 subunit, GluR1, GluR2, GABA-A receptor beta-3 subunit	0.964389	1	1	GABA-A receptor epsilon subunit
42	cation transmembrane transporter activity	769	7.6353e-11	3.14744e-09	7.6353e-11	3.14744e-09	88	SLC4A3, RAB6IP1, Kv4.3 channel, CACNA1E, ATP1B2, Cacng6, SLC4A4, SLC4A8, CACNA2D1, Nav1.6, PMCA2b, CACNG1, SLICK, HCN3, SCN9A, NR2C, KV1.5, SCN2A, GRIK4, HYPH, KCNK10, SLC41A1, KCNQ3, Kv2.1, CCG4, SCN3A, MLP, KCNH7, nAChR gamma, SN1, AGTPBP1, ACCN4, ATP13A4, LRRC55, TRPC1, CACNB4, Kir2.3, GRIK5, Ryanodine receptor 3, Kv1.2, KV1.6, N-type Ca(II) channel alpha1B, CACNB1, ATP1A3, GAT1, TMEM28, CNGA3…	0.867386	0.951018	34	TfR1, MYH9, ZIP2, KCNK7, SLC7A8, KCNK6, SLC6A14, KCNE4, GLUT9 (SLC2A9), NET, KCNK5, Slc39a14 (Zip14), MATP, Mcoln3, NKCC1, KCNE3, SLC5A1, SLC6A20, SLC38A2, Hepsin, GlyT2, Kir3.4, SK4/IK1, SLC22A3, FAM38B, NRAMP1, TMEM37, ASCT2 (SLC1A5), IP3R3, SLC38A1, NPAL1, TRPM6, Ferroportin 1, Slc17a4
43	extracellular ligand-gated ion channel activity	76	5.48133e-10	1.98397e-08	5.48133e-10	1.98397e-08	21	GRID1, NR2C, GRIK4, GLRA3, GRID2, nAChR gamma, GRIK5, GluR5, GluR3, SLC17A7, GluR7, nAChR alpha-1, NR2A, GluR6, GABA-A receptor alpha-3 subunit, NR2B, NR1, GABA-A receptor beta-1 subunit, GluR1, GluR2, GABA-A receptor beta-3 subunit	0.912762	0.981836	2	GABA-A receptor epsilon subunit, GABRP
44	extracellular matrix structural constituent conferring tensile strength	46	6.33095e-10	5.66453e-08	0.927678	1	1	COL5A3	6.33095e-10	5.66453e-08	16	Collagen XIV, BPAG2, COL6A1, COL8A1, Collagen II, COL6A3, COL18A1, Collagen VII, COL5A1, COL5A2, Collagen XXI, COL6A2, COL8A2, COL9A1, Collagen XII, COL15A1
45	cell adhesion mediator activity	66	6.40462e-10	5.66453e-08	0.0103154	0.0579852	9	NGL-1, Calponin-3, Plexin B3, NFASC-ECD, CD200 (OX-2), Contactin 2, NRCAM, DSCAML1, Neurofascin	6.40462e-10	5.66453e-08	19	ITGA1, ITGB1, Ep-CAM, Plakophilin 3, OX-2 receptor 1, Calgizzarin, TRIM29, CLIM1, EMILIN-1, ITGA2, Plakoglobin, TACSTD2 (TROP2), Plakophilin 2, Embigin, Desmoglein 2, DSC2, BCAM, ITGA11, Desmoplakin
46	integrin binding	160	9.59533e-10	8.03988e-08	0.00142406	0.0136342	19	L1CAM (CTF1), ERBIN, sVCAM1, ADAM23, Alpha-actinin 2, L1CAM (CTF2), ADAM11, VCAM1, Tenascin-R, GFAP, ITGB8, GPNMB (Osteoactivin), ADAM22, Neuregulin 1, FRMD5, ADAM20, L1CAM, FGF1, ITGA7	9.59533e-10	8.03988e-08	30	MYH9, Syk, EDIL3, P4HB, Fibrillin 1, EMP2, BETA-IG-H3, ITGB1, Alpha-actinin 4, Fibulin-1, EMILIN-1, ITGA2, CTGF, COL5A1, ITGB2, DAB2, GPNMB (Osteoactivin), ITGA5, Fibronectin, WISP1, LAMB1, SFRP2, mADAMTS5, Thy-1, ITGB6, LI-cadherin, IGF-2, Aggrecanase-2, Perlecan, Tetraspanin-8
47	ligand-gated cation channel activity	119	1.38469e-09	4.89258e-08	1.38469e-09	4.89258e-08	26	HCN3, NR2C, GRIK4, KCNH7, nAChR gamma, Kir2.3, GRIK5, Ryanodine receptor 3, CNGA3, GluR5, GluR3, Kir1.2, GluR7, Kir2.1, HCN4, nAChR alpha-1, NR2A, GluR6, NR2B, NR1, BNaC2 (ASIC1a), GluR1, Aquaporin 1, GluR2, Ryanodine receptor 1, ACCN3 (ASIC3)	0.87514	0.956502	4	KCNK6, Mcoln3, Kir3.4, IP3R3
48	proteoglycan binding	55	1.50434e-09	1.19746e-07	0.000182718	0.00224094	11	Chordin, Factor H, COL5A3, Semaphorin 5A, GPC2, LRRTM4, ATP1A3, GPNMB (Osteoactivin), Tenascin-C, PTPR-sigma, Pleiotrophin (OSF1)	1.50434e-09	1.19746e-07	17	Cathepsin L, Factor H, Collagen II, CD45, Gpc6, ITGA2, COL5A1, GPNMB (Osteoactivin), Fibronectin, Nidogen, Glypican-3, Cathepsin S, Cathepsin V, Cathepsin K, SLIT1, SLIT2, HPSE2
49	sodium ion transmembrane transporter activity	182	1.53781e-09	5.30722e-08	1.53781e-09	5.30722e-08	33	SLC4A3, ATP1B2, SLC4A4, SLC4A8, Nav1.6, HCN3, SCN9A, SCN2A, GRIK4, SLC41A1, SCN3A, ACCN4, GRIK5, ATP1A3, GAT1, GluR5, SLC4A10, SLC17A7, SLC1A2/EAAT2, GluR7, HCN4, ATP1A2, NCX3, SLC25A18, GluR6, SLC6A11, SCN3B, GLAST1/EAAT1, BNaC2 (ASIC1a), SCN7A, GluR2, SLC10A4, ACCN3 (ASIC3)	0.35499	0.576876	11	MYH9, SLC6A14, NET, NKCC1, SLC5A1, SLC6A20, GlyT2, SLC22A3, ASCT2 (SLC1A5), SLC38A1, Slc17a4
50	structural constituent of cytoskeleton	137	1.63717e-09	5.52173e-08	1.63717e-09	5.52173e-08	28	Alpha-fodrin, MYBPC1, ERBIN, BICD1, Tubulin beta 2B, FRMD3, ACTA1, Tubulin beta 3, Spectrin beta 4, Beta adducin, Ankyrin-B, Desmuslin, GFAP, Alpha-internexin, SPTA2(p120), Tubulin alpha 1A, NEFM, CaMK II beta, Troponin T, cardiac, Vimentin, FRMD5, HIP1, Titin, Alpha-N-catenin, LRRIQ1, DAL1, Tubulin beta 2, Tubulin beta 4	0.000288161	0.0064613	18	T-plastin, Keratin 15, Willin, PPL(periplakin), Tropomyosin-1, VILL, Tubulin beta 1, CYFRA 21-1, Keratin 19, Beta-fodrin, 4.1N, Tubulin beta 2, Tubulin beta 4, EHM2, TPA-KRT19, MIR (Idol), Keratin 5, Desmoplakin

## Sheet: Go Process
Enrichment analysis report
Enrichment by GO Processes					CON VS BPD DOWN				CON vs BPD up
#	Processes	Total	min(pValue)	Min FDR	p-value	FDR	In Data	Network Objects from Active Data	p-value	FDR	In Data	Network Objects from Active Data
1	nervous system development	3577	6.97206e-141	6.28113e-137	6.97206e-141	6.28113e-137	563	PLP1, ZHX2, Ephrin-B3, Metallothionein-III, PAK3, PCDHB5, NMDA receptor, RhoN, PCDHB14, UNC5B, DNAH5, Dcc, Alpha-fodrin, KIDINS220, ANAPC2, NGL-1, Tubulin beta, GAB2, CACNG, Chapsyn-110, FZD8, CRB1, ISLR2, TRIM46, BETA-PIX, Neuroligin 1, TR-alpha, RAB6IP1, EMX1, DDR1, GABT, LIG-1, FAM126A, ID2, Hap-1, CHL1, SOX11, HEY1, SALL-1, Synaptotagmin IV, Synaptotagmin, N-cadherin, CNTN1 (F3), BAI3, Double…	2.84981e-17	9.48815e-16	292	Syndecan-4, GSTP1, HLA-A34, APOB, Semaphorin 3C, FLRT2, MAL2, HLA-A80, IL-1RI, Tubulin beta, Profilin I, T-plastin, ITGA1, HLA-A23, PDGF-C, MHC Class I alpha chain, p15, SLIT3, C/EBP, PTP-2, p63, P3H1, FIC1, TCF12, alpha-2/beta-1 integrin, HLA-A74, E-cadherin, alpha-11/beta-1 integrin, Mxra8, Fc gamma RII beta, Galpha(q)-specific Class A Orphan/other GPCRs, SEZ6L2, HLA-A1, SPTBN(spectrin1-4), ID1…
2	neurogenesis	2534	5.4542e-109	2.45684e-105	5.4542e-109	2.45684e-105	424	PLP1, ZHX2, Ephrin-B3, Metallothionein-III, PAK3, NMDA receptor, RhoN, UNC5B, Dcc, Alpha-fodrin, KIDINS220, ANAPC2, NGL-1, Tubulin beta, GAB2, CACNG, Chapsyn-110, FZD8, CRB1, ISLR2, TRIM46, BETA-PIX, Neuroligin 1, RAB6IP1, EMX1, DDR1, ID2, Hap-1, CHL1, SOX11, HEY1, SALL-1, Synaptotagmin IV, Synaptotagmin, N-cadherin, CNTN1 (F3), BAI3, Doublecortin, CORIN, Spir-1, TGF-beta 2, FAM65B, SPTBN(spectri…	8.11201e-15	2.24263e-13	217	Syndecan-4, GSTP1, HLA-A34, Semaphorin 3C, FLRT2, HLA-A80, IL-1RI, Tubulin beta, T-plastin, ITGA1, HLA-A23, MHC Class I alpha chain, p15, SLIT3, C/EBP, PTP-2, P3H1, FIC1, TCF12, alpha-2/beta-1 integrin, HLA-A74, E-cadherin, alpha-11/beta-1 integrin, Mxra8, Fc gamma RII beta, HLA-A1, SPTBN(spectrin1-4), ID1, Lumican, GAS1, B3GN6, Laminin 6, Ephrin-A5, ITGB1, Fibromodulin, Galpha(i)-specific peptid…
3	generation of neurons	2385	1.6641e-103	4.9973e-100	1.6641e-103	4.9973e-100	402	PLP1, ZHX2, Ephrin-B3, Metallothionein-III, PAK3, NMDA receptor, RhoN, UNC5B, Dcc, Alpha-fodrin, KIDINS220, ANAPC2, NGL-1, Tubulin beta, GAB2, CACNG, Chapsyn-110, FZD8, CRB1, ISLR2, TRIM46, Neuroligin 1, RAB6IP1, EMX1, DDR1, ID2, Hap-1, CHL1, SOX11, HEY1, SALL-1, Synaptotagmin IV, Synaptotagmin, N-cadherin, CNTN1 (F3), BAI3, Doublecortin, CORIN, Spir-1, TGF-beta 2, FAM65B, SPTBN(spectrin1-4), KAL…	7.05023e-14	1.81915e-12	204	Syndecan-4, HLA-A34, Semaphorin 3C, FLRT2, HLA-A80, IL-1RI, Tubulin beta, T-plastin, ITGA1, HLA-A23, MHC Class I alpha chain, p15, SLIT3, C/EBP, PTP-2, P3H1, FIC1, TCF12, alpha-2/beta-1 integrin, HLA-A74, E-cadherin, alpha-11/beta-1 integrin, Fc gamma RII beta, HLA-A1, SPTBN(spectrin1-4), ID1, Lumican, GAS1, B3GN6, Laminin 6, Ephrin-A5, ITGB1, Fibromodulin, Galpha(i)-specific peptide GPCRs, Lamin…
4	neuron differentiation	1591	1.56722e-89	3.52977e-86	1.56722e-89	3.52977e-86	304	PLP1, Ephrin-B3, PAK3, UNC5B, Dcc, Alpha-fodrin, KIDINS220, Tubulin beta, GAB2, Chapsyn-110, FZD8, CRB1, TRIM46, Neuroligin 1, EMX1, DDR1, ID2, Hap-1, CHL1, SOX11, HEY1, SALL-1, CNTN1 (F3), BAI3, Doublecortin, CORIN, Spir-1, TGF-beta 2, FAM65B, SPTBN(spectrin1-4), KAL1, TMEM108, TLX, B3GN6, HDAC9, ZIC2, CAPON, FZD3, C8orf46, Neurotrimin, CAMSAP1, Galpha(i)-specific peptide GPCRs, Neurexin 1-alpha…	3.34968e-07	3.98913e-06	127	Syndecan-4, Semaphorin 3C, FLRT2, Tubulin beta, T-plastin, ITGA1, SLIT3, C/EBP, PTP-2, FIC1, alpha-2/beta-1 integrin, E-cadherin, alpha-11/beta-1 integrin, Fc gamma RII beta, SPTBN(spectrin1-4), ID1, Lumican, GAS1, B3GN6, Laminin 6, Ephrin-A5, ITGB1, Fibromodulin, Galpha(i)-specific peptide GPCRs, Laminin 12, Galpha(q)-specific nucleotide-like GPCRs, GATA Group, Laminin 8, FR-alpha, Rho GTPase, S…
5	system development	6550	5.03837e-83	9.07814e-80	5.03837e-83	9.07814e-80	680	PLP1, ZHX2, Ephrin-B3, Metallothionein-III, PAK3, MGMT, PCDHB5, NMDA receptor, Angiopoietin 1, CHI3L1, Alpha crystallin B, MALS-1, CDO1, RhoN, PCDHB14, UNC5B, DNAH5, Dcc, KIAA1510, Alpha-fodrin, KIDINS220, ANAPC2, NGL-1, MYBPC1, Tubulin beta, GAB2, CACNG, Pappalysin-2, Chapsyn-110, FZD8, CRB1, ISLR2, TRIM46, THSD1, BETA-PIX, Androgen receptor, Neuroligin 1, ALDR, TR-alpha, RAB6IP1, MAMLD1, EMX1, …	3.54001e-52	9.13422e-50	579	Syndecan-4, GSTP1, HLA-A34, CLMP, KDELR, APOB, Semaphorin 3C, FLRT2, TfR1, MAL2, MYH9, TGM2, Syk, HLA-A80, IRF6, AHR, VWA1, COX-2 (PTGS2), Smooth muscle myosin, ZFP36L2, IL-1RI, Tubulin beta, CHL2, LLGL2, Profilin I, T-plastin, ITGA1, HLA-A23, IRF8, SMP30, PDGF-C, LBH, MHC Class I alpha chain, p15, SLIT3, CD28, C/EBP, PTP-2, p63, CDH1, P3H1, Transgelin, TMEM2, FANCA, Guanylate cyclase, FIC1, EPAS…
6	regulation of trans-synaptic signaling	757	8.53733e-79	1.28188e-75	8.53733e-79	1.28188e-75	195	Ephrin-B3, NMDA receptor, Dcc, ANAPC2, NGL-1, Tubulin beta, CACNG, BAIAP3, Neuroligin 1, GABT, Hap-1, Synaptotagmin IV, Synaptotagmin, N-cadherin, IGSF9B, GRID1, X11-like, TMEM108, PREPL, TLX, DORFIN, NCX, CALM3, Galpha(i)-specific peptide GPCRs, Neurexin 1-alpha, NELF, Galpha(q)-specific nucleotide-like GPCRs, mGluR1, Galpha(q)-specific metabotropic glutamate GPCRs, Tubulin beta 2B, MAP-1A, Angi…	0.00237175	0.010765	57	COX-2 (PTGS2), Tubulin beta, Guanylate cyclase, alpha-2/beta-1 integrin, E-cadherin, alpha-11/beta-1 integrin, Fc gamma RII beta, RGS4, ITGB1, Galpha(i)-specific peptide GPCRs, Laminin 12, Galpha(q)-specific nucleotide-like GPCRs, Rho GTPase, alpha-5/beta-1 integrin, PLK2, Galpha(q)-specific EDG GPCRs, GUCY1A3, GIP, Galpha(s)-specific class A orphan/other GPCRs, alpha-1/beta-1 integrin, CEL, Prof…
7	modulation of chemical synaptic transmission	755	2.43319e-77	3.13151e-74	2.43319e-77	3.13151e-74	193	Ephrin-B3, NMDA receptor, Dcc, ANAPC2, NGL-1, Tubulin beta, CACNG, BAIAP3, Neuroligin 1, GABT, Hap-1, Synaptotagmin IV, Synaptotagmin, N-cadherin, IGSF9B, GRID1, X11-like, TMEM108, PREPL, TLX, DORFIN, NCX, CALM3, Galpha(i)-specific peptide GPCRs, Neurexin 1-alpha, NELF, Galpha(q)-specific nucleotide-like GPCRs, mGluR1, Galpha(q)-specific metabotropic glutamate GPCRs, Tubulin beta 2B, MAP-1A, Angi…	0.00354299	0.0147715	56	COX-2 (PTGS2), Tubulin beta, Guanylate cyclase, alpha-2/beta-1 integrin, E-cadherin, alpha-11/beta-1 integrin, Fc gamma RII beta, RGS4, ITGB1, Galpha(i)-specific peptide GPCRs, Laminin 12, Galpha(q)-specific nucleotide-like GPCRs, Rho GTPase, alpha-5/beta-1 integrin, PLK2, Galpha(q)-specific EDG GPCRs, GUCY1A3, GIP, Galpha(s)-specific class A orphan/other GPCRs, alpha-1/beta-1 integrin, CEL, Prof…
8	central nervous system development	1610	2.07762e-75	2.33966e-72	2.07762e-75	2.33966e-72	285	PLP1, Metallothionein-III, NMDA receptor, DNAH5, Dcc, TR-alpha, EMX1, GABT, ID2, Hap-1, SOX11, SALL-1, Synaptotagmin IV, Synaptotagmin, N-cadherin, CNTN1 (F3), Doublecortin, Chordin, TGF-beta 2, POU3F3 (BRN1), SPTBN(spectrin1-4), TMEM108, TLX, Activin B, ZIC2, SOX10, FZD3, Sirtuin, GGTA1, Neurotrimin, NCX, CALM3, Galpha(i)-specific peptide GPCRs, Neurexin 1-alpha, S1P1 receptor, Ephrin-A receptor…	7.56042e-06	6.85159e-05	122	GSTP1, PDGF-C, SLIT3, alpha-2/beta-1 integrin, E-cadherin, alpha-11/beta-1 integrin, Fc gamma RII beta, Galpha(q)-specific Class A Orphan/other GPCRs, SEZ6L2, SPTBN(spectrin1-4), ID1, RGS4, GAS1, Laminin 6, Ephrin-A5, ITGB1, Galpha(i)-specific peptide GPCRs, Laminin 12, Galpha(q)-specific nucleotide-like GPCRs, GATA Group, Laminin 8, Rho GTPase, TCFbeta1, alpha-5/beta-1 integrin, Actin cytoskelet…
9	neuron development	1304	3.57012e-74	3.57369e-71	3.57012e-74	3.57369e-71	252	PLP1, Ephrin-B3, PAK3, UNC5B, Dcc, Alpha-fodrin, KIDINS220, Tubulin beta, GAB2, Chapsyn-110, CRB1, TRIM46, Neuroligin 1, EMX1, DDR1, ID2, Hap-1, CHL1, HEY1, CNTN1 (F3), BAI3, Doublecortin, Spir-1, TGF-beta 2, FAM65B, SPTBN(spectrin1-4), KAL1, TMEM108, TLX, B3GN6, ZIC2, CAPON, FZD3, Neurotrimin, CAMSAP1, Galpha(i)-specific peptide GPCRs, Neurexin 1-alpha, Plexin B3, EFHD1, Ephrin-A receptor 7, Gal…	8.43317e-07	9.25954e-06	107	Syndecan-4, Semaphorin 3C, FLRT2, Tubulin beta, ITGA1, SLIT3, FIC1, alpha-2/beta-1 integrin, E-cadherin, alpha-11/beta-1 integrin, Fc gamma RII beta, SPTBN(spectrin1-4), Lumican, GAS1, B3GN6, Laminin 6, Ephrin-A5, ITGB1, Fibromodulin, Galpha(i)-specific peptide GPCRs, Laminin 12, Galpha(q)-specific nucleotide-like GPCRs, GATA Group, Laminin 8, FR-alpha, Rho GTPase, SGK1, CTHRC1, alpha-5/beta-1 in…
10	plasma membrane bounded cell projection organization	1641	4.36321e-74	3.93082e-71	4.36321e-74	3.93082e-71	286	PLP1, Ephrin-B3, PAK3, chTOG, UNC5B, RFX2, DNAH5, Dcc, Alpha-fodrin, KIDINS220, ARHGEF4, Tubulin beta, GAB2, TRIM46, BETA-PIX, Neuroligin 1, EMX1, DDR1, Hap-1, CHL1, HEY1, CNTN1 (F3), Doublecortin, Spir-1, TGF-beta 2, Centrin-2, FAM65B, SPTBN(spectrin1-4), KAL1, TMEM108, CCD37, TLX, B3GN6, ZIC2, KAP3, CAPON, C20orf26, FZD3, CAMSAP1, DNAH7, Galpha(i)-specific peptide GPCRs, Neurexin 1-alpha, Plexi…	4.43e-05	0.000336745	120	Syndecan-4, Semaphorin 3C, FLRT2, MYH9, Tubulin beta, ITGA1, FGD2, SLIT3, SH3BP1, alpha-2/beta-1 integrin, E-cadherin, alpha-11/beta-1 integrin, Fc gamma RII beta, SPTBN(spectrin1-4), Lumican, EMP2, GAS1, B3GN6, Laminin 6, Ephrin-A5, ITGB1, Fibromodulin, Galpha(i)-specific peptide GPCRs, Laminin 12, Galpha(q)-specific nucleotide-like GPCRs, GATA Group, Laminin 8, FR-alpha, Rho GTPase, SGK1, CTHRC…
11	multicellular organism development	7397	6.61239e-73	5.41554e-70	6.61239e-73	5.41554e-70	712	PLP1, ZHX2, Ephrin-B3, Metallothionein-III, PAK3, MGMT, PCDHB5, NMDA receptor, Angiopoietin 1, CHI3L1, Alpha crystallin B, MALS-1, CDO1, RhoN, PCDHB14, UNC5B, DNAH5, Dcc, KIAA1510, Alpha-fodrin, KIDINS220, ANAPC2, NGL-1, MYBPC1, Tubulin beta, GAB2, CACNG, Pappalysin-2, Chapsyn-110, FZD8, CRB1, ISLR2, TRIM46, THSD1, BETA-PIX, Androgen receptor, Neuroligin 1, ALDR, TR-alpha, RAB6IP1, MAMLD1, EMX1, …	2.98835e-49	6.16861e-47	621	Syndecan-4, ESE3, GSTP1, HLA-A34, CLMP, KDELR, APOB, Semaphorin 3C, FLRT2, TfR1, MAL2, MYH9, TGM2, Syk, HLA-A80, IRF6, AHR, VWA1, COX-2 (PTGS2), Smooth muscle myosin, EDIL3, ZFP36L2, IL-1RI, MKP-3, Tubulin beta, CHL2, LLGL2, GCNT2, Profilin I, T-plastin, ITGA1, BST2, HLA-A23, IRF8, HIC1/2, SMP30, PDGF-C, LBH, MHC Class I alpha chain, p15, SLIT3, CD28, C/EBP, PTP-2, p63, CDH1, P3H1, IFI17, Transge…
12	cell projection organization	1702	7.27144e-73	5.45903e-70	7.27144e-73	5.45903e-70	290	PLP1, Ephrin-B3, PAK3, chTOG, UNC5B, RFX2, DNAH5, Dcc, Alpha-fodrin, KIDINS220, C1orf88, ARHGEF4, Tubulin beta, GAB2, TRIM46, BETA-PIX, Neuroligin 1, EMX1, DDR1, Hap-1, CHL1, HEY1, CNTN1 (F3), Doublecortin, Spir-1, TGF-beta 2, Centrin-2, FAM65B, SPTBN(spectrin1-4), KAL1, TMEM108, CCD37, TLX, B3GN6, ZIC2, KAP3, CAPON, C20orf26, FZD3, CAMSAP1, DNAH7, Galpha(i)-specific peptide GPCRs, Neurexin 1-alp…	9.00095e-05	0.000636126	122	Syndecan-4, Semaphorin 3C, FLRT2, MYH9, Tubulin beta, ITGA1, FGD2, SLIT3, SH3BP1, alpha-2/beta-1 integrin, E-cadherin, alpha-11/beta-1 integrin, Fc gamma RII beta, SPTBN(spectrin1-4), Lumican, EMP2, GAS1, B3GN6, Laminin 6, Ephrin-A5, ITGB1, Fibromodulin, Galpha(i)-specific peptide GPCRs, Laminin 12, Galpha(q)-specific nucleotide-like GPCRs, NckAP1L, GATA Group, Laminin 8, FR-alpha, Rho GTPase, SG…
13	anatomical structure development	7897	2.76482e-71	1.91602e-68	2.76482e-71	1.91602e-68	739	PLP1, ZHX2, Ephrin-B3, Metallothionein-III, PAK3, MGMT, PCDHB5, GALNT15, NMDA receptor, Angiopoietin 1, CHI3L1, Alpha crystallin B, MALS-1, CDO1, RhoN, PCDHB14, UNC5B, RFX2, DNAH5, Dcc, KIAA1510, Alpha-fodrin, KIDINS220, ANAPC2, NGL-1, MYBPC1, Tubulin beta, GAB2, CACNG, Pappalysin-2, Chapsyn-110, FZD8, CRB1, ISLR2, TRIM46, THSD1, BETA-PIX, Androgen receptor, Neuroligin 1, ALDR, TR-alpha, RAB6IP1,…	2.58324e-53	7.49867e-51	660	FOXI2, Syndecan-4, ESE3, GSTP1, HLA-A34, CLMP, KDELR, APOB, Semaphorin 3C, FLRT2, TfR1, MAL2, MYH9, TGM2, Syk, MMP-12, HLA-A80, IRF6, AHR, VWA1, COX-2 (PTGS2), Smooth muscle myosin, EDIL3, ZFP36L2, IL-1RI, MKP-3, Tubulin beta, CHL2, LLGL2, GCNT2, Profilin I, T-plastin, ITGA1, BST2, HLA-A23, IRF8, HIC1/2, SMP30, PDGF-C, LBH, MHC Class I alpha chain, p15, SLIT3, CD28, C/EBP, PTP-2, p63, CDH1, P3H1,…
14	synapse organization	458	3.56914e-71	2.29674e-68	3.56914e-71	2.29674e-68	145	PAK3, PCDHB5, PCDHB14, NGL-1, CACNG, Chapsyn-110, BETA-PIX, Neuroligin 1, N-cadherin, BAI3, IGSF9B, SPTBN(spectrin1-4), RAB39B, TMEM108, CAPON, Neurexin 1-alpha, Galpha(q)-specific metabotropic glutamate GPCRs, Neurexin-2 beta, Ca(II)channel R-type, PMCA2b, Rho GTPase, Ionotropic glutamate receptor, PCDHB3, Mi-2, Fyn, Profilin II, PCDH17, Alpha-actinin, Syntrophin A, Ephrin-A receptors, BCAN, PCD…	0.139728	0.250105	29	Profilin I, E-cadherin, SEZ6L2, SPTBN(spectrin1-4), Ephrin-A5, Rho GTPase, Actin cytoskeletal, Semaphorin 3E, Alpha-actinin, CEL, Profilin, Legumain, PCDHB16, GPR110, Cdc42 subfamily, F-Actin, Ephrin-A, SFK, Rab-3, Integrin, MyHC, WNT, Actin, Ephrin-B receptors, LEC1, F-Actin cytoskeleton, Spectrin, Frizzled, IL1RAP
15	response to organic substance	4878	1.62639e-69	1.88845e-66	2.26591e-13	5.48753e-12	374	Metallothionein-III, PAK3, MGMT, NMDA receptor, CHI3L1, Alpha crystallin B, CDO1, RFX2, Gdap1, Dcc, KIDINS220, NGL-1, GJC1, G-protein gamma 2, GAB2, ERBIN, ABCA3, CACNG, TMEM145, ERK4, Androgen receptor, ALDR, TR-alpha, GABT, Kv4.3 channel, Hap-1, CCDC62, FNDC4, PAQR6, Glycogen phosphorylase, HEY1, HSPA2, Chordin, TGF-beta 2, FAM65B, SPTBN(spectrin1-4), KAL1, TMEM108, Factor H, TLX, ORP-family, A…	1.62639e-69	1.88845e-66	514	GSTP1, HLA-A34, KDELR, APOB, HLA-Cw8, PGF2aR, FLRT2, C1orf106, TfR1, FR-beta, MYH9, Syk, MMP-12, HLA-B46, HLA-A80, IRF6, AHR, COX-2 (PTGS2), ZFP36L2, EHD4, CARD7, IL-1RI, Cathepsin L, MKP-3, GCNT2, MXRA5, Profilin I, Rab20, BST2, HLA-A23, IRF8, GLUT5, PDGF-C, MHC Class I alpha chain, GRO-2, 1B48, p15, SLIT3, C/EBP, PTP-2, IFI17, RPS12, Guanylate cyclase, EPAS1, alpha-2/beta-1 integrin, Fc gamma R…
16	interferon-gamma-mediated signaling pathway	180	1.63632e-68	1.68886e-65	0.971195	1	5	VCAM1, NCAM1, CD44, CaMK II beta, SFK	1.63632e-68	1.68886e-65	91	HLA-A34, HLA-Cw8, HLA-B46, HLA-A80, IRF6, HLA-A23, IRF8, MHC Class I alpha chain, 1B48, HLA-A74, IFNGR1, HLA-A1, HLA-Cw17, HLA-B78, OAS1, HLA-B38, HLA-B54, 1B67, IP-30, OAS3, PTAFR, HLA-A66, HLA-Cw3, RORET, Hck, HLA-B57, OAS2, HLA-A25, HLA-Cw6, HLA-A3, HLA-B18, HLA-C, 1B45, HLA-Cw4, HLA-B, HLA-Cw2, HLA-B52, HLA-B39, HLA-B51, PKC, HLA-A33, HLA-A29, 1B73, HLA-B27, HLA-A2, IRF1, HLA-B58, HLA-A68, HL…
17	developmental process	8354	1.75736e-68	1.05547e-65	1.75736e-68	1.05547e-65	760	PLP1, ZHX2, Ephrin-B3, Metallothionein-III, PAK3, MGMT, PCDHB5, GALNT15, NMDA receptor, Angiopoietin 1, CHI3L1, Alpha crystallin B, MALS-1, CDO1, RhoN, PCDHB14, UNC5B, RFX2, DNAH5, Dcc, KIAA1510, Alpha-fodrin, KIDINS220, ANAPC2, NGL-1, MYBPC1, Tubulin beta, GAB2, CACNG, Pappalysin-2, BAIAP3, Chapsyn-110, FZD8, CRB1, ISLR2, TRIM46, THSD1, MSRA, BETA-PIX, Androgen receptor, Neuroligin 1, ALDR, TR-a…	1.16043e-54	3.99231e-52	689	FOXI2, Syndecan-4, ESE3, GSTP1, HLA-A34, CLMP, KDELR, APOB, Semaphorin 3C, SLFN5, FLRT2, TfR1, MAL2, MYH9, TGM2, Syk, MMP-12, HLA-A80, IRF6, AHR, VWA1, COX-2 (PTGS2), Smooth muscle myosin, EDIL3, ZFP36L2, IL-1RI, MKP-3, Tubulin beta, CHL2, LLGL2, GCNT2, Profilin I, T-plastin, ITGA1, BST2, HLA-A23, IRF8, HIC1/2, SMP30, FALP, PDGF-C, LBH, MHC Class I alpha chain, p15, SLIT3, CD28, C/EBP, PTP-2, p63…
18	neuron projection development	1063	8.19867e-68	4.61636e-65	8.19867e-68	4.61636e-65	217	PLP1, Ephrin-B3, PAK3, UNC5B, Dcc, Alpha-fodrin, KIDINS220, Tubulin beta, GAB2, TRIM46, Neuroligin 1, EMX1, DDR1, Hap-1, CHL1, HEY1, CNTN1 (F3), Doublecortin, Spir-1, TGF-beta 2, FAM65B, SPTBN(spectrin1-4), KAL1, TMEM108, TLX, B3GN6, ZIC2, CAPON, FZD3, CAMSAP1, Galpha(i)-specific peptide GPCRs, Neurexin 1-alpha, Plexin B3, EFHD1, Ephrin-A receptor 7, Galpha(q)-specific nucleotide-like GPCRs, DRF,…	5.46831e-07	6.24786e-06	92	Syndecan-4, Semaphorin 3C, FLRT2, Tubulin beta, ITGA1, SLIT3, alpha-2/beta-1 integrin, E-cadherin, alpha-11/beta-1 integrin, Fc gamma RII beta, SPTBN(spectrin1-4), Lumican, GAS1, B3GN6, Laminin 6, Ephrin-A5, ITGB1, Fibromodulin, Galpha(i)-specific peptide GPCRs, Laminin 12, Galpha(q)-specific nucleotide-like GPCRs, GATA Group, Laminin 8, FR-alpha, Rho GTPase, SGK1, CTHRC1, alpha-5/beta-1 integrin…
19	antigen processing and presentation via MHC class Ib	113	1.75332e-67	1.62866e-64	0.998279	1	1	AP-3 beta subunits	1.75332e-67	1.62866e-64	74	HLA-A34, HLA-Cw8, HLA-B46, HLA-A80, HLA-A23, MHC Class I alpha chain, 1B48, HLA-A74, HLA-A1, HLA-Cw17, HLA-B78, HLA-B38, HLA-B54, 1B67, HLA-A66, HLA-Cw3, HLA-B57, HLA-A25, HLA-Cw6, HLA-A3, HLA-B18, HLA-C, 1B45, HLA-Cw4, HLA-B, HLA-Cw2, HLA-B52, HLA-B39, HLA-B51, HLA-A33, HLA-A29, 1B73, HLA-B27, HLA-A2, HLA-B58, HLA-A68, HLA-A26, HLA-B44, HLA-B49, HLA-A36, HLA-B41, HLA-A43, HLA-Cw14, 1B82, HLA-A, …
20	cellular response to cytokine stimulus	1613	4.73174e-67	3.99574e-64	0.233275	0.369865	95	Metallothionein-III, CHI3L1, RFX2, NGL-1, GAB2, ERBIN, FAM65B, Factor H, Activin B, Sirtuin, Galpha(i)-specific peptide GPCRs, S1P1 receptor, Galpha(q)-specific nucleotide-like GPCRs, MPC1, Ca(II)channel R-type, Rho GTPase, VEGF-A, TGF-beta, Fyn, ADAM23, IL17RD, IL13RA2, MENA, HCN, VCAM1, PAK, PTPN20B, Activin beta B, Galpha(q)-specific peptide GPCRs, Tubulin alpha, CEP4, ATF/CREB, PP2C, PP2A cat…	4.73174e-67	3.99574e-64	262	HLA-A34, APOB, HLA-Cw8, FLRT2, TfR1, Syk, HLA-B46, HLA-A80, IRF6, COX-2 (PTGS2), ZFP36L2, IL-1RI, Rab20, BST2, HLA-A23, IRF8, MHC Class I alpha chain, GRO-2, 1B48, C/EBP, IFI17, Guanylate cyclase, EPAS1, alpha-2/beta-1 integrin, P4HB, HLA-A74, IFNGR1, Decorin proteoglycan, alpha-11/beta-1 integrin, HLA-A1, HLA-Cw17, HLA-B78, Factor H, OAS1, Keratin 8, TR2(TNFRSF14), HLA-B38, ITGB1, SAMHD1, LDL, T…
21	cellular response to interferon-gamma	334	5.17118e-67	4.00293e-64	0.741212	0.82869	16	Factor H, Rho GTPase, VCAM1, CEP4, NCAM1, CCL13, CD44, CaMK II beta, Kinesin heavy chain, CCL2, MUNC18, SFK, Vimentin, WNT, Actin, SERPINA3 (ACT)	5.17118e-67	4.00293e-64	118	HLA-A34, HLA-Cw8, HLA-B46, HLA-A80, IRF6, Rab20, HLA-A23, IRF8, MHC Class I alpha chain, 1B48, HLA-A74, IFNGR1, HLA-A1, HLA-Cw17, HLA-B78, Factor H, OAS1, HLA-B38, HLA-B54, 1B67, IP-30, Rho GTPase, OAS3, MANR, Actin cytoskeletal, PTAFR, HLA-A66, HLA-Cw3, RORET, Hck, HLA-B57, OAS2, HLA-A25, HLA-Cw6, MYO1C, HLA-A3, HLA-B18, HLA-C, 1B45, HLA-Cw4, HLA-B, HLA-Cw2, HLA-B52, HLA-B39, HLA-B51, PKC, HLA-A…
22	regulation of nervous system development	1433	1.00598e-66	5.3311e-64	1.00598e-66	5.3311e-64	254	ZHX2, Ephrin-B3, Metallothionein-III, PAK3, NMDA receptor, RhoN, Dcc, KIDINS220, ANAPC2, NGL-1, Tubulin beta, CACNG, ISLR2, TRIM46, Neuroligin 1, RAB6IP1, EMX1, ID2, Hap-1, SOX11, HEY1, SALL-1, Synaptotagmin IV, Synaptotagmin, N-cadherin, CNTN1 (F3), BAI3, Doublecortin, Chordin, TLX, SOX10, FZD3, Sirtuin, Neurotrimin, Galpha(i)-specific peptide GPCRs, Neurexin 1-alpha, Plexin B3, GPR173, Ephrin-A…	3.97511e-10	7.0066e-09	128	HLA-A34, Semaphorin 3C, FLRT2, HLA-A80, IL-1RI, Tubulin beta, HLA-A23, MHC Class I alpha chain, p15, P3H1, TCF12, alpha-2/beta-1 integrin, HLA-A74, E-cadherin, alpha-11/beta-1 integrin, HLA-A1, SRPUL, ID1, Ephrin-A5, ITGB1, Galpha(i)-specific peptide GPCRs, Galpha(q)-specific nucleotide-like GPCRs, GATA Group, Cathepsin Z, ADAM-TS1, VEGFR-1, Rho GTPase, SGK1, alpha-5/beta-1 integrin, Semaphorin 3…
23	cell projection morphogenesis	745	3.31064e-66	1.65698e-63	3.31064e-66	1.65698e-63	178	Ephrin-B3, PAK3, UNC5B, Dcc, Alpha-fodrin, KIDINS220, Tubulin beta, GAB2, TRIM46, Neuroligin 1, EMX1, DDR1, CHL1, Doublecortin, TGF-beta 2, SPTBN(spectrin1-4), KAL1, TMEM108, TLX, B3GN6, ZIC2, FZD3, Galpha(i)-specific peptide GPCRs, Neurexin 1-alpha, Plexin B3, Ephrin-A receptor 7, Galpha(q)-specific nucleotide-like GPCRs, Nestin, Semaphorin 5A, MAP-1A, Neuromodulin, Rho GTPase, VEGF-A, HGK(MAP4K…	1.4564e-06	1.52347e-05	69	Semaphorin 3C, FLRT2, Tubulin beta, ITGA1, SLIT3, alpha-2/beta-1 integrin, alpha-11/beta-1 integrin, SPTBN(spectrin1-4), Lumican, GAS1, B3GN6, Ephrin-A5, ITGB1, Fibromodulin, Galpha(i)-specific peptide GPCRs, Laminin 12, Galpha(q)-specific nucleotide-like GPCRs, GATA Group, Rho GTPase, SGK1, alpha-5/beta-1 integrin, Actin cytoskeletal, Matrilin-2, alpha-1/beta-1 integrin, NRK, ATF/CREB, Calcyclin…
24	cellular response to organic substance	3772	5.64837e-66	3.74769e-63	6.27971e-11	1.12697e-09	293	Metallothionein-III, PAK3, MGMT, NMDA receptor, CHI3L1, RFX2, Gdap1, KIDINS220, NGL-1, G-protein gamma 2, GAB2, ERBIN, ERK4, Androgen receptor, ALDR, TR-alpha, Kv4.3 channel, Hap-1, CCDC62, PAQR6, HEY1, HSPA2, Chordin, TGF-beta 2, FAM65B, SPTBN(spectrin1-4), KAL1, TMEM108, Factor H, TLX, ORP-family, Activin B, HDAC9, SOX10, Sirtuin, G-protein gamma 4, NCX, Galpha(i)-specific peptide GPCRs, GPR173…	5.64837e-66	3.74769e-63	431	GSTP1, HLA-A34, KDELR, APOB, HLA-Cw8, PGF2aR, FLRT2, TfR1, FR-beta, MYH9, Syk, HLA-B46, HLA-A80, IRF6, AHR, COX-2 (PTGS2), ZFP36L2, EHD4, IL-1RI, Cathepsin L, GCNT2, Profilin I, Rab20, BST2, HLA-A23, IRF8, GLUT5, PDGF-C, MHC Class I alpha chain, GRO-2, 1B48, p15, SLIT3, C/EBP, IFI17, Guanylate cyclase, EPAS1, alpha-2/beta-1 integrin, Fc gamma RIII beta, P4HB, ALDOB, HLA-A74, Dectin-1, IFNGR1, PER…
25	neuron projection morphogenesis	733	8.53013e-66	4.04463e-63	8.53013e-66	4.04463e-63	176	Ephrin-B3, PAK3, UNC5B, Dcc, Alpha-fodrin, KIDINS220, Tubulin beta, GAB2, TRIM46, Neuroligin 1, EMX1, DDR1, CHL1, Doublecortin, TGF-beta 2, SPTBN(spectrin1-4), KAL1, TMEM108, TLX, B3GN6, ZIC2, FZD3, Galpha(i)-specific peptide GPCRs, Neurexin 1-alpha, Plexin B3, Ephrin-A receptor 7, Galpha(q)-specific nucleotide-like GPCRs, Semaphorin 5A, MAP-1A, Neuromodulin, Rho GTPase, VEGF-A, HGK(MAP4K4), TGF-…	8.15874e-07	8.97945e-06	69	Semaphorin 3C, FLRT2, Tubulin beta, ITGA1, SLIT3, alpha-2/beta-1 integrin, alpha-11/beta-1 integrin, SPTBN(spectrin1-4), Lumican, GAS1, B3GN6, Ephrin-A5, ITGB1, Fibromodulin, Galpha(i)-specific peptide GPCRs, Laminin 12, Galpha(q)-specific nucleotide-like GPCRs, GATA Group, Rho GTPase, SGK1, alpha-5/beta-1 integrin, Actin cytoskeletal, Matrilin-2, alpha-1/beta-1 integrin, NRK, ATF/CREB, Calcyclin…
26	cell development	2519	9.44898e-66	4.25629e-63	9.44898e-66	4.25629e-63	351	PLP1, Ephrin-B3, Metallothionein-III, PAK3, GALNT15, UNC5B, RFX2, Dcc, KIAA1510, Alpha-fodrin, KIDINS220, MYBPC1, Tubulin beta, GAB2, Chapsyn-110, CRB1, TRIM46, Androgen receptor, Neuroligin 1, EMX1, DDR1, ID2, Hap-1, CHL1, SOX11, HEY1, HSPA2, CNTN1 (F3), BAI3, Doublecortin, Beta TnTF, Spir-1, TGF-beta 2, FAM65B, SPTBN(spectrin1-4), KAL1, TMEM108, TLX, B3GN6, ORP-family, Activin B, ZIC2, CAPON, S…	2.87178e-21	1.235e-19	237	Syndecan-4, GSTP1, Semaphorin 3C, FLRT2, MYH9, IRF6, VWA1, Smooth muscle myosin, Tubulin beta, ITGA1, SLIT3, C/EBP, p63, TATI, FIC1, EPAS1, alpha-2/beta-1 integrin, Willin, Collagen XIV, E-cadherin, alpha-11/beta-1 integrin, Mxra8, Fc gamma RII beta, SPTBN(spectrin1-4), ID1, Lumican, GAS1, ORP-family, PDF, B3GN6, Laminin 6, Keratin 8, Ephrin-A5, ITGB1, ACTA2, GATA-5, Fibromodulin, Galpha(i)-speci…
27	response to interferon-gamma	382	1.62042e-65	1.00347e-62	0.89237	0.947703	16	Factor H, Rho GTPase, VCAM1, CEP4, NCAM1, CCL13, CD44, CaMK II beta, Kinesin heavy chain, CCL2, MUNC18, SFK, Vimentin, WNT, Actin, SERPINA3 (ACT)	1.62042e-65	1.00347e-62	124	HLA-A34, HLA-Cw8, HLA-B46, HLA-A80, IRF6, Rab20, BST2, HLA-A23, IRF8, MHC Class I alpha chain, 1B48, IFI17, HLA-A74, IFNGR1, HLA-A1, HLA-Cw17, HLA-B78, Factor H, OAS1, HLA-B38, CYP27B1, HLA-B54, 1B67, IP-30, Rho GTPase, OAS3, MANR, Actin cytoskeletal, PTAFR, HLA-A66, HLA-Cw3, RORET, Hck, IFITM2, HLA-B57, OAS2, HLA-A25, HLA-Cw6, MYO1C, HLA-A3, HLA-B18, HLA-C, 1B45, HLA-Cw4, HLA-B, HLA-Cw2, HLA-B52…
28	plasma membrane bounded cell projection morphogenesis	738	2.60792e-65	1.1188e-62	2.60792e-65	1.1188e-62	176	Ephrin-B3, PAK3, UNC5B, Dcc, Alpha-fodrin, KIDINS220, Tubulin beta, GAB2, TRIM46, Neuroligin 1, EMX1, DDR1, CHL1, Doublecortin, TGF-beta 2, SPTBN(spectrin1-4), KAL1, TMEM108, TLX, B3GN6, ZIC2, FZD3, Galpha(i)-specific peptide GPCRs, Neurexin 1-alpha, Plexin B3, Ephrin-A receptor 7, Galpha(q)-specific nucleotide-like GPCRs, Semaphorin 5A, MAP-1A, Neuromodulin, Rho GTPase, VEGF-A, HGK(MAP4K4), TGF-…	1.04121e-06	1.13253e-05	69	Semaphorin 3C, FLRT2, Tubulin beta, ITGA1, SLIT3, alpha-2/beta-1 integrin, alpha-11/beta-1 integrin, SPTBN(spectrin1-4), Lumican, GAS1, B3GN6, Ephrin-A5, ITGB1, Fibromodulin, Galpha(i)-specific peptide GPCRs, Laminin 12, Galpha(q)-specific nucleotide-like GPCRs, GATA Group, Rho GTPase, SGK1, alpha-5/beta-1 integrin, Actin cytoskeletal, Matrilin-2, alpha-1/beta-1 integrin, NRK, ATF/CREB, Calcyclin…
29	response to cytokine	1811	9.10013e-65	5.28319e-62	0.272862	0.410867	105	Metallothionein-III, NMDA receptor, CHI3L1, RFX2, NGL-1, GAB2, ERBIN, TGF-beta 2, FAM65B, Factor H, Activin B, Sirtuin, Galpha(i)-specific peptide GPCRs, S1P1 receptor, Galpha(q)-specific nucleotide-like GPCRs, MPC1, Ca(II)channel R-type, Rho GTPase, VEGF-A, TGF-beta, Fyn, ADAM23, IL17RD, IL13RA2, MENA, Ephrin-A receptors, HCN, VCAM1, PAK, PTPN20B, Activin beta B, Galpha(q)-specific peptide GPCRs…	9.10013e-65	5.28319e-62	276	HLA-A34, APOB, HLA-Cw8, FLRT2, TfR1, Syk, HLA-B46, HLA-A80, IRF6, COX-2 (PTGS2), ZFP36L2, IL-1RI, Rab20, BST2, HLA-A23, IRF8, MHC Class I alpha chain, GRO-2, 1B48, p15, C/EBP, IFI17, Guanylate cyclase, EPAS1, alpha-2/beta-1 integrin, P4HB, ALDOB, HLA-A74, IFNGR1, Decorin proteoglycan, alpha-11/beta-1 integrin, HLA-A1, HLA-Cw17, HLA-B78, Factor H, OAS1, Keratin 8, TR2(TNFRSF14), HLA-B38, ITGB1, SA…
30	cell differentiation	5436	3.63553e-63	1.48875e-60	3.63553e-63	1.48875e-60	563	PLP1, ZHX2, Ephrin-B3, Metallothionein-III, PAK3, MGMT, GALNT15, NMDA receptor, Angiopoietin 1, RhoN, UNC5B, RFX2, Dcc, KIAA1510, Alpha-fodrin, KIDINS220, ANAPC2, NGL-1, MYBPC1, Tubulin beta, GAB2, CACNG, Chapsyn-110, FZD8, CRB1, ISLR2, TRIM46, THSD1, BETA-PIX, Androgen receptor, Neuroligin 1, TR-alpha, RAB6IP1, EMX1, DDR1, Calponin-3, ID2, Hap-1, CHL1, SOX11, HEY1, SALL-1, Synaptotagmin IV, HSPA…	5.76438e-41	6.95394e-39	482	FOXI2, Syndecan-4, ESE3, GSTP1, HLA-A34, KDELR, Semaphorin 3C, SLFN5, FLRT2, TfR1, MYH9, Syk, HLA-A80, IRF6, AHR, VWA1, COX-2 (PTGS2), Smooth muscle myosin, ZFP36L2, IL-1RI, MKP-3, Tubulin beta, CHL2, T-plastin, ITGA1, HLA-A23, IRF8, FALP, LBH, MHC Class I alpha chain, p15, SLIT3, CD28, C/EBP, PTP-2, p63, CDH1, P3H1, SH3BP1, Transgelin, TATI, FIC1, DMKN, EPAS1, ARHGAP24, TCF12, alpha-2/beta-1 int…
31	cellular response to chemical stimulus	4514	5.11389e-63	2.79429e-60	4.73101e-12	9.82065e-11	345	Metallothionein-III, PAK3, MGMT, NMDA receptor, CHI3L1, CDO1, RFX2, Gdap1, KIDINS220, NGL-1, G-protein gamma 2, GAB2, ERBIN, CPNE2, ERK4, Chapsyn-110, Androgen receptor, Neuroligin 1, ALDR, TR-alpha, Kv4.3 channel, ID2, LYST, Hap-1, CCDC62, PAQR6, HEY1, Synaptotagmin IV, HSPA2, Synaptotagmin, Chordin, TGF-beta 2, FAM65B, SPTBN(spectrin1-4), KAL1, TMEM108, Factor H, TLX, ORP-family, Activin B, HDA…	5.11389e-63	2.79429e-60	476	GSTP1, HLA-A34, KDELR, APOB, HLA-Cw8, PGF2aR, FLRT2, TfR1, FR-beta, MYH9, Syk, HLA-B46, HLA-A80, IRF6, AHR, COX-2 (PTGS2), ZFP36L2, EHD4, IL-1RI, Cathepsin L, GCNT2, Profilin I, Rab20, ITGA1, BST2, HLA-A23, IRF8, GLUT5, PDGF-C, MHC Class I alpha chain, GRO-2, 1B48, CLCA1, p15, SLIT3, C/EBP, IFI17, Guanylate cyclase, EPAS1, alpha-2/beta-1 integrin, Fc gamma RIII beta, P4HB, ALDOB, HLA-A74, Dectin-…
32	cellular component morphogenesis	1211	1.65657e-62	6.48873e-60	1.65657e-62	6.48873e-60	225	Ephrin-B3, PAK3, UNC5B, RFX2, Dcc, KIAA1510, Alpha-fodrin, KIDINS220, MYBPC1, Tubulin beta, GAB2, TRIM46, Androgen receptor, Neuroligin 1, EMX1, DDR1, ID2, CHL1, Doublecortin, Beta TnTF, TGF-beta 2, FAM65B, SPTBN(spectrin1-4), KAL1, TMEM108, TLX, B3GN6, ZIC2, FZD3, ACTC, Galpha(i)-specific peptide GPCRs, Neurexin 1-alpha, Plexin B3, MURC, Kindlin-2, Ephrin-A receptor 7, Galpha(q)-specific nucleot…	1.28698e-15	3.77696e-14	129	Semaphorin 3C, FLRT2, MYH9, AHR, VWA1, Smooth muscle myosin, Tubulin beta, ITGA1, SLIT3, alpha-2/beta-1 integrin, Willin, Collagen XIV, E-cadherin, alpha-11/beta-1 integrin, SPTBN(spectrin1-4), ID1, Lumican, GAS1, B3GN6, Laminin 6, Keratin 8, Ephrin-A5, ITGB1, Fibromodulin, Galpha(i)-specific peptide GPCRs, Laminin 12, Galpha(q)-specific nucleotide-like GPCRs, NckAP1L, GATA Group, Laminin 8, Rho …
33	cell part morphogenesis	785	1.7959e-62	6.74136e-60	1.7959e-62	6.74136e-60	178	Ephrin-B3, PAK3, UNC5B, Dcc, Alpha-fodrin, KIDINS220, Tubulin beta, GAB2, TRIM46, Neuroligin 1, EMX1, DDR1, CHL1, Doublecortin, TGF-beta 2, SPTBN(spectrin1-4), KAL1, TMEM108, TLX, B3GN6, ZIC2, FZD3, Galpha(i)-specific peptide GPCRs, Neurexin 1-alpha, Plexin B3, Ephrin-A receptor 7, Galpha(q)-specific nucleotide-like GPCRs, Nestin, Semaphorin 5A, MAP-1A, Neuromodulin, Rho GTPase, VEGF-A, HGK(MAP4K…	4.62179e-06	4.37836e-05	70	Semaphorin 3C, FLRT2, Tubulin beta, ITGA1, SLIT3, alpha-2/beta-1 integrin, alpha-11/beta-1 integrin, SPTBN(spectrin1-4), Lumican, GAS1, B3GN6, Ephrin-A5, ITGB1, Fibromodulin, Galpha(i)-specific peptide GPCRs, Laminin 12, Galpha(q)-specific nucleotide-like GPCRs, GATA Group, Rho GTPase, SGK1, alpha-5/beta-1 integrin, Actin cytoskeletal, Matrilin-2, alpha-1/beta-1 integrin, NRK, ATF/CREB, Calcyclin…
34	positive regulation of T cell mediated cytotoxicity	134	2.20152e-62	1.13611e-59	0.979563	1	3	HSP70, HSPA1A, HSPA1B	2.20152e-62	1.13611e-59	76	HLA-A34, HLA-Cw8, HLA-B46, HLA-A80, HLA-A23, MHC Class I alpha chain, 1B48, HLA-A74, HLA-A1, HLA-Cw17, HLA-B78, HLA-B38, HLA-B54, 1B67, HLA-A66, HLA-Cw3, HLA-B57, HLA-A25, HLA-Cw6, HLA-A3, HLA-B18, HLA-C, CD45, 1B45, HLA-Cw4, HLA-B, HLA-Cw2, HLA-B52, HLA-B39, HLA-B51, HLA-A33, HLA-A29, 1B73, HLA-B27, HLA-A2, HLA-B58, HLA-A68, HLA-A26, HLA-B44, HLA-B49, HLA-A36, HLA-B41, HLA-A43, HLA-Cw14, 1B82, H…
35	regulation of T cell mediated cytotoxicity	146	2.93004e-61	1.43248e-58	0.987923	1	3	HSP70, HSPA1A, HSPA1B	2.93004e-61	1.43248e-58	78	HLA-A34, HLA-Cw8, HLA-B46, HLA-A80, HLA-A23, MHC Class I alpha chain, 1B48, HLA-A74, Fc gamma RII beta, HLA-A1, HLA-Cw17, HLA-B78, HLA-B38, HLA-B54, 1B67, HLA-A66, HLA-Cw3, HLA-B57, HLA-A25, HLA-Cw6, HLA-A3, HLA-B18, Fc gamma RII, HLA-C, CD45, 1B45, HLA-Cw4, HLA-B, HLA-Cw2, HLA-B52, HLA-B39, HLA-B51, HLA-A33, HLA-A29, 1B73, HLA-B27, HLA-A2, HLA-B58, HLA-A68, HLA-A26, HLA-B44, HLA-B49, HLA-A36, HL…
36	cellular developmental process	5530	7.32774e-61	2.64062e-58	7.32774e-61	2.64062e-58	564	PLP1, ZHX2, Ephrin-B3, Metallothionein-III, PAK3, MGMT, GALNT15, NMDA receptor, Angiopoietin 1, RhoN, UNC5B, RFX2, Dcc, KIAA1510, Alpha-fodrin, KIDINS220, ANAPC2, NGL-1, MYBPC1, Tubulin beta, GAB2, CACNG, Chapsyn-110, FZD8, CRB1, ISLR2, TRIM46, THSD1, BETA-PIX, Androgen receptor, Neuroligin 1, TR-alpha, RAB6IP1, EMX1, DDR1, Calponin-3, ID2, Hap-1, CHL1, SOX11, HEY1, SALL-1, Synaptotagmin IV, HSPA…	8.90811e-42	1.14927e-39	490	FOXI2, Syndecan-4, ESE3, GSTP1, HLA-A34, KDELR, Semaphorin 3C, SLFN5, FLRT2, TfR1, MYH9, Syk, HLA-A80, IRF6, AHR, VWA1, COX-2 (PTGS2), Smooth muscle myosin, ZFP36L2, IL-1RI, MKP-3, Tubulin beta, CHL2, T-plastin, ITGA1, HLA-A23, IRF8, FALP, LBH, MHC Class I alpha chain, p15, SLIT3, CD28, C/EBP, PTP-2, p63, CDH1, P3H1, SH3BP1, Transgelin, TATI, FIC1, DMKN, EPAS1, ARHGAP24, TCF12, alpha-2/beta-1 int…
37	brain development	1266	3.70383e-60	1.28338e-57	3.70383e-60	1.28338e-57	227	PLP1, Metallothionein-III, NMDA receptor, DNAH5, TR-alpha, EMX1, GABT, ID2, Hap-1, SALL-1, Synaptotagmin IV, Synaptotagmin, N-cadherin, CNTN1 (F3), Doublecortin, Chordin, TGF-beta 2, POU3F3 (BRN1), SPTBN(spectrin1-4), TMEM108, TLX, Activin B, ZIC2, FZD3, Sirtuin, GGTA1, Neurotrimin, NCX, CALM3, Galpha(i)-specific peptide GPCRs, Neurexin 1-alpha, S1P1 receptor, Ephrin-A receptor 7, DRF, Tau tubuli…	5.87848e-06	5.42256e-05	101	SLIT3, alpha-2/beta-1 integrin, E-cadherin, alpha-11/beta-1 integrin, Fc gamma RII beta, Galpha(q)-specific Class A Orphan/other GPCRs, SEZ6L2, SPTBN(spectrin1-4), ID1, RGS4, GAS1, Laminin 6, Ephrin-A5, ITGB1, Galpha(i)-specific peptide GPCRs, Laminin 12, GATA Group, Laminin 8, Rho GTPase, TCFbeta1, alpha-5/beta-1 integrin, Actin cytoskeletal, MECOM, Galpha(q)-specific EDG GPCRs, ACE1, HMGCS2, Ik…
38	positive regulation of T cell mediated immunity	165	1.01484e-59	4.71343e-57	0.981686	1	4	HSP70, Frizzled, HSPA1A, HSPA1B	1.01484e-59	4.71343e-57	81	HLA-A34, HLA-Cw8, HLA-B46, HLA-A80, IL-1RI, HLA-A23, MHC Class I alpha chain, 1B48, HLA-A74, HLA-A1, HLA-Cw17, HLA-B78, HLA-B38, HLA-B54, 1B67, GATA Group, HLA-A66, HLA-Cw3, HLA-B57, HLA-A25, HLA-Cw6, HLA-A3, HLA-B18, HLA-C, CD45, 1B45, HLA-Cw4, HLA-B, HLA-Cw2, HLA-B52, HLA-B39, HLA-B51, PKC, HLA-A33, HLA-A29, 1B73, HLA-B27, HLA-A2, HLA-B58, IL-18, HLA-A68, HLA-A26, HLA-B44, HLA-B49, HLA-A36, HLA…
39	regulation of multicellular organismal process	4475	1.28775e-59	5.69613e-57	1.13144e-47	2.16876e-45	460	ZHX2, Ephrin-B3, Metallothionein-III, PAK3, NMDA receptor, Angiopoietin 1, CHI3L1, RhoN, Dcc, KIDINS220, ANAPC2, NGL-1, GJC1, Tubulin beta, GAB2, ERBIN, CACNG, ISLR2, TRIM46, Androgen receptor, Neuroligin 1, TR-alpha, RAB6IP1, EMX1, GABT, Kv4.3 channel, ID2, Hap-1, SOX11, HEY1, SALL-1, Synaptotagmin IV, Synaptotagmin, N-cadherin, CNTN1 (F3), BAI3, Doublecortin, CACNA1E, ATP1B2, IGSF9B, Beta TnTF,…	1.28775e-59	5.69613e-57	466	Syndecan-4, GSTP1, HLA-A34, Semaphorin 3C, CD84, FLRT2, C1orf106, TfR1, Syk, MMP-12, HLA-A80, AHR, COX-2 (PTGS2), Smooth muscle myosin, ZFP36L2, CARD7, IL-1RI, Cathepsin L, MKP-3, Tubulin beta, GCNT2, Profilin I, BST2, HLA-A23, IRF8, SMP30, PDGF-C, LBH, MHC Class I alpha chain, GRO-2, p15, CD28, C/EBP, p63, P3H1, IFI17, SH3BP1, G0/G1switch 2, TMEM2, FANCA, Guanylate cyclase, EPAS1, TCF12, alpha-2…
40	cell morphogenesis involved in neuron differentiation	680	3.733e-59	1.24558e-56	3.733e-59	1.24558e-56	161	Ephrin-B3, PAK3, UNC5B, Dcc, Alpha-fodrin, KIDINS220, Tubulin beta, GAB2, TRIM46, ID2, CHL1, Doublecortin, TGF-beta 2, FAM65B, SPTBN(spectrin1-4), KAL1, TLX, B3GN6, ZIC2, FZD3, Galpha(i)-specific peptide GPCRs, Neurexin 1-alpha, Plexin B3, Ephrin-A receptor 7, Semaphorin 5A, MAP-1A, Neuromodulin, PMCA2b, Rho GTPase, VEGF-A, TGF-beta, CDK5R1 (p35), DOCK7, Fyn, ARX, Tubulin beta 3, MENA, Ephrin-A r…	1.56956e-05	0.000132542	61	Semaphorin 3C, FLRT2, Tubulin beta, SLIT3, alpha-2/beta-1 integrin, alpha-11/beta-1 integrin, SPTBN(spectrin1-4), Lumican, GAS1, B3GN6, Ephrin-A5, ITGB1, Fibromodulin, Galpha(i)-specific peptide GPCRs, Laminin 12, GATA Group, Rho GTPase, alpha-5/beta-1 integrin, Actin cytoskeletal, Matrilin-2, Sec24, alpha-1/beta-1 integrin, ATF/CREB, Calcyclin, PKC, Hedgehog, Mindin, Cadherin 11, Cdc42 subfamily…
41	movement of cell or subcellular component	2194	1.40346e-58	4.51564e-56	1.40346e-58	4.51564e-56	310	Ephrin-B3, PAK3, Angiopoietin 1, UNC5B, DNAH5, Dcc, Alpha-fodrin, MYBPC1, Tubulin beta, GAB2, Chapsyn-110, TRIM46, BETA-PIX, CASC1(LAS1), FYCO1, DDR1, Kv4.3 channel, LYST, Hap-1, CHL1, N-cadherin, Doublecortin, CACNA1E, ATP1B2, Beta TnTF, TGF-beta 2, POU3F3 (BRN1), SPTBN(spectrin1-4), KAL1, TMEM108, CCD37, TLX, B3GN6, WDR78, ZIC2, KAP3, SOX10, C20orf26, FZD3, ACTC, DNAH7, Galpha(i)-specific pepti…	2.73086e-19	1.04391e-17	209	Syndecan-4, APOB, Semaphorin 3C, CD84, FLRT2, FR-beta, MYH9, Syk, MMP-12, Smooth muscle myosin, Tubulin beta, ITGA1, GRO-2, SLIT3, SLC7A8, SH3BP1, ARHGAP24, alpha-2/beta-1 integrin, Willin, alpha-11/beta-1 integrin, SRPUL, SPTBN(spectrin1-4), ID1, Maspin, EMP2, GAS1, B3GN6, Laminin 6, Ephrin-A5, ITGB1, LDL, Ep-CAM, DAPK2, Galpha(i)-specific peptide GPCRs, Alpha-actinin 4, Laminin 12, RhoGDI beta,…
42	regulation of neurogenesis	1285	2.58999e-58	8.04594e-56	2.58999e-58	8.04594e-56	226	ZHX2, Ephrin-B3, Metallothionein-III, PAK3, NMDA receptor, RhoN, Dcc, KIDINS220, ANAPC2, NGL-1, Tubulin beta, CACNG, ISLR2, TRIM46, Neuroligin 1, RAB6IP1, EMX1, ID2, Hap-1, SOX11, HEY1, SALL-1, Synaptotagmin IV, Synaptotagmin, N-cadherin, CNTN1 (F3), BAI3, Doublecortin, TLX, SOX10, FZD3, Sirtuin, Neurotrimin, Galpha(i)-specific peptide GPCRs, Plexin B3, GPR173, Ephrin-A receptor 7, NELF, Galpha(q…	1.11087e-11	2.3452e-10	123	HLA-A34, Semaphorin 3C, FLRT2, HLA-A80, IL-1RI, Tubulin beta, HLA-A23, MHC Class I alpha chain, p15, P3H1, TCF12, alpha-2/beta-1 integrin, HLA-A74, E-cadherin, alpha-11/beta-1 integrin, HLA-A1, ID1, Ephrin-A5, ITGB1, Galpha(i)-specific peptide GPCRs, Galpha(q)-specific nucleotide-like GPCRs, GATA Group, Cathepsin Z, ADAM-TS1, VEGFR-1, Rho GTPase, SGK1, alpha-5/beta-1 integrin, Semaphorin 3E, HLA-…
43	head development	1330	5.0687e-58	1.52213e-55	5.0687e-58	1.52213e-55	230	PLP1, Metallothionein-III, NMDA receptor, DNAH5, TR-alpha, EMX1, GABT, ID2, Hap-1, SALL-1, Synaptotagmin IV, Synaptotagmin, N-cadherin, CNTN1 (F3), Doublecortin, Chordin, TGF-beta 2, POU3F3 (BRN1), SPTBN(spectrin1-4), TMEM108, TLX, Activin B, ZIC2, FZD3, Sirtuin, GGTA1, Neurotrimin, NCX, CALM3, Galpha(i)-specific peptide GPCRs, Neurexin 1-alpha, S1P1 receptor, Ephrin-A receptor 7, DRF, Tau tubuli…	2.10271e-06	2.14168e-05	107	SLIT3, alpha-2/beta-1 integrin, E-cadherin, alpha-11/beta-1 integrin, Fc gamma RII beta, Galpha(q)-specific Class A Orphan/other GPCRs, SEZ6L2, SPTBN(spectrin1-4), ID1, RGS4, GAS1, Laminin 6, Ephrin-A5, ITGB1, Galpha(i)-specific peptide GPCRs, Laminin 12, GATA Group, Laminin 8, Rho GTPase, TCFbeta1, alpha-5/beta-1 integrin, STRA6, Actin cytoskeletal, MECOM, Galpha(q)-specific EDG GPCRs, ACE1, HMG…
44	cell morphogenesis	1061	1.20436e-57	3.50002e-55	1.20436e-57	3.50002e-55	202	Ephrin-B3, PAK3, UNC5B, Dcc, KIAA1510, Alpha-fodrin, KIDINS220, Tubulin beta, GAB2, TRIM46, Androgen receptor, Neuroligin 1, EMX1, DDR1, ID2, CHL1, Doublecortin, TGF-beta 2, FAM65B, SPTBN(spectrin1-4), KAL1, TMEM108, TLX, B3GN6, ZIC2, FZD3, Galpha(i)-specific peptide GPCRs, Neurexin 1-alpha, Plexin B3, Kindlin-2, Ephrin-A receptor 7, Galpha(q)-specific nucleotide-like GPCRs, Nestin, Semaphorin 5A…	1.06473e-15	3.16995e-14	118	Semaphorin 3C, FLRT2, MYH9, AHR, VWA1, Tubulin beta, ITGA1, SLIT3, alpha-2/beta-1 integrin, Willin, Collagen XIV, E-cadherin, alpha-11/beta-1 integrin, SPTBN(spectrin1-4), ID1, Lumican, GAS1, B3GN6, Laminin 6, Keratin 8, Ephrin-A5, ITGB1, Fibromodulin, Galpha(i)-specific peptide GPCRs, Laminin 12, Galpha(q)-specific nucleotide-like GPCRs, NckAP1L, GATA Group, Laminin 8, Rho GTPase, SGK1, alpha-5/…
45	cytokine-mediated signaling pathway	1013	6.45512e-57	2.72553e-54	0.920969	0.969727	46	Metallothionein-III, NGL-1, GAB2, Sirtuin, Galpha(i)-specific peptide GPCRs, S1P1 receptor, Rho GTPase, VEGF-A, TGF-beta, Fyn, IL17RD, IL13RA2, VCAM1, PAK, Galpha(q)-specific peptide GPCRs, ATF/CREB, PP2C, NCAM1, CCL13, NIK(MAP3K14), MAO, GAB1, LRRTM4, CD44, CaMK II beta, IRS-2, CCL2, CNTFR alpha, HSP70, SOX2, APOER2, Lrrc4b, ERM proteins, SFK, Vimentin, TCF8, SHP-2, Gab, GPR17(Amida), IL-33, PTP…	6.45512e-57	2.72553e-54	189	HLA-A34, HLA-Cw8, FLRT2, Syk, HLA-B46, HLA-A80, IRF6, COX-2 (PTGS2), IL-1RI, BST2, HLA-A23, IRF8, MHC Class I alpha chain, GRO-2, 1B48, C/EBP, IFI17, alpha-2/beta-1 integrin, P4HB, HLA-A74, IFNGR1, Decorin proteoglycan, alpha-11/beta-1 integrin, HLA-A1, HLA-Cw17, HLA-B78, OAS1, Keratin 8, TR2(TNFRSF14), HLA-B38, ITGB1, SAMHD1, TNF-R2, Galpha(i)-specific peptide GPCRs, HLA-B54, 1B67, GATA Group, I…
46	tissue development	2668	1.3977e-56	5.6449e-54	3.86942e-12	8.14476e-11	227	MGMT, Angiopoietin 1, CHI3L1, KIAA1510, MYBPC1, Androgen receptor, TR-alpha, EMX1, DDR1, Calponin-3, ID2, SOX11, HEY1, SALL-1, N-cadherin, Chordin, TGF-beta 2, POU3F3 (BRN1), FAM65B, ZIC2, SOX10, FZD3, Sirtuin, ACTC, NCX, Galpha(i)-specific peptide GPCRs, S1P1 receptor, MURC, Ephrin-A receptor 7, PKD, DRF, Semaphorin 5A, Angiotensinogen, GDF1, Neuromodulin, CECR2, Ca(II)channel R-type, PMCA2b, Rh…	1.3977e-56	5.6449e-54	331	Syndecan-4, ESE3, Semaphorin 3C, TGM2, MMP-12, IRF6, AHR, VWA1, COX-2 (PTGS2), Smooth muscle myosin, CHL2, LLGL2, Profilin I, T-plastin, LBH, C/EBP, p63, CDH1, IFI17, SH3BP1, Transgelin, ARHGAP24, alpha-2/beta-1 integrin, Keratin 15, Willin, Collagen XIV, BPAG2, Decorin proteoglycan, E-cadherin, alpha-11/beta-1 integrin, ETS2, Keratin 4, ID1, RGS4, Lumican, Maspin, PPL(periplakin), GAS1, Laminin …
47	regulation of neuron differentiation	1062	1.35777e-55	3.82254e-53	1.35777e-55	3.82254e-53	199	ZHX2, Ephrin-B3, Metallothionein-III, PAK3, NMDA receptor, RhoN, Dcc, KIDINS220, ANAPC2, NGL-1, Tubulin beta, CACNG, ISLR2, TRIM46, Neuroligin 1, RAB6IP1, ID2, Hap-1, SOX11, HEY1, SALL-1, Synaptotagmin IV, Synaptotagmin, N-cadherin, CNTN1 (F3), BAI3, Doublecortin, TLX, Sirtuin, Neurotrimin, Galpha(i)-specific peptide GPCRs, Plexin B3, Ephrin-A receptor 7, NELF, Galpha(q)-specific nucleotide-like …	5.96142e-12	1.29382e-10	108	HLA-A34, Semaphorin 3C, HLA-A80, Tubulin beta, HLA-A23, MHC Class I alpha chain, P3H1, TCF12, alpha-2/beta-1 integrin, HLA-A74, alpha-11/beta-1 integrin, HLA-A1, ID1, Ephrin-A5, ITGB1, Galpha(i)-specific peptide GPCRs, Galpha(q)-specific nucleotide-like GPCRs, GATA Group, Cathepsin Z, ADAM-TS1, Rho GTPase, SGK1, alpha-5/beta-1 integrin, Semaphorin 3E, HLA-A66, HLA-Cw3, PLK2, Galpha(q)-specific ED…
48	cell surface receptor signaling pathway	3406	2.26091e-55	8.40063e-53	2.73888e-12	5.83323e-11	276	PLP1, Ephrin-B3, Metallothionein-III, PAK3, NMDA receptor, Angiopoietin 1, UNC5B, TSPAN11, Dcc, KIDINS220, NGL-1, G-protein gamma 2, GAB2, ERBIN, FZD8, CABIN1, BETA-PIX, Neuroligin 1, DDR1, Hap-1, C15orf59, HEY1, CNTN1 (F3), BAI3, Chordin, TGF-beta 2, GRID1, RASSF2, SPTBN(spectrin1-4), KAL1, Activin B, FZD3, Sirtuin, CALM3, Galpha(i)-specific peptide GPCRs, Plexin B3, S1P1 receptor, Kindlin-2, Ep…	2.26091e-55	8.40063e-53	383	HLA-A34, Semaphorin 3C, HLA-Cw8, FLRT2, MYH9, Syk, HLA-B46, HLA-A80, IRF6, COX-2 (PTGS2), IL-1RI, GCNT2, Profilin I, ITGA1, BST2, HLA-A23, IRF8, HIC1/2, PDGF-C, MHC Class I alpha chain, GRO-2, 1B48, SLIT3, CD28, C/EBP, PTP-2, p63, IFI17, SH3BP1, G0/G1switch 2, Guanylate cyclase, alpha-2/beta-1 integrin, Fc gamma RIII beta, P4HB, HLA-A74, VIP receptor 1, Dectin-1, IFNGR1, Decorin proteoglycan, alp…
49	response to chemical	7034	6.09782e-54	2.02295e-51	3.70491e-13	8.7605e-12	503	Ephrin-B3, Metallothionein-III, PAK3, MGMT, NMDA receptor, Angiopoietin 1, CHI3L1, Alpha crystallin B, CDO1, UNC5B, RFX2, Gdap1, Dcc, Alpha-fodrin, KIDINS220, NGL-1, GJC1, G-protein gamma 2, Tubulin beta, GAB2, ERBIN, CPNE2, ABCA3, CACNG, TMEM145, ERK4, Chapsyn-110, Androgen receptor, Neuroligin 1, ALDR, TR-alpha, EMX1, GABT, Kv4.3 channel, PP2A cat (beta), ID2, LYST, Hap-1, CHL1, CCDC62, FNDC4, …	6.09782e-54	2.02295e-51	612	GSTP1, HLA-A34, KDELR, APOB, Semaphorin 3C, HLA-Cw8, PGF2aR, FLRT2, C1orf106, TfR1, FR-beta, MYH9, Syk, MMP-12, HLA-B46, HLA-A80, IRF6, AHR, COX-2 (PTGS2), ZFP36L2, EHD4, CARD7, IL-1RI, Cathepsin L, MKP-3, Tubulin beta, GCNT2, MXRA5, Profilin I, Rab20, ITGA1, BST2, HLA-A23, IRF8, GLUT5, PDGF-C, MHC Class I alpha chain, GRO-2, 1B48, CLCA1, p15, SLIT3, C/EBP, PTP-2, SLC7A8, IFI17, RPS12, Guanylate …
50	regulation of T cell mediated immunity	200	8.40694e-54	2.69283e-51	0.995734	1	4	HSP70, Frizzled, HSPA1A, HSPA1B	8.40694e-54	2.69283e-51	83	HLA-A34, HLA-Cw8, HLA-B46, HLA-A80, IL-1RI, HLA-A23, MHC Class I alpha chain, 1B48, HLA-A74, Fc gamma RII beta, HLA-A1, HLA-Cw17, HLA-B78, HLA-B38, HLA-B54, 1B67, GATA Group, HLA-A66, HLA-Cw3, HLA-B57, HLA-A25, HLA-Cw6, HLA-A3, HLA-B18, Fc gamma RII, HLA-C, CD45, 1B45, HLA-Cw4, HLA-B, HLA-Cw2, HLA-B52, HLA-B39, HLA-B51, PKC, HLA-A33, HLA-A29, 1B73, HLA-B27, HLA-A2, HLA-B58, IL-18, HLA-A68, HLA-A2…

## Sheet: Info
Info
General
Date	2019-05-18
Server	portal.genego.com
Version	19.1.69600
Name	Kathuria
Login	harvard-annie
Workflow Settings
Type	Enrichment
Signals	both
Distribution	intersection
Sorting method	statistically significant
Active Data
Name	Type	Size		Threshold	0
CON VS BPD DOWN	General	1324		P-value	1
CON vs BPD up	General	1028
